# Supplementary material for: A two-level model for the role of complex and young genes in the formation of organism complexity and new insights into the relationship between evolution and development
Source: EvoDevo. 2018 Nov 12;9:22. doi: 10.1186/s13227-018-0111-4 (PMC6231269; doi:10.1186/s13227-018-0111-4)
Supplement: Supplementary file 2 — Additional file 2: Table S2. The values of the gene complexity and age degree of all PCGs. [file 13227_2018_111_MOESM2_ESM.xlsx]

## Sheet: M. musculus
Table S2-1: The values of the gene complexity and age degree of all PCGs (protein-coding genes)
Ensembl Gene ID	GL	GL_5grades	CRMN	CRMN_5grades	Rep_Pr_ID	RepPr_Seqlen (PL)	PL_5grades	DNIR	DNIR_3grades	GOT_Ens_4grades	GOT_Ens_4grades_name	GOT_modeAge	GOT_ModeAge_grade	LDT_5grade	LDT_5grade_and_Singleton	DOT	DOT_5grades
ENSMUSG00000000001	38867	IV_22501-53000	4	CRMN:2-4	ENSMUSP00000000001	354	III_316-460	1	DNIR:1	GA:II	Bilateria	Eukaryota	II	III_Eut_Am	III_Eut_Am	Eu	II
ENSMUSG00000000003	15723	III_10001-22500	2	CRMN:2-4	ENSMUSP00000000003	174	I_<=210	1	DNIR:1	GA:IV	Mammalia	Vertebrata	IV	IV_Ma_Mur	IV_Ma_Mur	Me	III
ENSMUSG00000000028	31541	IV_22501-53000	1	CRMN:1	ENSMUSP00000000028	566	IV_461-720	1	DNIR:1	GA:I	Opisthokonta	Eukaryota	II	I_Op_Bi	Singleton	Eu	II
ENSMUSG00000000037	141021	V_>53000	15	CRMN:>10	ENSMUSP00000076593	969	V_>720	3	DNIR:>2	GA:II	Bilateria	Eumetazoa	III	III_Eut_Am	III_Eut_Am	Me	III
ENSMUSG00000000049	71043	V_>53000	12	CRMN:>10	ENSMUSP00000000049	345	III_316-460	5	DNIR:>2	GA:III	Chordata	Vertebrata	IV	III_Eut_Am	III_Eut_Am	Ch	IV
ENSMUSG00000000056	18604	III_10001-22500	1	CRMN:1	ENSMUSP00000099304	462	IV_461-720	2	DNIR:2	GA:I	Opisthokonta	Euk+Bac	I	III_Eut_Am	III_Eut_Am	Ce	I
ENSMUSG00000000058	7931	II_3201-10000	4	CRMN:2-4	ENSMUSP00000000058	162	I_<=210	1	DNIR:1	GA:II	Bilateria	Eumetazoa	III	I_Op_Bi	I_Op_Bi	Me	III
ENSMUSG00000000078	8905	II_3201-10000	26	CRMN:>10	ENSMUSP00000000080	318	III_316-460	1	DNIR:1	GA:II	Bilateria	Eumetazoa	III	II_Ch_Ve	II_Ch_Ve	Me	III
ENSMUSG00000000085	124906	V_>53000	10	CRMN:5-10	ENSMUSP00000069813	706	IV_461-720	4	DNIR:>2	GA:II	Bilateria	Eumetazoa	III	III_Eut_Am	III_Eut_Am	Me	III
ENSMUSG00000000088	11193	III_10001-22500	2	CRMN:2-4	ENSMUSP00000000090	146	I_<=210	1	DNIR:1	GA:I	Opisthokonta	Opisthokonta	II	I_Op_Bi	Singleton	Me	III
ENSMUSG00000000093	9398	II_3201-10000	21	CRMN:>10	ENSMUSP00000000095	711	IV_461-720	2	DNIR:2	GA:II	Bilateria	Eumetazoa	III	III_Eut_Am	III_Eut_Am	Ch	IV
ENSMUSG00000000094	29676	IV_22501-53000	17	CRMN:>10	ENSMUSP00000000096	552	IV_461-720	1	DNIR:1	GA:II	Bilateria	Vertebrata	IV	III_Eut_Am	III_Eut_Am	Me	III
ENSMUSG00000000103	64235	V_>53000	0	CRMN:0	ENSMUSP00000111557	777	V_>720	1	DNIR:1	GA:III	Chordata	Eumetazoa	III	V_Mus	V_Mus	Ch	IV
ENSMUSG00000000120	18918	III_10001-22500	6	CRMN:5-10	ENSMUSP00000000122	427	III_316-460	3	DNIR:>2	GA:III	Chordata	Eumetazoa	III	III_Eut_Am	III_Eut_Am	Me	III
ENSMUSG00000000125	43808	IV_22501-53000	5	CRMN:5-10	ENSMUSP00000000127	355	III_316-460	1	DNIR:1	GA:II	Bilateria	Eumetazoa	III	III_Eut_Am	III_Eut_Am	Eu	II
ENSMUSG00000000126	26625	IV_22501-53000	2	CRMN:2-4	ENSMUSP00000000128	365	III_316-460	1	DNIR:1	GA:II	Bilateria	Eumetazoa	III	III_Eut_Am	III_Eut_Am	Eu	II
ENSMUSG00000000127	243477	V_>53000	165	CRMN:>10	ENSMUSP00000000129	823	V_>720	3	DNIR:>2	GA:I	Opisthokonta	Eukaryota	II	II_Ch_Ve	II_Ch_Ve	Me	III
ENSMUSG00000000131	98787	V_>53000	4	CRMN:2-4	ENSMUSP00000130527	1125	V_>720	1	DNIR:1	GA:II	Bilateria	Eukaryota	II	I_Op_Bi	Singleton	Eu	II
ENSMUSG00000000134	12643	III_10001-22500	5	CRMN:5-10	ENSMUSP00000076864	572	IV_461-720	2	DNIR:2	GA:II	Bilateria	Opisthokonta	II	II_Ch_Ve	II_Ch_Ve	Ch	IV
ENSMUSG00000000142	30435	IV_22501-53000	20	CRMN:>10	ENSMUSP00000051331	840	V_>720	3	DNIR:>2	GA:II	Bilateria	Eumetazoa	III	II_Ch_Ve	II_Ch_Ve	Me	III
ENSMUSG00000000148	14369	III_10001-22500	4	CRMN:2-4	ENSMUSP00000098074	867	V_>720	0	DNIR:0	GA:III	Chordata	Eumetazoa	III	III_Eut_Am	Singleton	NULL	NULL
ENSMUSG00000000149	72024	V_>53000	2	CRMN:2-4	ENSMUSP00000000153	379	III_316-460	1	DNIR:1	GA:I	Opisthokonta	Eumetazoa	III	II_Ch_Ve	II_Ch_Ve	Eu	II
ENSMUSG00000000154	25614	IV_22501-53000	1	CRMN:1	ENSMUSP00000056082	410	III_316-460	1	DNIR:1	GA:II	Bilateria	Euk+Bac	I	II_Ch_Ve	II_Ch_Ve	Ce	I
ENSMUSG00000000157	21332	III_10001-22500	7	CRMN:5-10	ENSMUSP00000109403	795	V_>720	2	DNIR:2	GA:II	Bilateria	Mammalia	V	IV_Ma_Mur	IV_Ma_Mur	Me	III
ENSMUSG00000000159	163913	V_>53000	2	CRMN:2-4	ENSMUSP00000109425	372	III_316-460	1	DNIR:1	GA:III	Chordata	Vertebrata	IV	III_Eut_Am	Singleton	Eu	II
ENSMUSG00000000167	7680	II_3201-10000	0	CRMN:0	ENSMUSP00000000171	315	II_211-315	1	DNIR:1	GA:III	Chordata	Eumetazoa	III	II_Ch_Ve	Singleton	Eu	II
ENSMUSG00000000168	25148	IV_22501-53000	1	CRMN:1	ENSMUSP00000034567	642	IV_461-720	4	DNIR:>2	GA:I	Opisthokonta	Euk+Bac	I	I_Op_Bi	I_Op_Bi	Ce	I
ENSMUSG00000000171	7512	II_3201-10000	0	CRMN:0	ENSMUSP00000000175	159	I_<=210	1	DNIR:1	GA:II	Bilateria	Opisthokonta	II	I_Op_Bi	Singleton	Eu	II
ENSMUSG00000000182	8507	II_3201-10000	0	CRMN:0	ENSMUSP00000000186	251	II_211-315	1	DNIR:1	GA:III	Chordata	Vertebrata	IV	III_Eut_Am	III_Eut_Am	Me	III
ENSMUSG00000000183	9177	II_3201-10000	1	CRMN:1	ENSMUSP00000000187	208	I_<=210	1	DNIR:1	GA:III	Chordata	Vertebrata	IV	III_Eut_Am	III_Eut_Am	Me	III
ENSMUSG00000000184	25270	IV_22501-53000	11	CRMN:>10	ENSMUSP00000000188	289	II_211-315	2	DNIR:2	GA:II	Bilateria	Eumetazoa	III	II_Ch_Ve	II_Ch_Ve	Eu	II
ENSMUSG00000000194	67233	V_>53000	1	CRMN:1	ENSMUSP00000056739	551	IV_461-720	1	DNIR:1	GA:II	Bilateria	Eukaryota	II	III_Eut_Am	III_Eut_Am	Eu	II
ENSMUSG00000000197	350504	V_>53000	25	CRMN:>10	ENSMUSP00000000201	1739	V_>720	4	DNIR:>2	GA:I	Opisthokonta	Opisthokonta	II	I_Op_Bi	I_Op_Bi	Ce	I
ENSMUSG00000000202	4729	II_3201-10000	3	CRMN:2-4	ENSMUSP00000000206	478	IV_461-720	2	DNIR:2	GA:II	Bilateria	Eumetazoa	III	III_Eut_Am	III_Eut_Am	Eu	II
ENSMUSG00000000204	15036	III_10001-22500	3	CRMN:2-4	ENSMUSP00000000208	602	IV_461-720	1	DNIR:1	GA:III	Chordata	Mammalia	V	V_Mus	V_Mus	Ce	I
ENSMUSG00000000214	38377	IV_22501-53000	15	CRMN:>10	ENSMUSP00000000219	498	IV_461-720	2	DNIR:2	GA:II	Bilateria	Eumetazoa	III	I_Op_Bi	I_Op_Bi	Ch	IV
ENSMUSG00000000215	20855	III_10001-22500	8	CRMN:5-10	ENSMUSP00000000220	110	I_<=210	1	DNIR:1	GA:III	Chordata	Vertebrata	IV	IV_Ma_Mur	IV_Ma_Mur	Me	III
ENSMUSG00000000216	33997	IV_22501-53000	7	CRMN:5-10	ENSMUSP00000000221	655	IV_461-720	1	DNIR:1	GA:II	Bilateria	Eumetazoa	III	II_Ch_Ve	II_Ch_Ve	Me	III
ENSMUSG00000000223	52023	IV_22501-53000	0	CRMN:0	ENSMUSP00000108850	981	V_>720	5	DNIR:>2	GA:III	Chordata	Vertebrata	IV	II_Ch_Ve	II_Ch_Ve	Me	III
ENSMUSG00000000244	14599	III_10001-22500	6	CRMN:5-10	ENSMUSP00000009396	256	II_211-315	1	DNIR:1	GA:III	Chordata	Vertebrata	IV	III_Eut_Am	Singleton	Eu	II
ENSMUSG00000000247	30453	IV_22501-53000	58	CRMN:>10	ENSMUSP00000000253	406	III_316-460	3	DNIR:>2	GA:II	Bilateria	Eumetazoa	III	III_Eut_Am	III_Eut_Am	Eu	II
ENSMUSG00000000248	50327	IV_22501-53000	1	CRMN:1	ENSMUSP00000000254	269	II_211-315	1	DNIR:1	GA:III	Chordata	Eumetazoa	III	V_Mus	V_Mus	Ce	I
ENSMUSG00000000253	38939	IV_22501-53000	11	CRMN:>10	ENSMUSP00000000260	345	III_316-460	0	DNIR:0	GA:I	Opisthokonta	Euk+Bac	I	III_Eut_Am	III_Eut_Am	NULL	NULL
ENSMUSG00000000263	93961	V_>53000	9	CRMN:5-10	ENSMUSP00000075032	457	III_316-460	2	DNIR:2	GA:III	Chordata	Eumetazoa	III	III_Eut_Am	III_Eut_Am	Me	III
ENSMUSG00000000266	103117	V_>53000	3	CRMN:2-4	ENSMUSP00000108612	715	IV_461-720	4	DNIR:>2	GA:III	Chordata	Eukaryota	II	III_Eut_Am	III_Eut_Am	Eu	II
ENSMUSG00000000275	20918	III_10001-22500	7	CRMN:5-10	ENSMUSP00000103528	634	IV_461-720	3	DNIR:>2	GA:III	Chordata	Vertebrata	IV	III_Eut_Am	III_Eut_Am	Ch	IV
ENSMUSG00000000276	31672	IV_22501-53000	28	CRMN:>10	ENSMUSP00000000285	564	IV_461-720	4	DNIR:>2	GA:II	Bilateria	Eukaryota	II	I_Op_Bi	I_Op_Bi	Eu	II
ENSMUSG00000000278	31446	IV_22501-53000	1	CRMN:1	ENSMUSP00000000287	452	III_316-460	1	DNIR:1	GA:I	Opisthokonta	Eukaryota	II	I_Op_Bi	Singleton	Ce	I
ENSMUSG00000000282	14806	III_10001-22500	24	CRMN:>10	ENSMUSP00000000291	591	IV_461-720	1	DNIR:1	GA:II	Bilateria	Eumetazoa	III	I_Op_Bi	Singleton	Eu	II
ENSMUSG00000000290	35457	IV_22501-53000	1	CRMN:1	ENSMUSP00000000299	770	V_>720	3	DNIR:>2	GA:II	Bilateria	NoGA	NoGA	IV_Ma_Mur	IV_Ma_Mur	Me	III
ENSMUSG00000000295	14823	III_10001-22500	32	CRMN:>10	ENSMUSP00000000304	199	I_<=210	1	DNIR:1	GA:I	Opisthokonta	Cellular_organisms	I	I_Op_Bi	Singleton	Ce	I
ENSMUSG00000000296	113542	V_>53000	7	CRMN:5-10	ENSMUSP00000000305	204	I_<=210	1	DNIR:1	GA:II	Bilateria	Vertebrata	IV	II_Ch_Ve	II_Ch_Ve	Me	III
ENSMUSG00000000301	75876	V_>53000	3	CRMN:2-4	ENSMUSP00000099754	236	II_211-315	1	DNIR:1	GA:I	Opisthokonta	NoGA	NoGA	I_Op_Bi	Singleton	Ce	I
ENSMUSG00000000303	66896	V_>53000	2	CRMN:2-4	ENSMUSP00000000312	884	V_>720	7	DNIR:>2	GA:III	Chordata	Vertebrata	IV	III_Eut_Am	III_Eut_Am	Ch	IV
ENSMUSG00000000305	456943	V_>53000	8	CRMN:5-10	ENSMUSP00000000314	913	V_>720	7	DNIR:>2	GA:III	Chordata	Vertebrata	IV	III_Eut_Am	III_Eut_Am	Ch	IV
ENSMUSG00000000308	6024	II_3201-10000	6	CRMN:5-10	ENSMUSP00000000317	418	III_316-460	2	DNIR:2	GA:II	Bilateria	Euk+Bac	I	II_Ch_Ve	II_Ch_Ve	Eu	II
ENSMUSG00000000317	5671	II_3201-10000	0	CRMN:0	ENSMUSP00000000326	474	IV_461-720	5	DNIR:>2	GA:III	Chordata	Eumetazoa	III	III_Eut_Am	III_Eut_Am	Me	III
ENSMUSG00000000318	14638	III_10001-22500	2	CRMN:2-4	ENSMUSP00000137447	308	II_211-315	2	DNIR:2	GA:III	Chordata	Eumetazoa	III	V_Mus	V_Mus	Ma	V
ENSMUSG00000000320	13897	III_10001-22500	8	CRMN:5-10	ENSMUSP00000000329	663	IV_461-720	2	DNIR:2	GA:III	Chordata	Euk+Bac	I	IV_Ma_Mur	IV_Ma_Mur	Eu	II
ENSMUSG00000000325	58895	V_>53000	0	CRMN:0	ENSMUSP00000087562	962	V_>720	2	DNIR:2	GA:II	Bilateria	Eumetazoa	III	III_Eut_Am	III_Eut_Am	Eu	II
ENSMUSG00000000326	19967	III_10001-22500	1	CRMN:1	ENSMUSP00000000335	265	II_211-315	1	DNIR:1	GA:III	Chordata	Eukaryota	II	II_Ch_Ve	II_Ch_Ve	Ce	I
ENSMUSG00000000339	19246	III_10001-22500	0	CRMN:0	ENSMUSP00000000348	366	III_316-460	1	DNIR:1	GA:I	Opisthokonta	Cellular_organisms	I	I_Op_Bi	I_Op_Bi	Ce	I
ENSMUSG00000000340	36907	IV_22501-53000	0	CRMN:0	ENSMUSP00000000349	482	IV_461-720	3	DNIR:>2	GA:I	Opisthokonta	Cellular_organisms	I	I_Op_Bi	I_Op_Bi	Ce	I
ENSMUSG00000000346	5104	II_3201-10000	1	CRMN:1	ENSMUSP00000000356	168	I_<=210	1	DNIR:1	GA:III	Chordata	Eumetazoa	III	II_Ch_Ve	Singleton	Me	III
ENSMUSG00000000355	12849	III_10001-22500	0	CRMN:0	ENSMUSP00000000365	181	I_<=210	1	DNIR:1	GA:I	Opisthokonta	Euk_Archaea	I	IV_Ma_Mur	IV_Ma_Mur	Ce	I
ENSMUSG00000000359	8248	II_3201-10000	4	CRMN:2-4	ENSMUSP00000000369	297	II_211-315	1	DNIR:1	GA:II	Bilateria	Eukaryota	II	III_Eut_Am	III_Eut_Am	Ce	I
ENSMUSG00000000365	122336	V_>53000	2	CRMN:2-4	ENSMUSP00000093469	1640	V_>720	5	DNIR:>2	GA:II	Bilateria	Eumetazoa	III	II_Ch_Ve	II_Ch_Ve	Eu	II
ENSMUSG00000000374	57918	V_>53000	0	CRMN:0	ENSMUSP00000000384	1258	V_>720	1	DNIR:1	GA:II	Bilateria	Eukaryota	II	I_Op_Bi	Singleton	Eu	II
ENSMUSG00000000378	49858	IV_22501-53000	1	CRMN:1	ENSMUSP00000000388	453	III_316-460	0	DNIR:0	GA:III	Chordata	Eumetazoa	III	III_Eut_Am	III_Eut_Am	NULL	NULL
ENSMUSG00000000381	3156	I_<=3200	0	CRMN:0	ENSMUSP00000099974	134	I_<=210	1	DNIR:1	GA:IV	Mammalia	Mammalia	V	IV_Ma_Mur	Singleton	Me	III
ENSMUSG00000000384	10470	III_10001-22500	0	CRMN:0	ENSMUSP00000000394	630	IV_461-720	3	DNIR:>2	GA:II	Bilateria	Eumetazoa	III	I_Op_Bi	I_Op_Bi	Me	III
ENSMUSG00000000385	46512	IV_22501-53000	0	CRMN:0	ENSMUSP00000000395	490	IV_461-720	3	DNIR:>2	GA:III	Chordata	Eumetazoa	III	III_Eut_Am	III_Eut_Am	Ch	IV
ENSMUSG00000000386	15873	III_10001-22500	0	CRMN:0	ENSMUSP00000023655	627	IV_461-720	2	DNIR:2	GA:I	Opisthokonta	Eukaryota	II	IV_Ma_Mur	IV_Ma_Mur	Eu	II
ENSMUSG00000000392	73133	V_>53000	10	CRMN:5-10	ENSMUSP00000099793	761	V_>720	2	DNIR:2	GA:I	Opisthokonta	Euk+Bac	I	III_Eut_Am	III_Eut_Am	Ce	I
ENSMUSG00000000394	9121	II_3201-10000	17	CRMN:>10	ENSMUSP00000099794	180	I_<=210	3	DNIR:>2	GA:III	Chordata	Vertebrata	IV	II_Ch_Ve	Singleton	Ch	IV
ENSMUSG00000000399	27282	IV_22501-53000	13	CRMN:>10	ENSMUSP00000085523	377	III_316-460	1	DNIR:1	GA:II	Bilateria	Cellular_organisms	I	I_Op_Bi	Singleton	Ce	I
ENSMUSG00000000402	62714	V_>53000	11	CRMN:>10	ENSMUSP00000000412	550	IV_461-720	3	DNIR:>2	GA:II	Bilateria	NoGA	NoGA	II_Ch_Ve	II_Ch_Ve	Me	III
ENSMUSG00000000409	25298	IV_22501-53000	13	CRMN:>10	ENSMUSP00000125777	520	IV_461-720	3	DNIR:>2	GA:III	Chordata	Vertebrata	IV	III_Eut_Am	III_Eut_Am	Me	III
ENSMUSG00000000411	2009	I_<=3200	1	CRMN:1	ENSMUSP00000000421	268	II_211-315	1	DNIR:1	GA:I	Opisthokonta	Eukaryota	II	I_Op_Bi	I_Op_Bi	Ce	I
ENSMUSG00000000416	148392	V_>53000	20	CRMN:>10	ENSMUSP00000088089	1648	V_>720	7	DNIR:>2	GA:II	Bilateria	Vertebrata	IV	III_Eut_Am	III_Eut_Am	Me	III
ENSMUSG00000000420	81475	V_>53000	2	CRMN:2-4	ENSMUSP00000000430	559	IV_461-720	3	DNIR:>2	GA:II	Bilateria	Eumetazoa	III	II_Ch_Ve	II_Ch_Ve	Ce	I
ENSMUSG00000000435	3227	II_3201-10000	2	CRMN:2-4	ENSMUSP00000000445	255	II_211-315	3	DNIR:>2	GA:II	Bilateria	Eumetazoa	III	III_Eut_Am	III_Eut_Am	Ch	IV
ENSMUSG00000000439	16733	III_10001-22500	0	CRMN:0	ENSMUSP00000000449	416	III_316-460	0	DNIR:0	GA:II	Bilateria	Eukaryota	II	II_Ch_Ve	II_Ch_Ve	NULL	NULL
ENSMUSG00000000440	129181	V_>53000	5	CRMN:5-10	ENSMUSP00000000450	505	IV_461-720	3	DNIR:>2	GA:III	Chordata	Vertebrata	IV	II_Ch_Ve	II_Ch_Ve	Ch	IV
ENSMUSG00000000441	58569	V_>53000	4	CRMN:2-4	ENSMUSP00000000451	648	IV_461-720	3	DNIR:>2	GA:II	Bilateria	Eukaryota	II	III_Eut_Am	III_Eut_Am	Me	III
ENSMUSG00000000486	4052	II_3201-10000	0	CRMN:0	ENSMUSP00000101921	366	III_316-460	1	DNIR:1	GA:II	Bilateria	NoGA	NoGA	III_Eut_Am	III_Eut_Am	Eu	II
ENSMUSG00000000489	18909	III_10001-22500	7	CRMN:5-10	ENSMUSP00000000500	241	II_211-315	2	DNIR:2	GA:III	Chordata	Vertebrata	IV	III_Eut_Am	III_Eut_Am	Ch	IV
ENSMUSG00000000530	16815	III_10001-22500	6	CRMN:5-10	ENSMUSP00000000542	502	IV_461-720	3	DNIR:>2	GA:II	Bilateria	Eumetazoa	III	II_Ch_Ve	II_Ch_Ve	Me	III
ENSMUSG00000000531	8549	II_3201-10000	4	CRMN:2-4	ENSMUSP00000000543	392	III_316-460	1	DNIR:1	GA:II	Bilateria	Eumetazoa	III	II_Ch_Ve	II_Ch_Ve	Ce	I
ENSMUSG00000000532	39575	IV_22501-53000	3	CRMN:2-4	ENSMUSP00000000544	505	IV_461-720	3	DNIR:>2	GA:II	Bilateria	Eumetazoa	III	II_Ch_Ve	II_Ch_Ve	Me	III
ENSMUSG00000000538	126192	V_>53000	8	CRMN:5-10	ENSMUSP00000099744	507	IV_461-720	2	DNIR:2	GA:I	Opisthokonta	Eukaryota	II	II_Ch_Ve	II_Ch_Ve	Eu	II
ENSMUSG00000000544	36273	IV_22501-53000	2	CRMN:2-4	ENSMUSP00000060147	319	III_316-460	1	DNIR:1	GA:III	Chordata	Eumetazoa	III	III_Eut_Am	III_Eut_Am	Ce	I
ENSMUSG00000000552	26192	IV_22501-53000	14	CRMN:>10	ENSMUSP00000130176	386	III_316-460	3	DNIR:>2	GA:III	Chordata	Eumetazoa	III	II_Ch_Ve	II_Ch_Ve	Eu	II
ENSMUSG00000000555	22475	III_10001-22500	11	CRMN:>10	ENSMUSP00000023128	1053	V_>720	2	DNIR:2	GA:II	Bilateria	Eumetazoa	III	II_Ch_Ve	II_Ch_Ve	Me	III
ENSMUSG00000000560	134793	V_>53000	19	CRMN:>10	ENSMUSP00000000572	451	III_316-460	2	DNIR:2	GA:III	Chordata	Vertebrata	IV	III_Eut_Am	III_Eut_Am	Me	III
ENSMUSG00000000561	25232	IV_22501-53000	0	CRMN:0	ENSMUSP00000010278	342	III_316-460	0	DNIR:0	GA:III	Chordata	Eumetazoa	III	II_Ch_Ve	Singleton	NULL	NULL
ENSMUSG00000000562	38071	IV_22501-53000	0	CRMN:0	ENSMUSP00000000574	319	III_316-460	1	DNIR:1	GA:II	Bilateria	Eumetazoa	III	III_Eut_Am	III_Eut_Am	Eu	II
ENSMUSG00000000563	17402	III_10001-22500	1	CRMN:1	ENSMUSP00000113022	256	II_211-315	1	DNIR:1	GA:II	Bilateria	Opisthokonta	II	I_Op_Bi	Singleton	Eu	II
ENSMUSG00000000567	5537	II_3201-10000	133	CRMN:>10	ENSMUSP00000000579	507	IV_461-720	2	DNIR:2	GA:II	Bilateria	Eumetazoa	III	II_Ch_Ve	II_Ch_Ve	Ch	IV
ENSMUSG00000000568	20513	III_10001-22500	10	CRMN:5-10	ENSMUSP00000132735	355	III_316-460	3	DNIR:>2	GA:I	Opisthokonta	Eukaryota	II	III_Eut_Am	III_Eut_Am	Ch	IV
ENSMUSG00000000579	8104	II_3201-10000	36	CRMN:>10	ENSMUSP00000090644	113	I_<=210	1	DNIR:1	GA:II	Bilateria	Eukaryota	II	V_Mus	V_Mus	Eu	II
ENSMUSG00000000581	11598	III_10001-22500	36	CRMN:>10	ENSMUSP00000000594	141	I_<=210	1	DNIR:1	GA:III	Chordata	Eukaryota	II	II_Ch_Ve	Singleton	Eu	II
ENSMUSG00000000594	14915	III_10001-22500	0	CRMN:0	ENSMUSP00000000608	193	I_<=210	1	DNIR:1	GA:III	Chordata	Opisthokonta	II	II_Ch_Ve	Singleton	Eu	II
ENSMUSG00000000600	41351	IV_22501-53000	2	CRMN:2-4	ENSMUSP00000078985	736	V_>720	3	DNIR:>2	GA:II	Bilateria	Opisthokonta	II	I_Op_Bi	I_Op_Bi	Eu	II
ENSMUSG00000000605	17196	III_10001-22500	0	CRMN:0	ENSMUSP00000000619	747	V_>720	2	DNIR:2	GA:I	Opisthokonta	Euk+Bac	I	III_Eut_Am	III_Eut_Am	Ce	I
ENSMUSG00000000606	8527	II_3201-10000	0	CRMN:0	ENSMUSP00000022438	857	V_>720	3	DNIR:>2	GA:III	Chordata	Mammalia	V	V_Mus	V_Mus	Me	III
ENSMUSG00000000617	15524	III_10001-22500	2	CRMN:2-4	ENSMUSP00000000631	871	V_>720	3	DNIR:>2	GA:III	Chordata	Eumetazoa	III	III_Eut_Am	III_Eut_Am	Me	III
ENSMUSG00000000627	27885	IV_22501-53000	0	CRMN:0	ENSMUSP00000000641	777	V_>720	2	DNIR:2	GA:III	Chordata	Vertebrata	IV	II_Ch_Ve	II_Ch_Ve	Me	III
ENSMUSG00000000628	49430	IV_22501-53000	3	CRMN:2-4	ENSMUSP00000000642	917	V_>720	4	DNIR:>2	GA:I	Opisthokonta	Euk+Bac	I	III_Eut_Am	III_Eut_Am	Ce	I
ENSMUSG00000000631	102735	V_>53000	11	CRMN:>10	ENSMUSP00000130696	2083	V_>720	5	DNIR:>2	GA:II	Bilateria	Eumetazoa	III	II_Ch_Ve	II_Ch_Ve	Me	III
ENSMUSG00000000632	48249	IV_22501-53000	7	CRMN:5-10	ENSMUSP00000091532	991	V_>720	7	DNIR:>2	GA:III	Chordata	Vertebrata	IV	III_Eut_Am	III_Eut_Am	Me	III
ENSMUSG00000000673	15435	III_10001-22500	22	CRMN:>10	ENSMUSP00000000687	286	II_211-315	1	DNIR:1	GA:I	Opisthokonta	Eukaryota	II	I_Op_Bi	Singleton	Ce	I
ENSMUSG00000000682	12635	III_10001-22500	6	CRMN:5-10	ENSMUSP00000000696	74	I_<=210	1	DNIR:1	GA:IV	Mammalia	Mammalia	V	IV_Ma_Mur	Singleton	Ma	V
ENSMUSG00000000686	23487	IV_22501-53000	17	CRMN:>10	ENSMUSP00000091541	459	III_316-460	0	DNIR:0	GA:I	Opisthokonta	Euk+Bac	I	I_Op_Bi	I_Op_Bi	NULL	NULL
ENSMUSG00000000690	9093	II_3201-10000	5	CRMN:5-10	ENSMUSP00000000704	224	II_211-315	1	DNIR:1	GA:II	Bilateria	Vertebrata	IV	III_Eut_Am	III_Eut_Am	Eu	II
ENSMUSG00000000693	18390	III_10001-22500	0	CRMN:0	ENSMUSP00000000707	754	V_>720	5	DNIR:>2	GA:III	Chordata	Eumetazoa	III	II_Ch_Ve	II_Ch_Ve	Me	III
ENSMUSG00000000701	4786	II_3201-10000	4	CRMN:2-4	ENSMUSP00000000717	121	I_<=210	1	DNIR:1	GA:III	Chordata	Mammalia	V	V_Mus	V_Mus	Ma	V
ENSMUSG00000000706	8910	II_3201-10000	0	CRMN:0	ENSMUSP00000041013	524	IV_461-720	3	DNIR:>2	GA:III	Chordata	Eumetazoa	III	IV_Ma_Mur	IV_Ma_Mur	Ch	IV
ENSMUSG00000000708	105860	V_>53000	1	CRMN:1	ENSMUSP00000000724	813	V_>720	3	DNIR:>2	GA:I	Opisthokonta	Eukaryota	II	III_Eut_Am	III_Eut_Am	Me	III
ENSMUSG00000000711	19076	III_10001-22500	1	CRMN:1	ENSMUSP00000000727	215	II_211-315	1	DNIR:1	GA:I	Opisthokonta	Eukaryota	II	II_Ch_Ve	II_Ch_Ve	Ce	I
ENSMUSG00000000724	6669	II_3201-10000	17	CRMN:>10	ENSMUSP00000077693	215	II_211-315	2	DNIR:2	GA:III	Chordata	Vertebrata	IV	III_Eut_Am	III_Eut_Am	Ce	I
ENSMUSG00000000730	21676	III_10001-22500	0	CRMN:0	ENSMUSP00000000746	421	III_316-460	0	DNIR:0	GA:III	Chordata	Mammalia	V	II_Ch_Ve	II_Ch_Ve	NULL	NULL
ENSMUSG00000000731	13589	III_10001-22500	2	CRMN:2-4	ENSMUSP00000114904	552	IV_461-720	3	DNIR:>2	GA:II	Bilateria	Vertebrata	IV	I_Op_Bi	I_Op_Bi	Ch	IV
ENSMUSG00000000732	10166	III_10001-22500	1	CRMN:1	ENSMUSP00000101032	322	III_316-460	1	DNIR:1	GA:III	Chordata	Eumetazoa	III	III_Eut_Am	Singleton	Me	III
ENSMUSG00000000738	34819	IV_22501-53000	5	CRMN:5-10	ENSMUSP00000104496	781	V_>720	3	DNIR:>2	GA:I	Opisthokonta	Euk+Bac	I	I_Op_Bi	Singleton	Ce	I
ENSMUSG00000000739	15469	III_10001-22500	4	CRMN:2-4	ENSMUSP00000000755	291	II_211-315	1	DNIR:1	GA:III	Chordata	Eukaryota	II	III_Eut_Am	III_Eut_Am	Ce	I
ENSMUSG00000000740	2895	I_<=3200	0	CRMN:0	ENSMUSP00000000756	211	II_211-315	1	DNIR:1	GA:I	Opisthokonta	Eukaryota	II	IV_Ma_Mur	IV_Ma_Mur	Eu	II
ENSMUSG00000000743	8500	II_3201-10000	2	CRMN:2-4	ENSMUSP00000000759	196	I_<=210	1	DNIR:1	GA:I	Opisthokonta	Eukaryota	II	I_Op_Bi	I_Op_Bi	Eu	II
ENSMUSG00000000751	50159	IV_22501-53000	6	CRMN:5-10	ENSMUSP00000000767	644	IV_461-720	3	DNIR:>2	GA:I	Opisthokonta	Eukaryota	II	I_Op_Bi	Singleton	Eu	II
ENSMUSG00000000753	12933	III_10001-22500	2	CRMN:2-4	ENSMUSP00000000769	417	III_316-460	1	DNIR:1	GA:II	Bilateria	Cellular_organisms	I	II_Ch_Ve	II_Ch_Ve	Ce	I
ENSMUSG00000000759	57972	V_>53000	3	CRMN:2-4	ENSMUSP00000000776	905	V_>720	1	DNIR:1	GA:I	Opisthokonta	Eukaryota	II	I_Op_Bi	I_Op_Bi	Eu	II
ENSMUSG00000000766	279693	V_>53000	6	CRMN:5-10	ENSMUSP00000077704	456	III_316-460	1	DNIR:1	GA:III	Chordata	NoGA	NoGA	II_Ch_Ve	II_Ch_Ve	Eu	II
ENSMUSG00000000776	4724	II_3201-10000	2	CRMN:2-4	ENSMUSP00000000793	398	III_316-460	1	DNIR:1	GA:II	Bilateria	Eumetazoa	III	I_Op_Bi	Singleton	Eu	II
ENSMUSG00000000782	30644	IV_22501-53000	19	CRMN:>10	ENSMUSP00000084055	303	II_211-315	1	DNIR:1	GA:II	Bilateria	Eumetazoa	III	III_Eut_Am	III_Eut_Am	Eu	II
ENSMUSG00000000787	13083	III_10001-22500	18	CRMN:>10	ENSMUSP00000000804	662	IV_461-720	2	DNIR:2	GA:I	Opisthokonta	Euk+Bac	I	IV_Ma_Mur	IV_Ma_Mur	Ce	I
ENSMUSG00000000791	12976	III_10001-22500	1	CRMN:1	ENSMUSP00000000808	738	V_>720	1	DNIR:1	GA:III	Chordata	Mammalia	V	III_Eut_Am	Singleton	Ce	I
ENSMUSG00000000792	9869	II_3201-10000	0	CRMN:0	ENSMUSP00000000809	618	IV_461-720	1	DNIR:1	GA:II	Bilateria	Euk+Bac	I	II_Ch_Ve	II_Ch_Ve	Ce	I
ENSMUSG00000000794	147598	V_>53000	8	CRMN:5-10	ENSMUSP00000000811	732	V_>720	5	DNIR:>2	GA:II	Bilateria	NoGA	NoGA	II_Ch_Ve	II_Ch_Ve	Me	III
ENSMUSG00000000804	155720	V_>53000	6	CRMN:5-10	ENSMUSP00000103710	1604	V_>720	3	DNIR:>2	GA:I	Opisthokonta	NoGA	NoGA	I_Op_Bi	I_Op_Bi	Ch	IV
ENSMUSG00000000805	8259	II_3201-10000	5	CRMN:5-10	ENSMUSP00000099483	305	II_211-315	1	DNIR:1	GA:II	Bilateria	Euk+Bac	I	III_Eut_Am	III_Eut_Am	Ce	I
ENSMUSG00000000811	31542	IV_22501-53000	3	CRMN:2-4	ENSMUSP00000000828	615	IV_461-720	3	DNIR:>2	GA:I	Opisthokonta	Cellular_organisms	I	II_Ch_Ve	II_Ch_Ve	Ce	I
ENSMUSG00000000817	7805	II_3201-10000	7	CRMN:5-10	ENSMUSP00000000834	279	II_211-315	1	DNIR:1	GA:III	Chordata	Vertebrata	IV	III_Eut_Am	III_Eut_Am	Me	III
ENSMUSG00000000823	10701	III_10001-22500	0	CRMN:0	ENSMUSP00000115601	879	V_>720	0	DNIR:0	GA:III	Chordata	Vertebrata	IV	III_Eut_Am	III_Eut_Am	NULL	NULL
ENSMUSG00000000826	34649	IV_22501-53000	0	CRMN:0	ENSMUSP00000072175	198	I_<=210	1	DNIR:1	GA:I	Opisthokonta	Euk+Bac	I	III_Eut_Am	III_Eut_Am	Ce	I
ENSMUSG00000000827	20825	III_10001-22500	0	CRMN:0	ENSMUSP00000104427	229	II_211-315	1	DNIR:1	GA:II	Bilateria	NoGA	NoGA	IV_Ma_Mur	IV_Ma_Mur	Me	III
ENSMUSG00000000838	39423	IV_22501-53000	28	CRMN:>10	ENSMUSP00000110303	631	IV_461-720	5	DNIR:>2	GA:II	Bilateria	Opisthokonta	II	II_Ch_Ve	II_Ch_Ve	Me	III
ENSMUSG00000000861	96068	V_>53000	93	CRMN:>10	ENSMUSP00000105140	835	V_>720	2	DNIR:2	GA:II	Bilateria	Eumetazoa	III	III_Eut_Am	III_Eut_Am	Me	III
ENSMUSG00000000869	15688	III_10001-22500	2	CRMN:2-4	ENSMUSP00000000889	140	I_<=210	1	DNIR:1	GA:IV	Mammalia	Mammalia	V	IV_Ma_Mur	Singleton	Ma	V
ENSMUSG00000000876	17951	III_10001-22500	1	CRMN:1	ENSMUSP00000000896	212	II_211-315	1	DNIR:1	GA:II	Bilateria	Eukaryota	II	I_Op_Bi	Singleton	Eu	II
ENSMUSG00000000881	50689	IV_22501-53000	11	CRMN:>10	ENSMUSP00000085299	849	V_>720	6	DNIR:>2	GA:II	Bilateria	Vertebrata	IV	III_Eut_Am	III_Eut_Am	Ch	IV
ENSMUSG00000000884	67912	V_>53000	2	CRMN:2-4	ENSMUSP00000087544	326	III_316-460	1	DNIR:1	GA:II	Bilateria	Eukaryota	II	I_Op_Bi	Singleton	Ce	I
ENSMUSG00000000889	17968	III_10001-22500	5	CRMN:5-10	ENSMUSP00000000910	622	IV_461-720	3	DNIR:>2	GA:II	Bilateria	NoGA	NoGA	I_Op_Bi	I_Op_Bi	Me	III
ENSMUSG00000000901	9281	II_3201-10000	0	CRMN:0	ENSMUSP00000000924	492	IV_461-720	5	DNIR:>2	GA:II	Bilateria	Eukaryota	II	II_Ch_Ve	II_Ch_Ve	Me	III
ENSMUSG00000000902	24849	IV_22501-53000	0	CRMN:0	ENSMUSP00000000925	385	III_316-460	1	DNIR:1	GA:I	Opisthokonta	Eukaryota	II	I_Op_Bi	Singleton	Eu	II
ENSMUSG00000000903	6601	II_3201-10000	0	CRMN:0	ENSMUSP00000113205	130	I_<=210	0	DNIR:0	GA:III	Chordata	Vertebrata	IV	III_Eut_Am	III_Eut_Am	NULL	NULL
ENSMUSG00000000915	29584	IV_22501-53000	1	CRMN:1	ENSMUSP00000000939	1068	V_>720	4	DNIR:>2	GA:I	Opisthokonta	Eukaryota	II	II_Ch_Ve	II_Ch_Ve	Me	III
ENSMUSG00000000916	6853	II_3201-10000	1	CRMN:1	ENSMUSP00000000940	465	IV_461-720	1	DNIR:1	GA:I	Opisthokonta	Cellular_organisms	I	I_Op_Bi	I_Op_Bi	Ce	I
ENSMUSG00000000934	21766	III_10001-22500	8	CRMN:5-10	ENSMUSP00000000958	593	IV_461-720	3	DNIR:>2	GA:I	Opisthokonta	Eukaryota	II	II_Ch_Ve	II_Ch_Ve	Eu	II
ENSMUSG00000000938	9658	II_3201-10000	5	CRMN:5-10	ENSMUSP00000120276	416	III_316-460	1	DNIR:1	GA:III	Chordata	Eumetazoa	III	III_Eut_Am	III_Eut_Am	Eu	II
ENSMUSG00000000942	2083	I_<=3200	6	CRMN:5-10	ENSMUSP00000098943	285	II_211-315	1	DNIR:1	GA:II	Bilateria	Eumetazoa	III	III_Eut_Am	III_Eut_Am	Eu	II
ENSMUSG00000000948	157725	V_>53000	10	CRMN:5-10	ENSMUSP00000055941	240	II_211-315	1	DNIR:1	GA:I	Opisthokonta	Eukaryota	II	IV_Ma_Mur	IV_Ma_Mur	Ce	I
ENSMUSG00000000957	9655	II_3201-10000	0	CRMN:0	ENSMUSP00000087119	582	IV_461-720	7	DNIR:>2	GA:II	Bilateria	Eumetazoa	III	II_Ch_Ve	II_Ch_Ve	Ch	IV
ENSMUSG00000000958	40029	IV_22501-53000	7	CRMN:5-10	ENSMUSP00000000984	510	IV_461-720	1	DNIR:1	GA:II	Bilateria	Euk+Bac	I	II_Ch_Ve	II_Ch_Ve	Ce	I
ENSMUSG00000000959	8829	II_3201-10000	9	CRMN:5-10	ENSMUSP00000000985	433	III_316-460	1	DNIR:1	GA:I	Opisthokonta	Euk+Bac	I	I_Op_Bi	I_Op_Bi	Ce	I
ENSMUSG00000000976	30059	IV_22501-53000	2	CRMN:2-4	ENSMUSP00000001002	1184	V_>720	1	DNIR:1	GA:II	Bilateria	Eukaryota	II	I_Op_Bi	Singleton	Eu	II
ENSMUSG00000000982	1512	I_<=3200	2	CRMN:2-4	ENSMUSP00000001008	92	I_<=210	1	DNIR:1	GA:III	Chordata	Mammalia	V	IV_Ma_Mur	IV_Ma_Mur	Ch	IV
ENSMUSG00000000983	2334	I_<=3200	1	CRMN:1	ENSMUSP00000001009	74	I_<=210	1	DNIR:1	GA:III	Chordata	Mammalia	V	V_Mus	V_Mus	Me	III
ENSMUSG00000001014	1159	I_<=3200	0	CRMN:0	ENSMUSP00000001040	262	II_211-315	1	DNIR:1	GA:III	Chordata	Vertebrata	IV	III_Eut_Am	III_Eut_Am	Ch	IV
ENSMUSG00000001016	12179	III_10001-22500	1	CRMN:1	ENSMUSP00000001042	390	III_316-460	1	DNIR:1	GA:II	Bilateria	Eumetazoa	III	I_Op_Bi	I_Op_Bi	Me	III
ENSMUSG00000001017	10543	III_10001-22500	0	CRMN:0	ENSMUSP00000061800	249	II_211-315	1	DNIR:1	GA:III	Chordata	Eumetazoa	III	II_Ch_Ve	Singleton	Eu	II
ENSMUSG00000001018	3008	I_<=3200	0	CRMN:0	ENSMUSP00000122090	136	I_<=210	1	DNIR:1	GA:II	Bilateria	Eumetazoa	III	I_Op_Bi	Singleton	Eu	II
ENSMUSG00000001020	2276	I_<=3200	0	CRMN:0	ENSMUSP00000001046	101	I_<=210	1	DNIR:1	GA:III	Chordata	Vertebrata	IV	III_Eut_Am	III_Eut_Am	Ch	IV
ENSMUSG00000001021	2488	I_<=3200	0	CRMN:0	ENSMUSP00000001047	101	I_<=210	1	DNIR:1	GA:III	Chordata	Mammalia	V	III_Eut_Am	III_Eut_Am	Ch	IV
ENSMUSG00000001023	3258	II_3201-10000	0	CRMN:0	ENSMUSP00000001049	93	I_<=210	1	DNIR:1	GA:III	Chordata	Mammalia	V	III_Eut_Am	III_Eut_Am	Ch	IV
ENSMUSG00000001025	1521	I_<=3200	0	CRMN:0	ENSMUSP00000001051	89	I_<=210	1	DNIR:1	GA:III	Chordata	Vertebrata	IV	III_Eut_Am	III_Eut_Am	Ch	IV
ENSMUSG00000001027	34697	IV_22501-53000	1	CRMN:1	ENSMUSP00000021056	1841	V_>720	5	DNIR:>2	GA:III	Chordata	Eukaryota	II	III_Eut_Am	III_Eut_Am	Me	III
ENSMUSG00000001029	10420	III_10001-22500	1	CRMN:1	ENSMUSP00000001055	277	II_211-315	1	DNIR:1	GA:III	Chordata	Mammalia	V	IV_Ma_Mur	IV_Ma_Mur	Ch	IV
ENSMUSG00000001034	5595	II_3201-10000	2	CRMN:2-4	ENSMUSP00000078087	806	V_>720	3	DNIR:>2	GA:I	Opisthokonta	Eukaryota	II	II_Ch_Ve	II_Ch_Ve	Ch	IV
ENSMUSG00000001036	62439	V_>53000	2	CRMN:2-4	ENSMUSP00000136950	640	IV_461-720	1	DNIR:1	GA:I	Opisthokonta	Eukaryota	II	II_Ch_Ve	II_Ch_Ve	Eu	II
ENSMUSG00000001039	7788	II_3201-10000	1	CRMN:1	ENSMUSP00000099717	204	I_<=210	1	DNIR:1	GA:II	Bilateria	Eukaryota	II	I_Op_Bi	I_Op_Bi	Eu	II
ENSMUSG00000001052	78795	V_>53000	33	CRMN:>10	ENSMUSP00000001079	1251	V_>720	6	DNIR:>2	GA:I	Opisthokonta	Eukaryota	II	III_Eut_Am	III_Eut_Am	Eu	II
ENSMUSG00000001053	7780	II_3201-10000	6	CRMN:5-10	ENSMUSP00000001080	537	IV_461-720	1	DNIR:1	GA:III	Chordata	Vertebrata	IV	III_Eut_Am	III_Eut_Am	Ch	IV
ENSMUSG00000001054	12226	III_10001-22500	3	CRMN:2-4	ENSMUSP00000001081	393	III_316-460	2	DNIR:2	GA:I	Opisthokonta	Eukaryota	II	II_Ch_Ve	II_Ch_Ve	Eu	II
ENSMUSG00000001056	3980	II_3201-10000	1	CRMN:1	ENSMUSP00000120014	153	I_<=210	1	DNIR:1	GA:I	Opisthokonta	Eukaryota	II	I_Op_Bi	Singleton	Ce	I
ENSMUSG00000001062	11993	III_10001-22500	0	CRMN:0	ENSMUSP00000113634	650	IV_461-720	1	DNIR:1	GA:III	Chordata	Eumetazoa	III	II_Ch_Ve	Singleton	Eu	II
ENSMUSG00000001065	15551	III_10001-22500	1	CRMN:1	ENSMUSP00000001092	614	IV_461-720	1	DNIR:1	GA:III	Chordata	Vertebrata	IV	III_Eut_Am	III_Eut_Am	Me	III
ENSMUSG00000001076	3132	I_<=3200	7	CRMN:5-10	ENSMUSP00000068402	238	II_211-315	2	DNIR:2	GA:II	Bilateria	Vertebrata	IV	II_Ch_Ve	II_Ch_Ve	Ce	I
ENSMUSG00000001082	3571	II_3201-10000	0	CRMN:0	ENSMUSP00000001109	456	III_316-460	1	DNIR:1	GA:II	Bilateria	Cellular_organisms	I	I_Op_Bi	Singleton	Ce	I
ENSMUSG00000001089	85020	V_>53000	6	CRMN:5-10	ENSMUSP00000001116	1068	V_>720	1	DNIR:1	GA:II	Bilateria	Eumetazoa	III	II_Ch_Ve	II_Ch_Ve	Me	III
ENSMUSG00000001095	25131	IV_22501-53000	3	CRMN:2-4	ENSMUSP00000001122	586	IV_461-720	1	DNIR:1	GA:II	Bilateria	Cellular_organisms	I	III_Eut_Am	III_Eut_Am	Ce	I
ENSMUSG00000001098	16949	III_10001-22500	3	CRMN:2-4	ENSMUSP00000001125	316	III_316-460	1	DNIR:1	GA:II	Bilateria	Eukaryota	II	II_Ch_Ve	II_Ch_Ve	Eu	II
ENSMUSG00000001100	10544	III_10001-22500	0	CRMN:0	ENSMUSP00000001127	368	III_316-460	2	DNIR:2	GA:II	Bilateria	Opisthokonta	II	I_Op_Bi	Singleton	Ce	I
ENSMUSG00000001103	1633	I_<=3200	0	CRMN:0	ENSMUSP00000001130	190	I_<=210	1	DNIR:1	GA:II	Bilateria	Eukaryota	II	III_Eut_Am	III_Eut_Am	Eu	II
ENSMUSG00000001105	5377	II_3201-10000	0	CRMN:0	ENSMUSP00000103910	132	I_<=210	1	DNIR:1	GA:II	Bilateria	Eukaryota	II	I_Op_Bi	Singleton	Eu	II
ENSMUSG00000001119	17377	III_10001-22500	5	CRMN:5-10	ENSMUSP00000001147	1025	V_>720	12	DNIR:>2	GA:II	Bilateria	Vertebrata	IV	II_Ch_Ve	II_Ch_Ve	Ce	I
ENSMUSG00000001120	200031	V_>53000	0	CRMN:0	ENSMUSP00000001148	371	III_316-460	3	DNIR:>2	GA:III	Chordata	Eukaryota	II	II_Ch_Ve	II_Ch_Ve	Ce	I
ENSMUSG00000001123	21973	III_10001-22500	5	CRMN:5-10	ENSMUSP00000103904	353	III_316-460	2	DNIR:2	GA:II	Bilateria	Eumetazoa	III	II_Ch_Ve	II_Ch_Ve	Eu	II
ENSMUSG00000001127	62706	V_>53000	6	CRMN:5-10	ENSMUSP00000001155	604	IV_461-720	3	DNIR:>2	GA:II	Bilateria	Vertebrata	IV	III_Eut_Am	III_Eut_Am	Me	III
ENSMUSG00000001128	6102	II_3201-10000	0	CRMN:0	ENSMUSP00000001156	464	IV_461-720	3	DNIR:>2	GA:II	Bilateria	Vertebrata	IV	II_Ch_Ve	II_Ch_Ve	Eu	II
ENSMUSG00000001131	4570	II_3201-10000	1	CRMN:1	ENSMUSP00000009530	205	I_<=210	1	DNIR:1	GA:III	Chordata	Eumetazoa	III	II_Ch_Ve	II_Ch_Ve	Me	III
ENSMUSG00000001134	20296	III_10001-22500	2	CRMN:2-4	ENSMUSP00000115342	157	I_<=210	1	DNIR:1	GA:II	Bilateria	Eukaryota	II	I_Op_Bi	Singleton	Ce	I
ENSMUSG00000001138	16371	III_10001-22500	1	CRMN:1	ENSMUSP00000001166	713	IV_461-720	2	DNIR:2	GA:I	Opisthokonta	Euk+Bac	I	III_Eut_Am	III_Eut_Am	Ce	I
ENSMUSG00000001143	23207	IV_22501-53000	1	CRMN:1	ENSMUSP00000110663	358	III_316-460	1	DNIR:1	GA:II	Bilateria	Eukaryota	II	II_Ch_Ve	II_Ch_Ve	Eu	II
ENSMUSG00000001150	46886	IV_22501-53000	0	CRMN:0	ENSMUSP00000125960	1971	V_>720	2	DNIR:2	GA:I	Opisthokonta	Eukaryota	II	I_Op_Bi	I_Op_Bi	Eu	II
ENSMUSG00000001151	91659	V_>53000	1	CRMN:1	ENSMUSP00000001179	2916	V_>720	4	DNIR:>2	GA:III	Chordata	Eumetazoa	III	III_Eut_Am	III_Eut_Am	Me	III
ENSMUSG00000001155	14691	III_10001-22500	2	CRMN:2-4	ENSMUSP00000001183	541	IV_461-720	3	DNIR:>2	GA:III	Chordata	Euk+Bac	I	II_Ch_Ve	Singleton	Ce	I
ENSMUSG00000001156	22116	III_10001-22500	1	CRMN:1	ENSMUSP00000001184	227	II_211-315	1	DNIR:1	GA:II	Bilateria	Eumetazoa	III	III_Eut_Am	III_Eut_Am	Eu	II
ENSMUSG00000001157	41611	IV_22501-53000	8	CRMN:5-10	ENSMUSP00000001185	524	IV_461-720	2	DNIR:2	GA:II	Bilateria	Eumetazoa	III	III_Eut_Am	III_Eut_Am	Eu	II
ENSMUSG00000001158	9302	II_3201-10000	2	CRMN:2-4	ENSMUSP00000109313	191	I_<=210	1	DNIR:1	GA:II	Bilateria	Eukaryota	II	I_Op_Bi	Singleton	Eu	II
ENSMUSG00000001166	12321	III_10001-22500	0	CRMN:0	ENSMUSP00000112584	362	III_316-460	1	DNIR:1	GA:III	Chordata	Eumetazoa	III	V_Mus	V_Mus	Ch	IV
ENSMUSG00000001168	12092	III_10001-22500	0	CRMN:0	ENSMUSP00000072297	369	III_316-460	1	DNIR:1	GA:III	Chordata	Mammalia	V	V_Mus	V_Mus	Ch	IV
ENSMUSG00000001173	53482	V_>53000	60	CRMN:>10	ENSMUSP00000001202	900	V_>720	2	DNIR:2	GA:II	Bilateria	Eukaryota	II	II_Ch_Ve	II_Ch_Ve	Eu	II
ENSMUSG00000001175	10372	III_10001-22500	3	CRMN:2-4	ENSMUSP00000001204	197	I_<=210	3	DNIR:>2	GA:II	Bilateria	Eukaryota	II	III_Eut_Am	III_Eut_Am	Ce	I
ENSMUSG00000001211	83312	V_>53000	0	CRMN:0	ENSMUSP00000001240	376	III_316-460	1	DNIR:1	GA:I	Opisthokonta	Eukaryota	II	II_Ch_Ve	II_Ch_Ve	Ce	I
ENSMUSG00000001225	83047	V_>53000	0	CRMN:0	ENSMUSP00000001254	757	V_>720	3	DNIR:>2	GA:III	Chordata	Cellular_organisms	I	II_Ch_Ve	II_Ch_Ve	Ce	I
ENSMUSG00000001227	17259	III_10001-22500	7	CRMN:5-10	ENSMUSP00000001256	886	V_>720	1	DNIR:1	GA:II	Bilateria	Vertebrata	IV	II_Ch_Ve	II_Ch_Ve	Me	III
ENSMUSG00000001228	20166	III_10001-22500	2	CRMN:2-4	ENSMUSP00000001258	782	V_>720	5	DNIR:>2	GA:III	Chordata	Eumetazoa	III	III_Eut_Am	III_Eut_Am	Ch	IV
ENSMUSG00000001229	32208	IV_22501-53000	1	CRMN:1	ENSMUSP00000046604	862	V_>720	2	DNIR:2	GA:II	Bilateria	Euk+Bac	I	III_Eut_Am	III_Eut_Am	Ce	I
ENSMUSG00000001240	13519	III_10001-22500	1	CRMN:1	ENSMUSP00000122072	189	I_<=210	1	DNIR:1	GA:III	Chordata	Eumetazoa	III	III_Eut_Am	III_Eut_Am	Ch	IV
ENSMUSG00000001247	15690	III_10001-22500	0	CRMN:0	ENSMUSP00000001279	594	IV_461-720	1	DNIR:1	GA:III	Chordata	Vertebrata	IV	III_Eut_Am	III_Eut_Am	Ch	IV
ENSMUSG00000001248	20924	III_10001-22500	2	CRMN:2-4	ENSMUSP00000001280	722	V_>720	1	DNIR:1	GA:I	Opisthokonta	Eukaryota	II	III_Eut_Am	III_Eut_Am	Eu	II
ENSMUSG00000001249	16566	III_10001-22500	0	CRMN:0	ENSMUSP00000038149	445	III_316-460	2	DNIR:2	GA:III	Chordata	Vertebrata	IV	II_Ch_Ve	II_Ch_Ve	Ch	IV
ENSMUSG00000001260	91571	V_>53000	19	CRMN:>10	ENSMUSP00000031119	465	IV_461-720	2	DNIR:2	GA:II	Bilateria	Vertebrata	IV	II_Ch_Ve	II_Ch_Ve	Me	III
ENSMUSG00000001270	2984	I_<=3200	0	CRMN:0	ENSMUSP00000001304	381	III_316-460	2	DNIR:2	GA:II	Bilateria	Euk+Bac	I	III_Eut_Am	III_Eut_Am	Eu	II
ENSMUSG00000001280	30262	IV_22501-53000	8	CRMN:5-10	ENSMUSP00000001326	781	V_>720	2	DNIR:2	GA:II	Bilateria	NoGA	NoGA	II_Ch_Ve	II_Ch_Ve	Me	III
ENSMUSG00000001281	15941	III_10001-22500	6	CRMN:5-10	ENSMUSP00000001327	806	V_>720	3	DNIR:>2	GA:II	Bilateria	Vertebrata	IV	III_Eut_Am	III_Eut_Am	Me	III
ENSMUSG00000001285	6431	II_3201-10000	5	CRMN:5-10	ENSMUSP00000109312	380	III_316-460	1	DNIR:1	GA:I	Opisthokonta	Euk+Bac	I	I_Op_Bi	Singleton	Ce	I
ENSMUSG00000001288	22580	IV_22501-53000	0	CRMN:0	ENSMUSP00000048838	458	III_316-460	2	DNIR:2	GA:III	Chordata	Vertebrata	IV	II_Ch_Ve	II_Ch_Ve	Me	III
ENSMUSG00000001289	5758	II_3201-10000	8	CRMN:5-10	ENSMUSP00000129178	154	I_<=210	1	DNIR:1	GA:I	Opisthokonta	Eukaryota	II	I_Op_Bi	Singleton	Ce	I
ENSMUSG00000001300	43340	IV_22501-53000	81	CRMN:>10	ENSMUSP00000001319	336	III_316-460	1	DNIR:1	GA:II	Bilateria	Eumetazoa	III	II_Ch_Ve	II_Ch_Ve	Me	III
ENSMUSG00000001305	28381	IV_22501-53000	13	CRMN:>10	ENSMUSP00000001339	281	II_211-315	1	DNIR:1	GA:II	Bilateria	Eukaryota	II	I_Op_Bi	Singleton	Eu	II
ENSMUSG00000001313	6855	II_3201-10000	7	CRMN:5-10	ENSMUSP00000001347	227	II_211-315	1	DNIR:1	GA:III	Chordata	Eumetazoa	III	II_Ch_Ve	II_Ch_Ve	Ce	I
ENSMUSG00000001323	19590	III_10001-22500	13	CRMN:>10	ENSMUSP00000067552	339	III_316-460	1	DNIR:1	GA:I	Opisthokonta	Cellular_organisms	I	I_Op_Bi	Singleton	Ce	I
ENSMUSG00000001333	20943	III_10001-22500	4	CRMN:2-4	ENSMUSP00000099659	470	IV_461-720	1	DNIR:1	GA:III	Chordata	Vertebrata	IV	III_Eut_Am	Singleton	Me	III
ENSMUSG00000001334	7595	II_3201-10000	0	CRMN:0	ENSMUSP00000099660	209	I_<=210	1	DNIR:1	GA:III	Chordata	Vertebrata	IV	III_Eut_Am	III_Eut_Am	Ce	I
ENSMUSG00000001348	9016	II_3201-10000	2	CRMN:2-4	ENSMUSP00000065425	327	III_316-460	1	DNIR:1	GA:II	Bilateria	Euk+Bac	I	I_Op_Bi	Singleton	Ce	I
ENSMUSG00000001349	10350	III_10001-22500	0	CRMN:0	ENSMUSP00000001384	297	II_211-315	4	DNIR:>2	GA:I	Opisthokonta	Eukaryota	II	II_Ch_Ve	II_Ch_Ve	Me	III
ENSMUSG00000001366	27567	IV_22501-53000	4	CRMN:2-4	ENSMUSP00000001402	437	III_316-460	1	DNIR:1	GA:I	Opisthokonta	Eukaryota	II	I_Op_Bi	Singleton	Eu	II
ENSMUSG00000001376	104938	V_>53000	9	CRMN:5-10	ENSMUSP00000001412	964	V_>720	2	DNIR:2	GA:II	Bilateria	Eukaryota	II	I_Op_Bi	Singleton	Eu	II
ENSMUSG00000001379	8207	II_3201-10000	0	CRMN:0	ENSMUSP00000001415	486	IV_461-720	3	DNIR:>2	GA:II	Bilateria	Eumetazoa	III	II_Ch_Ve	II_Ch_Ve	Me	III
ENSMUSG00000001380	16676	III_10001-22500	4	CRMN:2-4	ENSMUSP00000001416	509	IV_461-720	3	DNIR:>2	GA:I	Opisthokonta	Cellular_organisms	I	IV_Ma_Mur	IV_Ma_Mur	Eu	II
ENSMUSG00000001383	5738	II_3201-10000	0	CRMN:0	ENSMUSP00000001419	199	I_<=210	1	DNIR:1	GA:II	Bilateria	Eukaryota	II	I_Op_Bi	Singleton	Eu	II
ENSMUSG00000001403	8925	II_3201-10000	3	CRMN:2-4	ENSMUSP00000085581	179	I_<=210	1	DNIR:1	GA:I	Opisthokonta	Eukaryota	II	I_Op_Bi	I_Op_Bi	Eu	II
ENSMUSG00000001415	26078	IV_22501-53000	1	CRMN:1	ENSMUSP00000001451	1017	V_>720	3	DNIR:>2	GA:II	Bilateria	Eumetazoa	III	I_Op_Bi	I_Op_Bi	Eu	II
ENSMUSG00000001416	24652	IV_22501-53000	2	CRMN:2-4	ENSMUSP00000001452	545	IV_461-720	1	DNIR:1	GA:I	Opisthokonta	Euk_Archaea	I	I_Op_Bi	Singleton	Ce	I
ENSMUSG00000001417	44337	IV_22501-53000	4	CRMN:2-4	ENSMUSP00000130767	455	III_316-460	1	DNIR:1	GA:II	Bilateria	Eukaryota	II	III_Eut_Am	III_Eut_Am	Ce	I
ENSMUSG00000001418	6291	II_3201-10000	1	CRMN:1	ENSMUSP00000135398	404	III_316-460	1	DNIR:1	GA:III	Chordata	Eumetazoa	III	II_Ch_Ve	Singleton	Me	III
ENSMUSG00000001419	29715	IV_22501-53000	3	CRMN:2-4	ENSMUSP00000103184	514	IV_461-720	2	DNIR:2	GA:I	Opisthokonta	Eukaryota	II	III_Eut_Am	III_Eut_Am	Me	III
ENSMUSG00000001420	5850	II_3201-10000	1	CRMN:1	ENSMUSP00000001456	391	III_316-460	1	DNIR:1	GA:III	Chordata	Vertebrata	IV	II_Ch_Ve	Singleton	Ce	I
ENSMUSG00000001424	460024	V_>53000	12	CRMN:>10	ENSMUSP00000001460	910	V_>720	5	DNIR:>2	GA:II	Bilateria	Eukaryota	II	I_Op_Bi	Singleton	Eu	II
ENSMUSG00000001435	114371	V_>53000	0	CRMN:0	ENSMUSP00000072538	1774	V_>720	6	DNIR:>2	GA:II	Bilateria	Eumetazoa	III	II_Ch_Ve	II_Ch_Ve	Ma	V
ENSMUSG00000001436	28762	IV_22501-53000	0	CRMN:0	ENSMUSP00000101050	512	IV_461-720	1	DNIR:1	GA:II	Bilateria	Vertebrata	IV	II_Ch_Ve	II_Ch_Ve	Me	III
ENSMUSG00000001440	28168	IV_22501-53000	7	CRMN:5-10	ENSMUSP00000001479	876	V_>720	2	DNIR:2	GA:I	Opisthokonta	Eukaryota	II	I_Op_Bi	Singleton	Eu	II
ENSMUSG00000001441	74797	V_>53000	9	CRMN:5-10	ENSMUSP00000001480	920	V_>720	3	DNIR:>2	GA:I	Opisthokonta	Cellular_organisms	I	I_Op_Bi	I_Op_Bi	Ce	I
ENSMUSG00000001444	17261	III_10001-22500	4	CRMN:2-4	ENSMUSP00000001484	530	IV_461-720	1	DNIR:1	GA:II	Bilateria	Eumetazoa	III	III_Eut_Am	III_Eut_Am	Me	III
ENSMUSG00000001445	7654	II_3201-10000	0	CRMN:0	ENSMUSP00000001485	262	II_211-315	0	DNIR:0	GA:II	Bilateria	Eumetazoa	III	I_Op_Bi	Singleton	NULL	NULL
ENSMUSG00000001467	23602	IV_22501-53000	34	CRMN:>10	ENSMUSP00000001507	503	IV_461-720	1	DNIR:1	GA:I	Opisthokonta	Euk+Bac	I	I_Op_Bi	I_Op_Bi	Ce	I
ENSMUSG00000001472	30350	IV_22501-53000	3	CRMN:2-4	ENSMUSP00000056485	676	IV_461-720	1	DNIR:1	GA:I	Opisthokonta	Eukaryota	II	I_Op_Bi	Singleton	Eu	II
ENSMUSG00000001473	12032	III_10001-22500	2	CRMN:2-4	ENSMUSP00000001513	447	III_316-460	2	DNIR:2	GA:III	Chordata	Eukaryota	II	III_Eut_Am	III_Eut_Am	Eu	II
ENSMUSG00000001482	20285	III_10001-22500	3	CRMN:2-4	ENSMUSP00000090737	483	IV_461-720	1	DNIR:1	GA:II	Bilateria	Opisthokonta	II	I_Op_Bi	I_Op_Bi	Eu	II
ENSMUSG00000001493	16865	III_10001-22500	6	CRMN:5-10	ENSMUSP00000051158	253	II_211-315	1	DNIR:1	GA:II	Bilateria	NoGA	NoGA	III_Eut_Am	III_Eut_Am	Eu	II
ENSMUSG00000001494	4558	II_3201-10000	6	CRMN:5-10	ENSMUSP00000001534	211	II_211-315	1	DNIR:1	GA:III	Chordata	Eumetazoa	III	III_Eut_Am	III_Eut_Am	Ch	IV
ENSMUSG00000001496	4951	II_3201-10000	3	CRMN:2-4	ENSMUSP00000001536	372	III_316-460	1	DNIR:1	GA:II	Bilateria	Eumetazoa	III	III_Eut_Am	III_Eut_Am	Eu	II
ENSMUSG00000001497	21056	III_10001-22500	4	CRMN:2-4	ENSMUSP00000001538	342	III_316-460	1	DNIR:1	GA:II	Bilateria	Eumetazoa	III	II_Ch_Ve	II_Ch_Ve	Me	III
ENSMUSG00000001504	5377	II_3201-10000	36	CRMN:>10	ENSMUSP00000073976	474	IV_461-720	1	DNIR:1	GA:II	Bilateria	Eumetazoa	III	II_Ch_Ve	II_Ch_Ve	Eu	II
ENSMUSG00000001506	16819	III_10001-22500	5	CRMN:5-10	ENSMUSP00000001547	1453	V_>720	2	DNIR:2	GA:II	Bilateria	Eumetazoa	III	II_Ch_Ve	II_Ch_Ve	Me	III
ENSMUSG00000001507	32328	IV_22501-53000	8	CRMN:5-10	ENSMUSP00000113556	1068	V_>720	2	DNIR:2	GA:II	Bilateria	NoGA	NoGA	II_Ch_Ve	II_Ch_Ve	Me	III
ENSMUSG00000001508	13537	III_10001-22500	15	CRMN:>10	ENSMUSP00000098118	387	III_316-460	1	DNIR:1	GA:II	Bilateria	Eumetazoa	III	II_Ch_Ve	II_Ch_Ve	Me	III
ENSMUSG00000001510	5208	II_3201-10000	2	CRMN:2-4	ENSMUSP00000090443	287	II_211-315	2	DNIR:2	GA:II	Bilateria	Vertebrata	IV	III_Eut_Am	III_Eut_Am	Ch	IV
ENSMUSG00000001517	12927	III_10001-22500	0	CRMN:0	ENSMUSP00000073041	757	V_>720	1	DNIR:1	GA:I	Opisthokonta	Eumetazoa	III	I_Op_Bi	I_Op_Bi	Eu	II
ENSMUSG00000001518	15488	III_10001-22500	1	CRMN:1	ENSMUSP00000001559	443	III_316-460	0	DNIR:0	GA:III	Chordata	Eumetazoa	III	II_Ch_Ve	Singleton	NULL	NULL
ENSMUSG00000001520	9637	II_3201-10000	2	CRMN:2-4	ENSMUSP00000113317	270	II_211-315	1	DNIR:1	GA:III	Chordata	Vertebrata	IV	III_Eut_Am	III_Eut_Am	Eu	II
ENSMUSG00000001521	34712	IV_22501-53000	0	CRMN:0	ENSMUSP00000001562	460	III_316-460	1	DNIR:1	GA:II	Bilateria	Eukaryota	II	III_Eut_Am	III_Eut_Am	Eu	II
ENSMUSG00000001524	6010	II_3201-10000	0	CRMN:0	ENSMUSP00000001565	463	IV_461-720	1	DNIR:1	GA:I	Opisthokonta	Eukaryota	II	I_Op_Bi	Singleton	Eu	II
ENSMUSG00000001525	4381	II_3201-10000	6	CRMN:5-10	ENSMUSP00000001566	444	III_316-460	2	DNIR:2	GA:II	Bilateria	Eukaryota	II	III_Eut_Am	III_Eut_Am	Eu	II
ENSMUSG00000001542	64873	V_>53000	2	CRMN:2-4	ENSMUSP00000001583	639	IV_461-720	2	DNIR:2	GA:II	Bilateria	Eumetazoa	III	II_Ch_Ve	II_Ch_Ve	Me	III
ENSMUSG00000001552	28806	IV_22501-53000	2	CRMN:2-4	ENSMUSP00000001592	745	V_>720	3	DNIR:>2	GA:II	Bilateria	Vertebrata	IV	I_Op_Bi	I_Op_Bi	Eu	II
ENSMUSG00000001555	9128	II_3201-10000	3	CRMN:2-4	ENSMUSP00000001595	581	IV_461-720	4	DNIR:>2	GA:I	Opisthokonta	Vertebrata	IV	III_Eut_Am	III_Eut_Am	Ce	I
ENSMUSG00000001558	15106	III_10001-22500	1	CRMN:1	ENSMUSP00000001599	608	IV_461-720	7	DNIR:>2	GA:II	Bilateria	Eumetazoa	III	I_Op_Bi	I_Op_Bi	Eu	II
ENSMUSG00000001566	5482	II_3201-10000	7	CRMN:5-10	ENSMUSP00000001608	404	III_316-460	1	DNIR:1	GA:II	Bilateria	Eumetazoa	III	I_Op_Bi	I_Op_Bi	Eu	II
ENSMUSG00000001569	18843	III_10001-22500	12	CRMN:>10	ENSMUSP00000001611	854	V_>720	2	DNIR:2	GA:I	Opisthokonta	Eukaryota	II	I_Op_Bi	Singleton	Eu	II
ENSMUSG00000001576	95443	V_>53000	25	CRMN:>10	ENSMUSP00000132922	290	II_211-315	2	DNIR:2	GA:I	Opisthokonta	Eukaryota	II	I_Op_Bi	I_Op_Bi	Eu	II
ENSMUSG00000001583	7726	II_3201-10000	4	CRMN:2-4	ENSMUSP00000104268	671	IV_461-720	1	DNIR:1	GA:II	Bilateria	Eukaryota	II	III_Eut_Am	III_Eut_Am	Ce	I
ENSMUSG00000001588	13973	III_10001-22500	2	CRMN:2-4	ENSMUSP00000001631	740	IV_461-720	4	DNIR:>2	GA:I	Opisthokonta	Eukaryota	II	III_Eut_Am	III_Eut_Am	Eu	II
ENSMUSG00000001604	27170	IV_22501-53000	8	CRMN:5-10	ENSMUSP00000099592	347	III_316-460	3	DNIR:>2	GA:I	Opisthokonta	Eukaryota	II	II_Ch_Ve	II_Ch_Ve	Eu	II
ENSMUSG00000001622	7087	II_3201-10000	2	CRMN:2-4	ENSMUSP00000001667	181	I_<=210	1	DNIR:1	GA:IV	Mammalia	Mammalia	V	IV_Ma_Mur	Singleton	Ma	V
ENSMUSG00000001627	46938	IV_22501-53000	7	CRMN:5-10	ENSMUSP00000001672	449	III_316-460	2	DNIR:2	GA:II	Bilateria	Eukaryota	II	II_Ch_Ve	II_Ch_Ve	Me	III
ENSMUSG00000001630	53818	V_>53000	3	CRMN:2-4	ENSMUSP00000107271	471	IV_461-720	2	DNIR:2	GA:I	Opisthokonta	NoGA	NoGA	III_Eut_Am	III_Eut_Am	Eu	II
ENSMUSG00000001632	17677	III_10001-22500	4	CRMN:2-4	ENSMUSP00000108744	1247	V_>720	5	DNIR:>2	GA:I	Opisthokonta	Eukaryota	II	III_Eut_Am	III_Eut_Am	Eu	II
ENSMUSG00000001642	13564	III_10001-22500	1	CRMN:1	ENSMUSP00000100045	316	III_316-460	1	DNIR:1	GA:II	Bilateria	Euk+Bac	I	IV_Ma_Mur	IV_Ma_Mur	Ce	I
ENSMUSG00000001655	7712	II_3201-10000	30	CRMN:>10	ENSMUSP00000001700	328	III_316-460	2	DNIR:2	GA:II	Bilateria	Vertebrata	IV	III_Eut_Am	III_Eut_Am	Ch	IV
ENSMUSG00000001656	3282	II_3201-10000	2	CRMN:2-4	ENSMUSP00000001701	304	II_211-315	2	DNIR:2	GA:III	Chordata	Vertebrata	IV	III_Eut_Am	III_Eut_Am	Ch	IV
ENSMUSG00000001657	3646	II_3201-10000	7	CRMN:5-10	ENSMUSP00000001703	242	II_211-315	1	DNIR:1	GA:II	Bilateria	Vertebrata	IV	III_Eut_Am	III_Eut_Am	Eu	II
ENSMUSG00000001661	13625	III_10001-22500	7	CRMN:5-10	ENSMUSP00000001711	235	II_211-315	1	DNIR:1	GA:II	Bilateria	Eukaryota	II	III_Eut_Am	III_Eut_Am	Eu	II
ENSMUSG00000001663	14772	III_10001-22500	1	CRMN:1	ENSMUSP00000001713	240	II_211-315	2	DNIR:2	GA:II	Bilateria	Euk+Bac	I	IV_Ma_Mur	IV_Ma_Mur	Ce	I
ENSMUSG00000001665	7300	II_3201-10000	2	CRMN:2-4	ENSMUSP00000001715	241	II_211-315	2	DNIR:2	GA:II	Bilateria	Euk+Bac	I	IV_Ma_Mur	IV_Ma_Mur	Ce	I
ENSMUSG00000001666	2185	I_<=3200	3	CRMN:2-4	ENSMUSP00000001716	118	I_<=210	1	DNIR:1	GA:III	Chordata	Vertebrata	IV	III_Eut_Am	Singleton	Ce	I
ENSMUSG00000001670	9367	II_3201-10000	21	CRMN:>10	ENSMUSP00000001720	454	III_316-460	2	DNIR:2	GA:I	Opisthokonta	Cellular_organisms	I	I_Op_Bi	I_Op_Bi	Ch	IV
ENSMUSG00000001672	14290	III_10001-22500	10	CRMN:5-10	ENSMUSP00000001722	385	III_316-460	1	DNIR:1	GA:III	Chordata	Vertebrata	IV	II_Ch_Ve	Singleton	Me	III
ENSMUSG00000001674	14155	III_10001-22500	25	CRMN:>10	ENSMUSP00000001724	660	IV_461-720	3	DNIR:>2	GA:I	Opisthokonta	Cellular_organisms	I	I_Op_Bi	Singleton	Eu	II
ENSMUSG00000001687	48159	IV_22501-53000	5	CRMN:5-10	ENSMUSP00000078303	117	I_<=210	1	DNIR:1	GA:II	Bilateria	Opisthokonta	II	I_Op_Bi	Singleton	Eu	II
ENSMUSG00000001700	71661	V_>53000	31	CRMN:>10	ENSMUSP00000068453	432	III_316-460	1	DNIR:1	GA:I	Opisthokonta	Vertebrata	IV	III_Eut_Am	III_Eut_Am	Eu	II
ENSMUSG00000001707	13331	III_10001-22500	19	CRMN:>10	ENSMUSP00000001757	174	I_<=210	1	DNIR:1	GA:II	Bilateria	Eumetazoa	III	I_Op_Bi	Singleton	Ce	I
ENSMUSG00000001729	21064	III_10001-22500	0	CRMN:0	ENSMUSP00000001780	480	IV_461-720	3	DNIR:>2	GA:I	Opisthokonta	Eukaryota	II	III_Eut_Am	III_Eut_Am	Eu	II
ENSMUSG00000001739	9243	II_3201-10000	0	CRMN:0	ENSMUSP00000001790	227	II_211-315	1	DNIR:1	GA:III	Chordata	Vertebrata	IV	III_Eut_Am	III_Eut_Am	Me	III
ENSMUSG00000001741	102879	V_>53000	0	CRMN:0	ENSMUSP00000001792	1322	V_>720	2	DNIR:2	GA:II	Bilateria	Mammalia	V	I_Op_Bi	I_Op_Bi	Ce	I
ENSMUSG00000001750	11084	III_10001-22500	0	CRMN:0	ENSMUSP00000001801	834	V_>720	1	DNIR:1	GA:I	Opisthokonta	Vertebrata	IV	III_Eut_Am	III_Eut_Am	Ce	I
ENSMUSG00000001751	7661	II_3201-10000	2	CRMN:2-4	ENSMUSP00000001802	739	V_>720	3	DNIR:>2	GA:II	Bilateria	NoGA	NoGA	I_Op_Bi	Singleton	Ce	I
ENSMUSG00000001755	4055	II_3201-10000	1	CRMN:1	ENSMUSP00000001806	563	IV_461-720	2	DNIR:2	GA:I	Opisthokonta	Euk+Bac	I	I_Op_Bi	Singleton	Ce	I
ENSMUSG00000001761	25672	IV_22501-53000	2	CRMN:2-4	ENSMUSP00000001812	793	V_>720	2	DNIR:2	GA:II	Bilateria	Eumetazoa	III	I_Op_Bi	I_Op_Bi	Me	III
ENSMUSG00000001763	24338	IV_22501-53000	3	CRMN:2-4	ENSMUSP00000045282	283	II_211-315	1	DNIR:1	GA:II	Bilateria	Eumetazoa	III	II_Ch_Ve	II_Ch_Ve	Eu	II
ENSMUSG00000001767	17536	III_10001-22500	38	CRMN:>10	ENSMUSP00000001818	690	IV_461-720	1	DNIR:1	GA:I	Opisthokonta	Eukaryota	II	V_Mus	V_Mus	Eu	II
ENSMUSG00000001768	102883	V_>53000	11	CRMN:>10	ENSMUSP00000105632	903	V_>720	2	DNIR:2	GA:II	Bilateria	Opisthokonta	II	II_Ch_Ve	II_Ch_Ve	Me	III
ENSMUSG00000001773	56513	V_>53000	0	CRMN:0	ENSMUSP00000001824	752	V_>720	3	DNIR:>2	GA:I	Opisthokonta	Euk+Bac	I	III_Eut_Am	III_Eut_Am	Eu	II
ENSMUSG00000001774	21734	III_10001-22500	12	CRMN:>10	ENSMUSP00000001825	331	III_316-460	3	DNIR:>2	GA:II	Bilateria	Eukaryota	II	II_Ch_Ve	II_Ch_Ve	Eu	II
ENSMUSG00000001783	19187	III_10001-22500	1	CRMN:1	ENSMUSP00000001834	505	IV_461-720	1	DNIR:1	GA:II	Bilateria	Cellular_organisms	I	I_Op_Bi	Singleton	Ce	I
ENSMUSG00000001785	17266	III_10001-22500	7	CRMN:5-10	ENSMUSP00000001836	501	IV_461-720	2	DNIR:2	GA:I	Opisthokonta	Eukaryota	II	I_Op_Bi	Singleton	Ce	I
ENSMUSG00000001786	29902	IV_22501-53000	2	CRMN:2-4	ENSMUSP00000120840	523	IV_461-720	2	DNIR:2	GA:III	Chordata	NoGA	NoGA	II_Ch_Ve	Singleton	Eu	II
ENSMUSG00000001794	8223	II_3201-10000	0	CRMN:0	ENSMUSP00000001845	268	II_211-315	0	DNIR:0	GA:III	Chordata	Eukaryota	II	III_Eut_Am	III_Eut_Am	NULL	NULL
ENSMUSG00000001802	15344	III_10001-22500	20	CRMN:>10	ENSMUSP00000114026	790	V_>720	5	DNIR:>2	GA:II	Bilateria	Vertebrata	IV	II_Ch_Ve	II_Ch_Ve	Me	III
ENSMUSG00000001804	35647	IV_22501-53000	2	CRMN:2-4	ENSMUSP00000019426	1041	V_>720	4	DNIR:>2	GA:III	Chordata	NoGA	NoGA	IV_Ma_Mur	IV_Ma_Mur	Ce	I
ENSMUSG00000001815	6865	II_3201-10000	22	CRMN:>10	ENSMUSP00000134131	475	IV_461-720	1	DNIR:1	GA:II	Bilateria	Eumetazoa	III	II_Ch_Ve	II_Ch_Ve	Eu	II
ENSMUSG00000001819	3290	II_3201-10000	52	CRMN:>10	ENSMUSP00000001872	339	III_316-460	2	DNIR:2	GA:II	Bilateria	Eumetazoa	III	III_Eut_Am	III_Eut_Am	Ch	IV
ENSMUSG00000001823	2778	I_<=3200	1	CRMN:1	ENSMUSP00000001878	268	II_211-315	1	DNIR:1	GA:III	Chordata	Eukaryota	II	III_Eut_Am	III_Eut_Am	Eu	II
ENSMUSG00000001827	12458	III_10001-22500	1	CRMN:1	ENSMUSP00000001882	255	II_211-315	1	DNIR:1	GA:III	Chordata	Eumetazoa	III	IV_Ma_Mur	IV_Ma_Mur	Eu	II
ENSMUSG00000001829	126536	V_>53000	1	CRMN:1	ENSMUSP00000102611	707	IV_461-720	4	DNIR:>2	GA:I	Opisthokonta	Euk+Bac	I	I_Op_Bi	Singleton	Ce	I
ENSMUSG00000001833	56133	V_>53000	10	CRMN:5-10	ENSMUSP00000110927	437	III_316-460	1	DNIR:1	GA:II	Bilateria	Opisthokonta	II	I_Op_Bi	I_Op_Bi	Eu	II
ENSMUSG00000001844	12768	III_10001-22500	0	CRMN:0	ENSMUSP00000001900	343	III_316-460	1	DNIR:1	GA:I	Opisthokonta	Eukaryota	II	II_Ch_Ve	II_Ch_Ve	Eu	II
ENSMUSG00000001847	22559	IV_22501-53000	3	CRMN:2-4	ENSMUSP00000098058	211	II_211-315	1	DNIR:1	GA:II	Bilateria	Eukaryota	II	III_Eut_Am	III_Eut_Am	Ce	I
ENSMUSG00000001855	79540	V_>53000	2	CRMN:2-4	ENSMUSP00000066492	2085	V_>720	1	DNIR:1	GA:II	Bilateria	Opisthokonta	II	I_Op_Bi	Singleton	Ce	I
ENSMUSG00000001864	23183	IV_22501-53000	3	CRMN:2-4	ENSMUSP00000001920	150	I_<=210	0	DNIR:0	GA:III	Chordata	Eukaryota	II	III_Eut_Am	III_Eut_Am	NULL	NULL
ENSMUSG00000001865	26565	IV_22501-53000	0	CRMN:0	ENSMUSP00000001921	417	III_316-460	2	DNIR:2	GA:I	Opisthokonta	Cellular_organisms	I	III_Eut_Am	III_Eut_Am	Me	III
ENSMUSG00000001870	386945	V_>53000	25	CRMN:>10	ENSMUSP00000001927	1712	V_>720	7	DNIR:>2	GA:II	Bilateria	Vertebrata	IV	II_Ch_Ve	II_Ch_Ve	Ch	IV
ENSMUSG00000001891	50064	IV_22501-53000	1	CRMN:1	ENSMUSP00000099939	508	IV_461-720	1	DNIR:1	GA:I	Opisthokonta	Euk+Bac	I	I_Op_Bi	Singleton	Ce	I
ENSMUSG00000001901	26426	IV_22501-53000	1	CRMN:1	ENSMUSP00000001965	950	V_>720	3	DNIR:>2	GA:II	Bilateria	Eukaryota	II	I_Op_Bi	I_Op_Bi	Ce	I
ENSMUSG00000001909	13502	III_10001-22500	12	CRMN:>10	ENSMUSP00000001974	663	IV_461-720	1	DNIR:1	GA:I	Opisthokonta	Cellular_organisms	I	II_Ch_Ve	II_Ch_Ve	Ce	I
ENSMUSG00000001910	17380	III_10001-22500	4	CRMN:2-4	ENSMUSP00000001975	514	IV_461-720	2	DNIR:2	GA:III	Chordata	Vertebrata	IV	III_Eut_Am	III_Eut_Am	Me	III
ENSMUSG00000001911	100469	V_>53000	14	CRMN:>10	ENSMUSP00000105386	494	IV_461-720	3	DNIR:>2	GA:II	Bilateria	Eumetazoa	III	III_Eut_Am	III_Eut_Am	Ch	IV
ENSMUSG00000001918	16929	III_10001-22500	1	CRMN:1	ENSMUSP00000104136	555	IV_461-720	1	DNIR:1	GA:II	Bilateria	Cellular_organisms	I	II_Ch_Ve	II_Ch_Ve	Ce	I
ENSMUSG00000001924	24854	IV_22501-53000	3	CRMN:2-4	ENSMUSP00000001989	1058	V_>720	6	DNIR:>2	GA:I	Opisthokonta	Eukaryota	II	IV_Ma_Mur	IV_Ma_Mur	Eu	II
ENSMUSG00000001930	139906	V_>53000	13	CRMN:>10	ENSMUSP00000107873	2816	V_>720	17	DNIR:>2	GA:II	Bilateria	Eumetazoa	III	II_Ch_Ve	II_Ch_Ve	Me	III
ENSMUSG00000001942	34472	IV_22501-53000	3	CRMN:2-4	ENSMUSP00000002007	541	IV_461-720	1	DNIR:1	GA:III	Chordata	Euk+Bac	I	II_Ch_Ve	Singleton	Ce	I
ENSMUSG00000001943	4951	II_3201-10000	6	CRMN:5-10	ENSMUSP00000002008	328	III_316-460	2	DNIR:2	GA:III	Chordata	Eumetazoa	III	III_Eut_Am	III_Eut_Am	Me	III
ENSMUSG00000001946	10242	III_10001-22500	4	CRMN:2-4	ENSMUSP00000002011	394	III_316-460	1	DNIR:1	GA:III	Chordata	Eumetazoa	III	III_Eut_Am	III_Eut_Am	Ce	I
ENSMUSG00000001948	10426	III_10001-22500	5	CRMN:5-10	ENSMUSP00000002013	149	I_<=210	1	DNIR:1	GA:II	Bilateria	Eumetazoa	III	I_Op_Bi	Singleton	Eu	II
ENSMUSG00000001962	7117	II_3201-10000	0	CRMN:0	ENSMUSP00000109797	339	III_316-460	1	DNIR:1	GA:II	Bilateria	Eukaryota	II	III_Eut_Am	III_Eut_Am	Eu	II
ENSMUSG00000001964	6862	II_3201-10000	0	CRMN:0	ENSMUSP00000002029	259	II_211-315	1	DNIR:1	GA:III	Chordata	Mammalia	V	III_Eut_Am	Singleton	Me	III
ENSMUSG00000001983	7552	II_3201-10000	1	CRMN:1	ENSMUSP00000002048	294	II_211-315	1	DNIR:1	GA:I	Opisthokonta	Euk+Bac	I	I_Op_Bi	Singleton	Ce	I
ENSMUSG00000001985	223474	V_>53000	26	CRMN:>10	ENSMUSP00000030676	919	V_>720	3	DNIR:>2	GA:II	Bilateria	Eukaryota	II	III_Eut_Am	III_Eut_Am	Me	III
ENSMUSG00000001986	277748	V_>53000	97	CRMN:>10	ENSMUSP00000075687	888	V_>720	3	DNIR:>2	GA:III	Chordata	Eukaryota	II	III_Eut_Am	III_Eut_Am	Me	III
ENSMUSG00000001988	21060	III_10001-22500	0	CRMN:0	ENSMUSP00000002053	594	IV_461-720	1	DNIR:1	GA:II	Bilateria	Eumetazoa	III	III_Eut_Am	III_Eut_Am	Me	III
ENSMUSG00000001995	74648	V_>53000	7	CRMN:5-10	ENSMUSP00000104405	1722	V_>720	3	DNIR:>2	GA:III	Chordata	Vertebrata	IV	II_Ch_Ve	II_Ch_Ve	Ch	IV
ENSMUSG00000001998	59193	V_>53000	3	CRMN:2-4	ENSMUSP00000002063	1122	V_>720	2	DNIR:2	GA:I	Opisthokonta	Eukaryota	II	III_Eut_Am	III_Eut_Am	Ch	IV
ENSMUSG00000001999	26420	IV_22501-53000	3	CRMN:2-4	ENSMUSP00000002064	295	II_211-315	2	DNIR:2	GA:III	Chordata	Euk+Bac	I	III_Eut_Am	Singleton	Ch	IV
ENSMUSG00000002006	31611	IV_22501-53000	1	CRMN:1	ENSMUSP00000002080	772	V_>720	1	DNIR:1	GA:II	Bilateria	Eumetazoa	III	III_Eut_Am	III_Eut_Am	Ce	I
ENSMUSG00000002007	4521	II_3201-10000	4	CRMN:2-4	ENSMUSP00000002081	565	IV_461-720	1	DNIR:1	GA:I	Opisthokonta	Eukaryota	II	II_Ch_Ve	II_Ch_Ve	Ce	I
ENSMUSG00000002010	7935	II_3201-10000	1	CRMN:1	ENSMUSP00000056502	393	III_316-460	1	DNIR:1	GA:I	Opisthokonta	Eukaryota	II	IV_Ma_Mur	IV_Ma_Mur	Ce	I
ENSMUSG00000002012	4124	II_3201-10000	1	CRMN:1	ENSMUSP00000002087	343	III_316-460	1	DNIR:1	GA:III	Chordata	Euk+Bac	I	III_Eut_Am	III_Eut_Am	Ce	I
ENSMUSG00000002014	3803	II_3201-10000	2	CRMN:2-4	ENSMUSP00000131386	173	I_<=210	1	DNIR:1	GA:II	Bilateria	Opisthokonta	II	I_Op_Bi	Singleton	Me	III
ENSMUSG00000002015	29998	IV_22501-53000	2	CRMN:2-4	ENSMUSP00000002091	245	II_211-315	1	DNIR:1	GA:II	Bilateria	Eumetazoa	III	III_Eut_Am	III_Eut_Am	Eu	II
ENSMUSG00000002017	14861	III_10001-22500	17	CRMN:>10	ENSMUSP00000108126	515	IV_461-720	3	DNIR:>2	GA:II	Bilateria	Eumetazoa	III	II_Ch_Ve	II_Ch_Ve	Me	III
ENSMUSG00000002020	93321	V_>53000	8	CRMN:5-10	ENSMUSP00000002073	1809	V_>720	8	DNIR:>2	GA:II	Bilateria	Mammalia	V	III_Eut_Am	III_Eut_Am	Ch	IV
ENSMUSG00000002028	77942	V_>53000	20	CRMN:>10	ENSMUSP00000110337	3966	V_>720	9	DNIR:>2	GA:I	Opisthokonta	Eukaryota	II	II_Ch_Ve	II_Ch_Ve	Ch	IV
ENSMUSG00000002031	24807	IV_22501-53000	11	CRMN:>10	ENSMUSP00000002099	301	II_211-315	1	DNIR:1	GA:II	Bilateria	Eukaryota	II	I_Op_Bi	Singleton	Eu	II
ENSMUSG00000002032	5532	II_3201-10000	0	CRMN:0	ENSMUSP00000002100	365	III_316-460	1	DNIR:1	GA:III	Chordata	Vertebrata	IV	III_Eut_Am	Singleton	Me	III
ENSMUSG00000002033	10860	III_10001-22500	1	CRMN:1	ENSMUSP00000002101	182	I_<=210	0	DNIR:0	GA:III	Chordata	Vertebrata	IV	IV_Ma_Mur	IV_Ma_Mur	NULL	NULL
ENSMUSG00000002043	7476	II_3201-10000	0	CRMN:0	ENSMUSP00000104095	183	I_<=210	1	DNIR:1	GA:I	Opisthokonta	Eukaryota	II	III_Eut_Am	III_Eut_Am	Eu	II
ENSMUSG00000002052	39242	IV_22501-53000	3	CRMN:2-4	ENSMUSP00000002121	1726	V_>720	7	DNIR:>2	GA:I	Opisthokonta	Eukaryota	II	I_Op_Bi	Singleton	Eu	II
ENSMUSG00000002055	20929	III_10001-22500	0	CRMN:0	ENSMUSP00000045286	1165	V_>720	1	DNIR:1	GA:III	Chordata	Mammalia	V	III_Eut_Am	Singleton	Ch	IV
ENSMUSG00000002057	28982	IV_22501-53000	1	CRMN:1	ENSMUSP00000103929	648	IV_461-720	1	DNIR:1	GA:I	Opisthokonta	Eumetazoa	III	III_Eut_Am	III_Eut_Am	Eu	II
ENSMUSG00000002058	5683	II_3201-10000	5	CRMN:5-10	ENSMUSP00000103930	262	II_211-315	1	DNIR:1	GA:II	Bilateria	Eukaryota	II	II_Ch_Ve	II_Ch_Ve	Me	III
ENSMUSG00000002059	3764	II_3201-10000	0	CRMN:0	ENSMUSP00000123033	265	II_211-315	1	DNIR:1	GA:I	Opisthokonta	Eumetazoa	III	II_Ch_Ve	II_Ch_Ve	Ce	I
ENSMUSG00000002064	9751	II_3201-10000	3	CRMN:2-4	ENSMUSP00000002133	219	II_211-315	1	DNIR:1	GA:II	Bilateria	Eukaryota	II	III_Eut_Am	III_Eut_Am	Eu	II
ENSMUSG00000002068	9551	II_3201-10000	3	CRMN:2-4	ENSMUSP00000103658	408	III_316-460	2	DNIR:2	GA:I	Opisthokonta	Eukaryota	II	III_Eut_Am	III_Eut_Am	Eu	II
ENSMUSG00000002076	89740	V_>53000	12	CRMN:>10	ENSMUSP00000002145	338	III_316-460	0	DNIR:0	GA:III	Chordata	NoGA	NoGA	II_Ch_Ve	Singleton	NULL	NULL
ENSMUSG00000002083	8590	II_3201-10000	2	CRMN:2-4	ENSMUSP00000002152	193	I_<=210	0	DNIR:0	GA:IV	Mammalia	Mammalia	V	IV_Ma_Mur	Singleton	NULL	NULL
ENSMUSG00000002100	18373	III_10001-22500	3	CRMN:2-4	ENSMUSP00000127070	1278	V_>720	11	DNIR:>2	GA:III	Chordata	Eumetazoa	III	III_Eut_Am	III_Eut_Am	Eu	II
ENSMUSG00000002102	12361	III_10001-22500	2	CRMN:2-4	ENSMUSP00000002171	451	III_316-460	1	DNIR:1	GA:I	Opisthokonta	Eukaryota	II	I_Op_Bi	Singleton	Ce	I
ENSMUSG00000002103	11214	III_10001-22500	3	CRMN:2-4	ENSMUSP00000002172	423	III_316-460	1	DNIR:1	GA:II	Bilateria	Eukaryota	II	III_Eut_Am	III_Eut_Am	Ce	I
ENSMUSG00000002104	10110	III_10001-22500	8	CRMN:5-10	ENSMUSP00000054150	412	III_316-460	3	DNIR:>2	GA:II	Bilateria	Eumetazoa	III	I_Op_Bi	Singleton	Me	III
ENSMUSG00000002105	8627	II_3201-10000	2	CRMN:2-4	ENSMUSP00000107063	374	III_316-460	1	DNIR:1	GA:I	Opisthokonta	Eukaryota	II	I_Op_Bi	I_Op_Bi	Ce	I
ENSMUSG00000002107	969870	V_>53000	91	CRMN:>10	ENSMUSP00000110574	526	IV_461-720	3	DNIR:>2	GA:II	Bilateria	Eukaryota	II	III_Eut_Am	III_Eut_Am	Ce	I
ENSMUSG00000002108	18774	III_10001-22500	0	CRMN:0	ENSMUSP00000002177	445	III_316-460	2	DNIR:2	GA:II	Bilateria	Eumetazoa	III	III_Eut_Am	III_Eut_Am	Me	III
ENSMUSG00000002109	25411	IV_22501-53000	12	CRMN:>10	ENSMUSP00000028696	432	III_316-460	0	DNIR:0	GA:III	Chordata	Euk+Bac	I	II_Ch_Ve	Singleton	NULL	NULL
ENSMUSG00000002111	33367	IV_22501-53000	3	CRMN:2-4	ENSMUSP00000002180	272	II_211-315	1	DNIR:1	GA:III	Chordata	Vertebrata	IV	III_Eut_Am	III_Eut_Am	Me	III
ENSMUSG00000002129	22192	III_10001-22500	3	CRMN:2-4	ENSMUSP00000002198	791	V_>720	4	DNIR:>2	GA:I	Opisthokonta	Eukaryota	II	I_Op_Bi	Singleton	Eu	II
ENSMUSG00000002147	17972	III_10001-22500	5	CRMN:5-10	ENSMUSP00000089708	837	V_>720	5	DNIR:>2	GA:II	Bilateria	Vertebrata	IV	III_Eut_Am	III_Eut_Am	Ma	V
ENSMUSG00000002190	38686	IV_22501-53000	1	CRMN:1	ENSMUSP00000002259	611	IV_461-720	1	DNIR:1	GA:I	Opisthokonta	Eukaryota	II	II_Ch_Ve	II_Ch_Ve	Eu	II
ENSMUSG00000002204	14431	III_10001-22500	0	CRMN:0	ENSMUSP00000002274	419	III_316-460	1	DNIR:1	GA:I	Opisthokonta	Eukaryota	II	II_Ch_Ve	II_Ch_Ve	Eu	II
ENSMUSG00000002205	29103	IV_22501-53000	2	CRMN:2-4	ENSMUSP00000002275	453	III_316-460	1	DNIR:1	GA:II	Bilateria	Vertebrata	IV	II_Ch_Ve	II_Ch_Ve	Ce	I
ENSMUSG00000002210	23160	IV_22501-53000	0	CRMN:0	ENSMUSP00000002280	520	IV_461-720	0	DNIR:0	GA:II	Bilateria	Eukaryota	II	I_Op_Bi	Singleton	NULL	NULL
ENSMUSG00000002221	50673	IV_22501-53000	22	CRMN:>10	ENSMUSP00000002291	1056	V_>720	6	DNIR:>2	GA:II	Bilateria	Eukaryota	II	II_Ch_Ve	II_Ch_Ve	Eu	II
ENSMUSG00000002222	52004	IV_22501-53000	1	CRMN:1	ENSMUSP00000002292	391	III_316-460	2	DNIR:2	GA:I	Opisthokonta	Eukaryota	II	II_Ch_Ve	II_Ch_Ve	Eu	II
ENSMUSG00000002227	23728	IV_22501-53000	0	CRMN:0	ENSMUSP00000126897	1077	V_>720	2	DNIR:2	GA:I	Opisthokonta	Eukaryota	II	I_Op_Bi	I_Op_Bi	Ce	I
ENSMUSG00000002228	4963	II_3201-10000	0	CRMN:0	ENSMUSP00000002298	507	IV_461-720	1	DNIR:1	GA:II	Bilateria	Eukaryota	II	III_Eut_Am	III_Eut_Am	Ce	I
ENSMUSG00000002233	5449	II_3201-10000	0	CRMN:0	ENSMUSP00000002303	193	I_<=210	1	DNIR:1	GA:I	Opisthokonta	Eukaryota	II	II_Ch_Ve	II_Ch_Ve	Ce	I
ENSMUSG00000002240	20701	III_10001-22500	1	CRMN:1	ENSMUSP00000098617	352	III_316-460	0	DNIR:0	GA:IV	Mammalia	Mammalia	V	IV_Ma_Mur	Singleton	NULL	NULL
ENSMUSG00000002249	19135	III_10001-22500	2	CRMN:2-4	ENSMUSP00000110447	465	IV_461-720	1	DNIR:1	GA:II	Bilateria	Opisthokonta	II	II_Ch_Ve	II_Ch_Ve	Me	III
ENSMUSG00000002250	68716	V_>53000	1	CRMN:1	ENSMUSP00000002320	440	III_316-460	2	DNIR:2	GA:III	Chordata	Eumetazoa	III	III_Eut_Am	III_Eut_Am	Me	III
ENSMUSG00000002257	20831	III_10001-22500	3	CRMN:2-4	ENSMUSP00000002327	630	IV_461-720	2	DNIR:2	GA:III	Chordata	Eumetazoa	III	II_Ch_Ve	II_Ch_Ve	Eu	II
ENSMUSG00000002265	26530	IV_22501-53000	2	CRMN:2-4	ENSMUSP00000050750	1571	V_>720	0	DNIR:0	GA:II	Bilateria	Eumetazoa	III	II_Ch_Ve	II_Ch_Ve	NULL	NULL
ENSMUSG00000002266	21008	III_10001-22500	1	CRMN:1	ENSMUSP00000002336	579	IV_461-720	4	DNIR:>2	GA:IV	Mammalia	Opisthokonta	II	IV_Ma_Mur	Singleton	Ch	IV
ENSMUSG00000002274	2566	I_<=3200	0	CRMN:0	ENSMUSP00000002344	291	II_211-315	0	DNIR:0	GA:III	Chordata	Eumetazoa	III	II_Ch_Ve	II_Ch_Ve	NULL	NULL
ENSMUSG00000002279	83653	V_>53000	0	CRMN:0	ENSMUSP00000066682	574	IV_461-720	1	DNIR:1	GA:II	Bilateria	Euk+Bac	I	II_Ch_Ve	II_Ch_Ve	Ce	I
ENSMUSG00000002280	9557	II_3201-10000	0	CRMN:0	ENSMUSP00000117136	492	IV_461-720	2	DNIR:2	GA:I	Opisthokonta	Euk+Bac	I	III_Eut_Am	III_Eut_Am	Ce	I
ENSMUSG00000002289	7826	II_3201-10000	0	CRMN:0	ENSMUSP00000002360	410	III_316-460	1	DNIR:1	GA:II	Bilateria	Vertebrata	IV	III_Eut_Am	III_Eut_Am	Eu	II
ENSMUSG00000002297	25744	IV_22501-53000	1	CRMN:1	ENSMUSP00000132906	663	IV_461-720	1	DNIR:1	GA:III	Chordata	Eumetazoa	III	III_Eut_Am	Singleton	Me	III
ENSMUSG00000002307	6176	II_3201-10000	0	CRMN:0	ENSMUSP00000078390	740	V_>720	1	DNIR:1	GA:II	Bilateria	Eumetazoa	III	I_Op_Bi	Singleton	Ch	IV
ENSMUSG00000002308	6684	II_3201-10000	0	CRMN:0	ENSMUSP00000002379	260	II_211-315	2	DNIR:2	GA:IV	Mammalia	Mammalia	V	IV_Ma_Mur	Singleton	Me	III
ENSMUSG00000002319	12496	III_10001-22500	0	CRMN:0	ENSMUSP00000036555	1082	V_>720	2	DNIR:2	GA:I	Opisthokonta	Eukaryota	II	I_Op_Bi	Singleton	Eu	II
ENSMUSG00000002320	7842	II_3201-10000	0	CRMN:0	ENSMUSP00000002391	606	IV_461-720	1	DNIR:1	GA:I	Opisthokonta	Eukaryota	II	I_Op_Bi	I_Op_Bi	Eu	II
ENSMUSG00000002324	7359	II_3201-10000	0	CRMN:0	ENSMUSP00000002395	591	IV_461-720	2	DNIR:2	GA:III	Chordata	Eumetazoa	III	II_Ch_Ve	Singleton	Eu	II
ENSMUSG00000002325	6460	II_3201-10000	0	CRMN:0	ENSMUSP00000120525	465	IV_461-720	2	DNIR:2	GA:III	Chordata	Eumetazoa	III	III_Eut_Am	III_Eut_Am	Ch	IV
ENSMUSG00000002326	6516	II_3201-10000	0	CRMN:0	ENSMUSP00000002397	348	III_316-460	0	DNIR:0	GA:I	Opisthokonta	Euk+Bac	I	III_Eut_Am	III_Eut_Am	NULL	NULL
ENSMUSG00000002329	2630	I_<=3200	2	CRMN:2-4	ENSMUSP00000002400	164	I_<=210	1	DNIR:1	GA:I	Opisthokonta	Eukaryota	II	I_Op_Bi	Singleton	Eu	II
ENSMUSG00000002332	6671	II_3201-10000	0	CRMN:0	ENSMUSP00000002403	313	II_211-315	1	DNIR:1	GA:II	Bilateria	Euk+Bac	I	I_Op_Bi	Singleton	Ce	I
ENSMUSG00000002341	27789	IV_22501-53000	0	CRMN:0	ENSMUSP00000002412	1268	V_>720	5	DNIR:>2	GA:III	Chordata	Eumetazoa	III	III_Eut_Am	III_Eut_Am	Ch	IV
ENSMUSG00000002342	11326	III_10001-22500	0	CRMN:0	ENSMUSP00000002413	480	IV_461-720	1	DNIR:1	GA:II	Bilateria	Eumetazoa	III	II_Ch_Ve	II_Ch_Ve	Eu	II
ENSMUSG00000002343	14295	III_10001-22500	0	CRMN:0	ENSMUSP00000019679	468	IV_461-720	0	DNIR:0	GA:II	Bilateria	Eukaryota	II	I_Op_Bi	Singleton	NULL	NULL
ENSMUSG00000002345	27990	IV_22501-53000	0	CRMN:0	ENSMUSP00000072317	349	III_316-460	1	DNIR:1	GA:I	Opisthokonta	NoGA	NoGA	V_Mus	V_Mus	Eu	II
ENSMUSG00000002346	27966	IV_22501-53000	0	CRMN:0	ENSMUSP00000065903	318	III_316-460	3	DNIR:>2	GA:I	Opisthokonta	Eukaryota	II	I_Op_Bi	I_Op_Bi	Eu	II
ENSMUSG00000002365	89706	V_>53000	0	CRMN:0	ENSMUSP00000002436	595	IV_461-720	3	DNIR:>2	GA:II	Bilateria	Opisthokonta	II	II_Ch_Ve	II_Ch_Ve	Me	III
ENSMUSG00000002372	38545	IV_22501-53000	1	CRMN:1	ENSMUSP00000002445	491	IV_461-720	1	DNIR:1	GA:II	Bilateria	Eumetazoa	III	III_Eut_Am	III_Eut_Am	Eu	II
ENSMUSG00000002379	6487	II_3201-10000	6	CRMN:5-10	ENSMUSP00000002452	143	I_<=210	1	DNIR:1	GA:II	Bilateria	Eumetazoa	III	I_Op_Bi	Singleton	Eu	II
ENSMUSG00000002384	26935	IV_22501-53000	3	CRMN:2-4	ENSMUSP00000002457	399	III_316-460	2	DNIR:2	GA:III	Chordata	Mammalia	V	IV_Ma_Mur	IV_Ma_Mur	Me	III
ENSMUSG00000002393	7838	II_3201-10000	2	CRMN:2-4	ENSMUSP00000002466	390	III_316-460	2	DNIR:2	GA:II	Bilateria	Eumetazoa	III	I_Op_Bi	I_Op_Bi	Me	III
ENSMUSG00000002395	2885	I_<=3200	0	CRMN:0	ENSMUSP00000105680	284	II_211-315	1	DNIR:1	GA:II	Bilateria	Eumetazoa	III	I_Op_Bi	Singleton	Eu	II
ENSMUSG00000002396	8064	II_3201-10000	1	CRMN:1	ENSMUSP00000002469	219	II_211-315	1	DNIR:1	GA:II	Bilateria	Mammalia	V	II_Ch_Ve	II_Ch_Ve	Eu	II
ENSMUSG00000002409	7826	II_3201-10000	2	CRMN:2-4	ENSMUSP00000083064	629	IV_461-720	2	DNIR:2	GA:I	Opisthokonta	Eukaryota	II	III_Eut_Am	III_Eut_Am	Ch	IV
ENSMUSG00000002413	122227	V_>53000	2	CRMN:2-4	ENSMUSP00000002487	804	V_>720	3	DNIR:>2	GA:II	Bilateria	Eumetazoa	III	II_Ch_Ve	II_Ch_Ve	Me	III
ENSMUSG00000002416	10809	III_10001-22500	17	CRMN:>10	ENSMUSP00000114095	105	I_<=210	1	DNIR:1	GA:III	Chordata	Eumetazoa	III	III_Eut_Am	Singleton	Me	III
ENSMUSG00000002428	60680	V_>53000	25	CRMN:>10	ENSMUSP00000002502	1003	V_>720	4	DNIR:>2	GA:I	Opisthokonta	Euk+Bac	I	I_Op_Bi	Singleton	Eu	II
ENSMUSG00000002455	63793	V_>53000	0	CRMN:0	ENSMUSP00000002529	941	V_>720	2	DNIR:2	GA:I	Opisthokonta	NoGA	NoGA	I_Op_Bi	Singleton	Eu	II
ENSMUSG00000002458	5559	II_3201-10000	0	CRMN:0	ENSMUSP00000104408	243	II_211-315	1	DNIR:1	GA:II	Bilateria	Eukaryota	II	III_Eut_Am	III_Eut_Am	Eu	II
ENSMUSG00000002459	160710	V_>53000	6	CRMN:5-10	ENSMUSP00000113398	372	III_316-460	1	DNIR:1	GA:II	Bilateria	Eumetazoa	III	II_Ch_Ve	II_Ch_Ve	Eu	II
ENSMUSG00000002475	62361	V_>53000	3	CRMN:2-4	ENSMUSP00000002549	411	III_316-460	2	DNIR:2	GA:I	Opisthokonta	Euk+Bac	I	I_Op_Bi	I_Op_Bi	Ce	I
ENSMUSG00000002477	10435	III_10001-22500	10	CRMN:5-10	ENSMUSP00000002551	119	I_<=210	1	DNIR:1	GA:I	Opisthokonta	Eukaryota	II	I_Op_Bi	Singleton	Ce	I
ENSMUSG00000002486	14568	III_10001-22500	2	CRMN:2-4	ENSMUSP00000092009	497	IV_461-720	0	DNIR:0	GA:III	Chordata	Eukaryota	II	II_Ch_Ve	Singleton	NULL	NULL
ENSMUSG00000002489	192970	V_>53000	14	CRMN:>10	ENSMUSP00000002588	1591	V_>720	3	DNIR:>2	GA:II	Bilateria	Opisthokonta	II	III_Eut_Am	III_Eut_Am	Me	III
ENSMUSG00000002496	36693	IV_22501-53000	3	CRMN:2-4	ENSMUSP00000094986	1742	V_>720	3	DNIR:>2	GA:II	Bilateria	Eukaryota	II	I_Op_Bi	I_Op_Bi	Me	III
ENSMUSG00000002500	8324	II_3201-10000	0	CRMN:0	ENSMUSP00000129325	407	III_316-460	1	DNIR:1	GA:I	Opisthokonta	Cellular_organisms	I	II_Ch_Ve	II_Ch_Ve	Ce	I
ENSMUSG00000002504	11024	III_10001-22500	1	CRMN:1	ENSMUSP00000002572	337	III_316-460	3	DNIR:>2	GA:II	Bilateria	Opisthokonta	II	III_Eut_Am	III_Eut_Am	Ch	IV
ENSMUSG00000002524	10763	III_10001-22500	3	CRMN:2-4	ENSMUSP00000098096	564	IV_461-720	3	DNIR:>2	GA:I	Opisthokonta	Euk+Bac	I	I_Op_Bi	I_Op_Bi	Eu	II
ENSMUSG00000002546	20538	III_10001-22500	6	CRMN:5-10	ENSMUSP00000097768	1026	V_>720	3	DNIR:>2	GA:III	Chordata	Eumetazoa	III	III_Eut_Am	Singleton	Me	III
ENSMUSG00000002550	5158	II_3201-10000	8	CRMN:5-10	ENSMUSP00000002625	283	II_211-315	1	DNIR:1	GA:I	Opisthokonta	Cellular_organisms	I	II_Ch_Ve	II_Ch_Ve	Ce	I
ENSMUSG00000002565	74460	V_>53000	9	CRMN:5-10	ENSMUSP00000002640	715	IV_461-720	6	DNIR:>2	GA:III	Chordata	Eukaryota	II	III_Eut_Am	III_Eut_Am	Eu	II
ENSMUSG00000002578	15149	III_10001-22500	4	CRMN:2-4	ENSMUSP00000066991	686	IV_461-720	2	DNIR:2	GA:III	Chordata	Opisthokonta	II	III_Eut_Am	III_Eut_Am	Me	III
ENSMUSG00000002580	1284	I_<=3200	19	CRMN:>10	ENSMUSP00000002655	115	I_<=210	1	DNIR:1	GA:II	Bilateria	Eumetazoa	III	I_Op_Bi	Singleton	Ce	I
ENSMUSG00000002588	25857	IV_22501-53000	4	CRMN:2-4	ENSMUSP00000002663	355	III_316-460	1	DNIR:1	GA:II	Bilateria	Euk+Bac	I	IV_Ma_Mur	IV_Ma_Mur	Ch	IV
ENSMUSG00000002602	31433	IV_22501-53000	7	CRMN:5-10	ENSMUSP00000002677	888	V_>720	5	DNIR:>2	GA:II	Bilateria	Opisthokonta	II	III_Eut_Am	III_Eut_Am	Me	III
ENSMUSG00000002603	18076	III_10001-22500	6	CRMN:5-10	ENSMUSP00000002678	390	III_316-460	2	DNIR:2	GA:II	Bilateria	Eumetazoa	III	II_Ch_Ve	II_Ch_Ve	Me	III
ENSMUSG00000002608	7983	II_3201-10000	2	CRMN:2-4	ENSMUSP00000002683	340	III_316-460	1	DNIR:1	GA:II	Bilateria	Eukaryota	II	I_Op_Bi	Singleton	Eu	II
ENSMUSG00000002617	19384	III_10001-22500	11	CRMN:>10	ENSMUSP00000039794	796	V_>720	1	DNIR:1	GA:III	Chordata	Eumetazoa	III	IV_Ma_Mur	IV_Ma_Mur	Ch	IV
ENSMUSG00000002625	29157	IV_22501-53000	1	CRMN:1	ENSMUSP00000051389	641	IV_461-720	1	DNIR:1	GA:III	Chordata	Vertebrata	IV	III_Eut_Am	III_Eut_Am	Ch	IV
ENSMUSG00000002633	10287	III_10001-22500	14	CRMN:>10	ENSMUSP00000002708	437	III_316-460	2	DNIR:2	GA:II	Bilateria	Eumetazoa	III	III_Eut_Am	III_Eut_Am	Me	III
ENSMUSG00000002635	12163	III_10001-22500	5	CRMN:5-10	ENSMUSP00000002710	364	III_316-460	1	DNIR:1	GA:II	Bilateria	Eukaryota	II	I_Op_Bi	I_Op_Bi	Eu	II
ENSMUSG00000002658	7884	II_3201-10000	1	CRMN:1	ENSMUSP00000002733	508	IV_461-720	1	DNIR:1	GA:II	Bilateria	Eukaryota	II	I_Op_Bi	Singleton	Eu	II
ENSMUSG00000002660	6108	II_3201-10000	0	CRMN:0	ENSMUSP00000002735	272	II_211-315	1	DNIR:1	GA:II	Bilateria	Euk+Bac	I	I_Op_Bi	Singleton	Ce	I
ENSMUSG00000002661	1984	I_<=3200	0	CRMN:0	ENSMUSP00000002737	221	II_211-315	1	DNIR:1	GA:II	Bilateria	Eukaryota	II	I_Op_Bi	Singleton	Ce	I
ENSMUSG00000002664	562	I_<=3200	1	CRMN:1	ENSMUSP00000002740	156	I_<=210	1	DNIR:1	GA:III	Chordata	Vertebrata	IV	III_Eut_Am	III_Eut_Am	Me	III
ENSMUSG00000002668	12455	III_10001-22500	0	CRMN:0	ENSMUSP00000011623	786	V_>720	3	DNIR:>2	GA:II	Bilateria	Eukaryota	II	II_Ch_Ve	II_Ch_Ve	Eu	II
ENSMUSG00000002679	21452	III_10001-22500	3	CRMN:2-4	ENSMUSP00000125156	246	II_211-315	1	DNIR:1	GA:I	Opisthokonta	Eukaryota	II	I_Op_Bi	Singleton	Eu	II
ENSMUSG00000002688	307993	V_>53000	33	CRMN:>10	ENSMUSP00000002765	918	V_>720	4	DNIR:>2	GA:II	Bilateria	Eumetazoa	III	I_Op_Bi	I_Op_Bi	Eu	II
ENSMUSG00000002699	45376	IV_22501-53000	11	CRMN:>10	ENSMUSP00000056621	534	IV_461-720	2	DNIR:2	GA:III	Chordata	Vertebrata	IV	III_Eut_Am	III_Eut_Am	Me	III
ENSMUSG00000002718	40350	IV_22501-53000	2	CRMN:2-4	ENSMUSP00000002790	971	V_>720	2	DNIR:2	GA:I	Opisthokonta	Eukaryota	II	I_Op_Bi	Singleton	Eu	II
ENSMUSG00000002728	14327	III_10001-22500	13	CRMN:>10	ENSMUSP00000002805	188	I_<=210	1	DNIR:1	GA:I	Opisthokonta	Cellular_organisms	I	I_Op_Bi	Singleton	Ce	I
ENSMUSG00000002731	18118	III_10001-22500	74	CRMN:>10	ENSMUSP00000002808	313	II_211-315	2	DNIR:2	GA:II	Bilateria	Eumetazoa	III	II_Ch_Ve	II_Ch_Ve	Ce	I
ENSMUSG00000002732	10073	III_10001-22500	70	CRMN:>10	ENSMUSP00000002809	218	II_211-315	2	DNIR:2	GA:I	Opisthokonta	Vertebrata	IV	III_Eut_Am	III_Eut_Am	Ce	I
ENSMUSG00000002733	21548	III_10001-22500	61	CRMN:>10	ENSMUSP00000107551	297	II_211-315	1	DNIR:1	GA:II	Bilateria	Eumetazoa	III	II_Ch_Ve	II_Ch_Ve	Eu	II
ENSMUSG00000002741	12088	III_10001-22500	0	CRMN:0	ENSMUSP00000002818	198	I_<=210	2	DNIR:2	GA:I	Opisthokonta	Eukaryota	II	I_Op_Bi	Singleton	Eu	II
ENSMUSG00000002748	58866	V_>53000	0	CRMN:0	ENSMUSP00000002825	1479	V_>720	6	DNIR:>2	GA:I	Opisthokonta	Eumetazoa	III	I_Op_Bi	I_Op_Bi	Eu	II
ENSMUSG00000002763	14079	III_10001-22500	2	CRMN:2-4	ENSMUSP00000002840	981	V_>720	2	DNIR:2	GA:I	Opisthokonta	Eukaryota	II	I_Op_Bi	Singleton	Ce	I
ENSMUSG00000002767	3911	II_3201-10000	1	CRMN:1	ENSMUSP00000002844	306	II_211-315	2	DNIR:2	GA:I	Opisthokonta	Euk+Bac	I	I_Op_Bi	Singleton	Ce	I
ENSMUSG00000002768	1969	I_<=3200	1	CRMN:1	ENSMUSP00000002845	174	I_<=210	1	DNIR:1	GA:III	Chordata	Vertebrata	IV	II_Ch_Ve	Singleton	Ch	IV
ENSMUSG00000002769	3505	II_3201-10000	4	CRMN:2-4	ENSMUSP00000002846	293	II_211-315	1	DNIR:1	GA:II	Bilateria	Eumetazoa	III	I_Op_Bi	Singleton	Ce	I
ENSMUSG00000002771	39046	IV_22501-53000	1	CRMN:1	ENSMUSP00000002848	1323	V_>720	4	DNIR:>2	GA:III	Chordata	Eumetazoa	III	II_Ch_Ve	II_Ch_Ve	Ch	IV
ENSMUSG00000002778	10960	III_10001-22500	1	CRMN:1	ENSMUSP00000002855	212	II_211-315	1	DNIR:1	GA:I	Opisthokonta	Eukaryota	II	II_Ch_Ve	II_Ch_Ve	Eu	II
ENSMUSG00000002781	20473	III_10001-22500	0	CRMN:0	ENSMUSP00000070405	458	III_316-460	1	DNIR:1	GA:III	Chordata	Opisthokonta	II	III_Eut_Am	Singleton	Ce	I
ENSMUSG00000002797	10371	III_10001-22500	2	CRMN:2-4	ENSMUSP00000120154	188	I_<=210	2	DNIR:2	GA:II	Bilateria	Euk+Bac	I	I_Op_Bi	Singleton	Ce	I
ENSMUSG00000002799	20906	III_10001-22500	0	CRMN:0	ENSMUSP00000075224	1247	V_>720	2	DNIR:2	GA:II	Bilateria	Eumetazoa	III	III_Eut_Am	III_Eut_Am	Me	III
ENSMUSG00000002803	2449	I_<=3200	0	CRMN:0	ENSMUSP00000002880	539	IV_461-720	3	DNIR:>2	GA:II	Bilateria	Eukaryota	II	III_Eut_Am	III_Eut_Am	Me	III
ENSMUSG00000002804	7386	II_3201-10000	0	CRMN:0	ENSMUSP00000002881	222	II_211-315	1	DNIR:1	GA:II	Bilateria	Eumetazoa	III	I_Op_Bi	Singleton	Ce	I
ENSMUSG00000002808	28122	IV_22501-53000	4	CRMN:2-4	ENSMUSP00000002885	224	II_211-315	1	DNIR:1	GA:III	Chordata	Opisthokonta	II	II_Ch_Ve	Singleton	Ch	IV
ENSMUSG00000002812	13141	III_10001-22500	1	CRMN:1	ENSMUSP00000002889	1271	V_>720	13	DNIR:>2	GA:II	Bilateria	Eukaryota	II	I_Op_Bi	I_Op_Bi	Eu	II
ENSMUSG00000002814	37308	IV_22501-53000	1	CRMN:1	ENSMUSP00000002891	1003	V_>720	5	DNIR:>2	GA:I	Opisthokonta	Cellular_organisms	I	I_Op_Bi	I_Op_Bi	Eu	II
ENSMUSG00000002820	9070	II_3201-10000	1	CRMN:1	ENSMUSP00000068450	474	IV_461-720	1	DNIR:1	GA:I	Opisthokonta	Eukaryota	II	III_Eut_Am	III_Eut_Am	Eu	II
ENSMUSG00000002825	8441	II_3201-10000	6	CRMN:5-10	ENSMUSP00000002902	403	III_316-460	1	DNIR:1	GA:II	Bilateria	Cellular_organisms	I	I_Op_Bi	I_Op_Bi	Ce	I
ENSMUSG00000002831	9212	II_3201-10000	3	CRMN:2-4	ENSMUSP00000002908	1403	V_>720	1	DNIR:1	GA:II	Bilateria	Mammalia	V	II_Ch_Ve	II_Ch_Ve	Me	III
ENSMUSG00000002833	20940	III_10001-22500	5	CRMN:5-10	ENSMUSP00000002911	669	IV_461-720	2	DNIR:2	GA:II	Bilateria	Eumetazoa	III	II_Ch_Ve	II_Ch_Ve	Me	III
ENSMUSG00000002835	27611	IV_22501-53000	0	CRMN:0	ENSMUSP00000002914	911	V_>720	5	DNIR:>2	GA:II	Bilateria	Eukaryota	II	I_Op_Bi	Singleton	Ch	IV
ENSMUSG00000002844	7291	II_3201-10000	4	CRMN:2-4	ENSMUSP00000002923	362	III_316-460	1	DNIR:1	GA:III	Chordata	Eukaryota	II	III_Eut_Am	III_Eut_Am	Ce	I
ENSMUSG00000002845	33465	IV_22501-53000	4	CRMN:2-4	ENSMUSP00000002924	486	IV_461-720	1	DNIR:1	GA:II	Bilateria	Eumetazoa	III	III_Eut_Am	III_Eut_Am	Me	III
ENSMUSG00000002846	24317	IV_22501-53000	3	CRMN:2-4	ENSMUSP00000002925	285	II_211-315	1	DNIR:1	GA:II	Bilateria	Eumetazoa	III	I_Op_Bi	Singleton	Eu	II
ENSMUSG00000002847	37027	IV_22501-53000	5	CRMN:5-10	ENSMUSP00000002926	456	III_316-460	1	DNIR:1	GA:II	Bilateria	Vertebrata	IV	III_Eut_Am	III_Eut_Am	Me	III
ENSMUSG00000002870	15306	III_10001-22500	2	CRMN:2-4	ENSMUSP00000061923	904	V_>720	3	DNIR:>2	GA:I	Opisthokonta	Euk_Archaea	I	I_Op_Bi	I_Op_Bi	Eu	II
ENSMUSG00000002871	9988	II_3201-10000	4	CRMN:2-4	ENSMUSP00000063042	369	III_316-460	1	DNIR:1	GA:II	Bilateria	Eukaryota	II	I_Op_Bi	Singleton	Eu	II
ENSMUSG00000002881	43386	IV_22501-53000	9	CRMN:5-10	ENSMUSP00000066696	486	IV_461-720	3	DNIR:>2	GA:II	Bilateria	Eumetazoa	III	III_Eut_Am	III_Eut_Am	Ch	IV
ENSMUSG00000002885	18076	III_10001-22500	1	CRMN:1	ENSMUSP00000075240	818	V_>720	5	DNIR:>2	GA:III	Chordata	Opisthokonta	II	III_Eut_Am	III_Eut_Am	Me	III
ENSMUSG00000002897	20531	III_10001-22500	1	CRMN:1	ENSMUSP00000002976	864	V_>720	1	DNIR:1	GA:III	Chordata	Eumetazoa	III	II_Ch_Ve	II_Ch_Ve	Ce	I
ENSMUSG00000002900	64411	V_>53000	4	CRMN:2-4	ENSMUSP00000002979	1834	V_>720	14	DNIR:>2	GA:II	Bilateria	Eumetazoa	III	II_Ch_Ve	II_Ch_Ve	Me	III
ENSMUSG00000002908	14960	III_10001-22500	1	CRMN:1	ENSMUSP00000105708	539	IV_461-720	3	DNIR:>2	GA:II	Bilateria	Eukaryota	II	II_Ch_Ve	II_Ch_Ve	Me	III
ENSMUSG00000002910	4566	II_3201-10000	1	CRMN:1	ENSMUSP00000002989	407	III_316-460	2	DNIR:2	GA:II	Bilateria	Vertebrata	IV	III_Eut_Am	III_Eut_Am	Eu	II
ENSMUSG00000002930	15174	III_10001-22500	20	CRMN:>10	ENSMUSP00000059708	159	I_<=210	0	DNIR:0	GA:III	Chordata	Vertebrata	IV	III_Eut_Am	Singleton	NULL	NULL
ENSMUSG00000002944	107270	V_>53000	5	CRMN:5-10	ENSMUSP00000080974	472	IV_461-720	1	DNIR:1	GA:II	Bilateria	Eukaryota	II	II_Ch_Ve	II_Ch_Ve	Me	III
ENSMUSG00000002948	12684	III_10001-22500	0	CRMN:0	ENSMUSP00000117418	535	IV_461-720	1	DNIR:1	GA:I	Opisthokonta	Eukaryota	II	I_Op_Bi	I_Op_Bi	Ce	I
ENSMUSG00000002949	16183	III_10001-22500	1	CRMN:1	ENSMUSP00000003029	452	III_316-460	1	DNIR:1	GA:I	Opisthokonta	Eukaryota	II	I_Op_Bi	Singleton	Ce	I
ENSMUSG00000002957	70832	V_>53000	0	CRMN:0	ENSMUSP00000003038	938	V_>720	3	DNIR:>2	GA:I	Opisthokonta	Eukaryota	II	III_Eut_Am	III_Eut_Am	Eu	II
ENSMUSG00000002963	5787	II_3201-10000	0	CRMN:0	ENSMUSP00000003044	522	IV_461-720	2	DNIR:2	GA:I	Opisthokonta	Eukaryota	II	I_Op_Bi	I_Op_Bi	Ce	I
ENSMUSG00000002968	13007	III_10001-22500	2	CRMN:2-4	ENSMUSP00000003049	745	V_>720	4	DNIR:>2	GA:II	Bilateria	Eumetazoa	III	II_Ch_Ve	II_Ch_Ve	Ma	V
ENSMUSG00000002980	14886	III_10001-22500	0	CRMN:0	ENSMUSP00000003061	622	IV_461-720	3	DNIR:>2	GA:III	Chordata	Eumetazoa	III	II_Ch_Ve	II_Ch_Ve	Me	III
ENSMUSG00000002981	33450	IV_22501-53000	0	CRMN:0	ENSMUSP00000051293	664	IV_461-720	1	DNIR:1	GA:II	Bilateria	Eukaryota	II	I_Op_Bi	I_Op_Bi	Eu	II
ENSMUSG00000002983	23222	IV_22501-53000	0	CRMN:0	ENSMUSP00000092355	558	IV_461-720	1	DNIR:1	GA:II	Bilateria	Eumetazoa	III	II_Ch_Ve	II_Ch_Ve	Me	III
ENSMUSG00000002984	14126	III_10001-22500	0	CRMN:0	ENSMUSP00000032555	361	III_316-460	1	DNIR:1	GA:I	Opisthokonta	Eukaryota	II	III_Eut_Am	III_Eut_Am	Eu	II
ENSMUSG00000002985	3058	I_<=3200	0	CRMN:0	ENSMUSP00000003066	311	II_211-315	2	DNIR:2	GA:III	Chordata	Vertebrata	IV	III_Eut_Am	Singleton	Ce	I
ENSMUSG00000002992	9845	II_3201-10000	0	CRMN:0	ENSMUSP00000003074	97	I_<=210	1	DNIR:1	GA:III	Chordata	Mammalia	V	III_Eut_Am	Singleton	Ma	V
ENSMUSG00000002996	24282	IV_22501-53000	7	CRMN:5-10	ENSMUSP00000131158	526	IV_461-720	2	DNIR:2	GA:III	Chordata	Eumetazoa	III	II_Ch_Ve	Singleton	Me	III
ENSMUSG00000002997	102821	V_>53000	15	CRMN:>10	ENSMUSP00000003079	416	III_316-460	3	DNIR:>2	GA:I	Opisthokonta	Euk+Bac	I	III_Eut_Am	III_Eut_Am	Eu	II
ENSMUSG00000003031	5113	II_3201-10000	3	CRMN:2-4	ENSMUSP00000003115	197	I_<=210	1	DNIR:1	GA:III	Chordata	Eumetazoa	III	III_Eut_Am	III_Eut_Am	Eu	II
ENSMUSG00000003032	5324	II_3201-10000	26	CRMN:>10	ENSMUSP00000103245	483	IV_461-720	1	DNIR:1	GA:II	Bilateria	Eumetazoa	III	III_Eut_Am	III_Eut_Am	Me	III
ENSMUSG00000003033	17368	III_10001-22500	12	CRMN:>10	ENSMUSP00000003117	423	III_316-460	1	DNIR:1	GA:I	Opisthokonta	Eukaryota	II	II_Ch_Ve	II_Ch_Ve	Eu	II
ENSMUSG00000003037	22705	IV_22501-53000	2	CRMN:2-4	ENSMUSP00000003121	207	I_<=210	1	DNIR:1	GA:II	Bilateria	Eukaryota	II	I_Op_Bi	I_Op_Bi	Ce	I
ENSMUSG00000003038	3913	II_3201-10000	3	CRMN:2-4	ENSMUSP00000120795	112	I_<=210	1	DNIR:1	GA:III	Chordata	Vertebrata	IV	V_Mus	V_Mus	Ch	IV
ENSMUSG00000003039	4035	II_3201-10000	1	CRMN:1	ENSMUSP00000003123	112	I_<=210	0	DNIR:0	GA:II	Bilateria	Eukaryota	II	I_Op_Bi	Singleton	NULL	NULL
ENSMUSG00000003051	4899	II_3201-10000	1	CRMN:1	ENSMUSP00000003135	391	III_316-460	2	DNIR:2	GA:II	Bilateria	Eumetazoa	III	III_Eut_Am	III_Eut_Am	Me	III
ENSMUSG00000003053	61309	V_>53000	0	CRMN:0	ENSMUSP00000003137	490	IV_461-720	1	DNIR:1	GA:IV	Mammalia	Eukaryota	II	V_Mus	V_Mus	Ce	I
ENSMUSG00000003062	38076	IV_22501-53000	19	CRMN:>10	ENSMUSP00000037991	235	II_211-315	1	DNIR:1	GA:II	Bilateria	Eumetazoa	III	III_Eut_Am	III_Eut_Am	Me	III
ENSMUSG00000003068	14880	III_10001-22500	2	CRMN:2-4	ENSMUSP00000003152	436	III_316-460	1	DNIR:1	GA:I	Opisthokonta	Eukaryota	II	I_Op_Bi	I_Op_Bi	Ce	I
ENSMUSG00000003070	10529	III_10001-22500	3	CRMN:2-4	ENSMUSP00000003154	209	I_<=210	1	DNIR:1	GA:III	Chordata	Vertebrata	IV	III_Eut_Am	III_Eut_Am	Me	III
ENSMUSG00000003072	7187	II_3201-10000	0	CRMN:0	ENSMUSP00000003156	168	I_<=210	1	DNIR:1	GA:I	Opisthokonta	Euk+Bac	I	I_Op_Bi	Singleton	Ce	I
ENSMUSG00000003099	23285	IV_22501-53000	0	CRMN:0	ENSMUSP00000003183	499	IV_461-720	3	DNIR:>2	GA:I	Opisthokonta	Eukaryota	II	I_Op_Bi	I_Op_Bi	Eu	II
ENSMUSG00000003119	75446	V_>53000	8	CRMN:5-10	ENSMUSP00000103162	1484	V_>720	1	DNIR:1	GA:I	Opisthokonta	Eukaryota	II	II_Ch_Ve	II_Ch_Ve	Ce	I
ENSMUSG00000003123	19184	III_10001-22500	0	CRMN:0	ENSMUSP00000123485	1072	V_>720	2	DNIR:2	GA:II	Bilateria	NoGA	NoGA	I_Op_Bi	Singleton	Me	III
ENSMUSG00000003131	19561	III_10001-22500	4	CRMN:2-4	ENSMUSP00000127851	229	II_211-315	1	DNIR:1	GA:II	Bilateria	Euk+Bac	I	III_Eut_Am	III_Eut_Am	Ce	I
ENSMUSG00000003134	107249	V_>53000	1	CRMN:1	ENSMUSP00000049967	1134	V_>720	3	DNIR:>2	GA:III	Chordata	Eukaryota	II	III_Eut_Am	III_Eut_Am	Eu	II
ENSMUSG00000003135	11890	III_10001-22500	4	CRMN:2-4	ENSMUSP00000003219	505	IV_461-720	1	DNIR:1	GA:II	Bilateria	Eukaryota	II	I_Op_Bi	Singleton	Eu	II
ENSMUSG00000003153	73832	V_>53000	0	CRMN:0	ENSMUSP00000032476	493	IV_461-720	1	DNIR:1	GA:I	Opisthokonta	Euk+Bac	I	III_Eut_Am	III_Eut_Am	Ce	I
ENSMUSG00000003154	25453	IV_22501-53000	0	CRMN:0	ENSMUSP00000003238	565	IV_461-720	1	DNIR:1	GA:II	Bilateria	Opisthokonta	II	II_Ch_Ve	II_Ch_Ve	Eu	II
ENSMUSG00000003161	23302	IV_22501-53000	4	CRMN:2-4	ENSMUSP00000118221	198	I_<=210	2	DNIR:2	GA:I	Opisthokonta	Eukaryota	II	III_Eut_Am	III_Eut_Am	Ce	I
ENSMUSG00000003166	54664	V_>53000	0	CRMN:0	ENSMUSP00000012152	549	IV_461-720	2	DNIR:2	GA:III	Chordata	Eumetazoa	III	V_Mus	V_Mus	Me	III
ENSMUSG00000003178	74369	V_>53000	9	CRMN:5-10	ENSMUSP00000076402	864	V_>720	2	DNIR:2	GA:II	Bilateria	Eumetazoa	III	II_Ch_Ve	II_Ch_Ve	Eu	II
ENSMUSG00000003184	5201	II_3201-10000	2	CRMN:2-4	ENSMUSP00000003284	419	III_316-460	2	DNIR:2	GA:III	Chordata	Vertebrata	IV	III_Eut_Am	III_Eut_Am	Ch	IV
ENSMUSG00000003190	7491	II_3201-10000	2	CRMN:2-4	ENSMUSP00000003290	255	II_211-315	0	DNIR:0	GA:III	Chordata	Mammalia	V	III_Eut_Am	Singleton	NULL	NULL
ENSMUSG00000003198	6401	II_3201-10000	3	CRMN:2-4	ENSMUSP00000053979	539	IV_461-720	3	DNIR:>2	GA:III	Chordata	Opisthokonta	II	V_Mus	V_Mus	Ch	IV
ENSMUSG00000003199	11080	III_10001-22500	2	CRMN:2-4	ENSMUSP00000119745	487	IV_461-720	1	DNIR:1	GA:II	Bilateria	Eumetazoa	III	II_Ch_Ve	II_Ch_Ve	Eu	II
ENSMUSG00000003200	19885	III_10001-22500	0	CRMN:0	ENSMUSP00000003268	368	III_316-460	2	DNIR:2	GA:II	Bilateria	Eukaryota	II	III_Eut_Am	III_Eut_Am	Eu	II
ENSMUSG00000003206	4399	II_3201-10000	4	CRMN:2-4	ENSMUSP00000003274	228	II_211-315	1	DNIR:1	GA:III	Chordata	Eumetazoa	III	II_Ch_Ve	II_Ch_Ve	Ch	IV
ENSMUSG00000003208	8763	II_3201-10000	1	CRMN:1	ENSMUSP00000084082	314	II_211-315	1	DNIR:1	GA:I	Opisthokonta	Eukaryota	II	I_Op_Bi	I_Op_Bi	Eu	II
ENSMUSG00000003226	47304	IV_22501-53000	0	CRMN:0	ENSMUSP00000003310	3053	V_>720	14	DNIR:>2	GA:II	Bilateria	Eumetazoa	III	II_Ch_Ve	II_Ch_Ve	Ch	IV
ENSMUSG00000003227	74866	V_>53000	1	CRMN:1	ENSMUSP00000003312	448	III_316-460	1	DNIR:1	GA:III	Chordata	Vertebrata	IV	III_Eut_Am	Singleton	Me	III
ENSMUSG00000003228	202805	V_>53000	0	CRMN:0	ENSMUSP00000003313	590	IV_461-720	2	DNIR:2	GA:II	Bilateria	Eukaryota	II	III_Eut_Am	III_Eut_Am	Eu	II
ENSMUSG00000003233	15539	III_10001-22500	2	CRMN:2-4	ENSMUSP00000130925	718	IV_461-720	5	DNIR:>2	GA:II	Bilateria	Eumetazoa	III	II_Ch_Ve	II_Ch_Ve	Ch	IV
ENSMUSG00000003234	12803	III_10001-22500	2	CRMN:2-4	ENSMUSP00000003319	709	IV_461-720	3	DNIR:>2	GA:I	Opisthokonta	Euk+Bac	I	I_Op_Bi	I_Op_Bi	Ce	I
ENSMUSG00000003235	11139	III_10001-22500	8	CRMN:5-10	ENSMUSP00000003320	717	IV_461-720	2	DNIR:2	GA:I	Opisthokonta	Eukaryota	II	I_Op_Bi	Singleton	Eu	II
ENSMUSG00000003269	7945	II_3201-10000	1	CRMN:1	ENSMUSP00000103356	410	III_316-460	2	DNIR:2	GA:I	Opisthokonta	Eukaryota	II	II_Ch_Ve	II_Ch_Ve	Eu	II
ENSMUSG00000003271	29630	IV_22501-53000	0	CRMN:0	ENSMUSP00000103363	372	III_316-460	1	DNIR:1	GA:III	Chordata	Eukaryota	II	III_Eut_Am	III_Eut_Am	Ce	I
ENSMUSG00000003273	4840	II_3201-10000	0	CRMN:0	ENSMUSP00000003360	328	III_316-460	1	DNIR:1	GA:II	Bilateria	Mammalia	V	II_Ch_Ve	II_Ch_Ve	Ce	I
ENSMUSG00000003279	852341	V_>53000	26	CRMN:>10	ENSMUSP00000122896	992	V_>720	1	DNIR:1	GA:II	Bilateria	Eumetazoa	III	II_Ch_Ve	II_Ch_Ve	Me	III
ENSMUSG00000003282	37428	IV_22501-53000	11	CRMN:>10	ENSMUSP00000003369	499	IV_461-720	1	DNIR:1	GA:II	Bilateria	Eumetazoa	III	III_Eut_Am	III_Eut_Am	Me	III
ENSMUSG00000003283	42974	IV_22501-53000	10	CRMN:5-10	ENSMUSP00000003370	524	IV_461-720	3	DNIR:>2	GA:III	Chordata	Vertebrata	IV	III_Eut_Am	III_Eut_Am	Me	III
ENSMUSG00000003299	6099	II_3201-10000	1	CRMN:1	ENSMUSP00000003386	294	II_211-315	1	DNIR:1	GA:II	Bilateria	Euk+Bac	I	I_Op_Bi	Singleton	Ce	I
ENSMUSG00000003308	9603	II_3201-10000	0	CRMN:0	ENSMUSP00000062467	624	IV_461-720	7	DNIR:>2	GA:II	Bilateria	Eukaryota	II	I_Op_Bi	I_Op_Bi	Eu	II
ENSMUSG00000003309	16877	III_10001-22500	1	CRMN:1	ENSMUSP00000111093	425	III_316-460	1	DNIR:1	GA:I	Opisthokonta	Eukaryota	II	II_Ch_Ve	II_Ch_Ve	Eu	II
ENSMUSG00000003316	104796	V_>53000	1	CRMN:1	ENSMUSP00000131355	1175	V_>720	16	DNIR:>2	GA:II	Bilateria	Eumetazoa	III	I_Op_Bi	Singleton	Ma	V
ENSMUSG00000003341	19540	III_10001-22500	2	CRMN:2-4	ENSMUSP00000020383	1335	V_>720	2	DNIR:2	GA:I	Opisthokonta	Vertebrata	IV	I_Op_Bi	I_Op_Bi	Ce	I
ENSMUSG00000003344	14455	III_10001-22500	2	CRMN:2-4	ENSMUSP00000003434	523	IV_461-720	3	DNIR:>2	GA:II	Bilateria	Eukaryota	II	II_Ch_Ve	II_Ch_Ve	Me	III
ENSMUSG00000003345	17992	III_10001-22500	5	CRMN:5-10	ENSMUSP00000078706	442	III_316-460	2	DNIR:2	GA:I	Opisthokonta	Eukaryota	II	III_Eut_Am	III_Eut_Am	Me	III
ENSMUSG00000003346	6693	II_3201-10000	0	CRMN:0	ENSMUSP00000003436	310	II_211-315	1	DNIR:1	GA:I	Opisthokonta	Euk+Bac	I	III_Eut_Am	III_Eut_Am	Ce	I
ENSMUSG00000003348	16565	III_10001-22500	4	CRMN:2-4	ENSMUSP00000003438	217	II_211-315	1	DNIR:1	GA:I	Opisthokonta	Eukaryota	II	III_Eut_Am	III_Eut_Am	Eu	II
ENSMUSG00000003352	12311	III_10001-22500	2	CRMN:2-4	ENSMUSP00000003442	484	IV_461-720	2	DNIR:2	GA:II	Bilateria	Vertebrata	IV	III_Eut_Am	III_Eut_Am	Me	III
ENSMUSG00000003354	15120	III_10001-22500	4	CRMN:2-4	ENSMUSP00000003444	493	IV_461-720	1	DNIR:1	GA:II	Bilateria	Eukaryota	II	I_Op_Bi	Singleton	Eu	II
ENSMUSG00000003355	3826	II_3201-10000	7	CRMN:5-10	ENSMUSP00000003445	201	I_<=210	1	DNIR:1	GA:I	Opisthokonta	Euk+Bac	I	II_Ch_Ve	II_Ch_Ve	Ce	I
ENSMUSG00000003360	17756	III_10001-22500	8	CRMN:5-10	ENSMUSP00000003450	819	V_>720	3	DNIR:>2	GA:I	Opisthokonta	Euk+Bac	I	I_Op_Bi	I_Op_Bi	Eu	II
ENSMUSG00000003363	21219	III_10001-22500	4	CRMN:2-4	ENSMUSP00000112942	488	IV_461-720	3	DNIR:>2	GA:II	Bilateria	Eukaryota	II	II_Ch_Ve	II_Ch_Ve	Me	III
ENSMUSG00000003378	62517	V_>53000	0	CRMN:0	ENSMUSP00000003468	979	V_>720	3	DNIR:>2	GA:II	Bilateria	Vertebrata	IV	III_Eut_Am	III_Eut_Am	Me	III
ENSMUSG00000003379	4817	II_3201-10000	0	CRMN:0	ENSMUSP00000003469	220	II_211-315	1	DNIR:1	GA:III	Chordata	Mammalia	V	III_Eut_Am	Singleton	Me	III
ENSMUSG00000003380	2979	I_<=3200	0	CRMN:0	ENSMUSP00000076227	185	I_<=210	1	DNIR:1	GA:II	Bilateria	Eukaryota	II	I_Op_Bi	Singleton	Eu	II
ENSMUSG00000003382	14750	III_10001-22500	11	CRMN:>10	ENSMUSP00000112915	513	IV_461-720	1	DNIR:1	GA:II	Bilateria	Eumetazoa	III	II_Ch_Ve	II_Ch_Ve	Me	III
ENSMUSG00000003402	11185	III_10001-22500	2	CRMN:2-4	ENSMUSP00000110987	528	IV_461-720	3	DNIR:>2	GA:I	Opisthokonta	Eukaryota	II	I_Op_Bi	Singleton	Ch	IV
ENSMUSG00000003410	37019	IV_22501-53000	1	CRMN:1	ENSMUSP00000003501	367	III_316-460	3	DNIR:>2	GA:II	Bilateria	Eukaryota	II	III_Eut_Am	III_Eut_Am	Ce	I
ENSMUSG00000003411	64262	V_>53000	2	CRMN:2-4	ENSMUSP00000102262	228	II_211-315	1	DNIR:1	GA:II	Bilateria	Eukaryota	II	III_Eut_Am	III_Eut_Am	Ce	I
ENSMUSG00000003418	142789	V_>53000	7	CRMN:5-10	ENSMUSP00000003509	398	III_316-460	1	DNIR:1	GA:III	Chordata	Vertebrata	IV	III_Eut_Am	III_Eut_Am	Ce	I
ENSMUSG00000003420	10830	III_10001-22500	0	CRMN:0	ENSMUSP00000003512	365	III_316-460	2	DNIR:2	GA:III	Chordata	Vertebrata	IV	IV_Ma_Mur	IV_Ma_Mur	Ch	IV
ENSMUSG00000003421	16075	III_10001-22500	0	CRMN:0	ENSMUSP00000003513	301	II_211-315	0	DNIR:0	GA:II	Bilateria	Eukaryota	II	I_Op_Bi	Singleton	NULL	NULL
ENSMUSG00000003423	5767	II_3201-10000	0	CRMN:0	ENSMUSP00000082490	290	II_211-315	1	DNIR:1	GA:II	Bilateria	Eukaryota	II	I_Op_Bi	Singleton	Eu	II
ENSMUSG00000003429	2002	I_<=3200	0	CRMN:0	ENSMUSP00000003521	158	I_<=210	1	DNIR:1	GA:I	Opisthokonta	Euk_Archaea	I	I_Op_Bi	Singleton	Ce	I
ENSMUSG00000003435	23822	IV_22501-53000	1	CRMN:1	ENSMUSP00000003527	1082	V_>720	5	DNIR:>2	GA:I	Opisthokonta	Eukaryota	II	I_Op_Bi	Singleton	Ch	IV
ENSMUSG00000003436	8686	II_3201-10000	0	CRMN:0	ENSMUSP00000103951	585	IV_461-720	1	DNIR:1	GA:II	Bilateria	Mammalia	V	II_Ch_Ve	II_Ch_Ve	Me	III
ENSMUSG00000003437	6438	II_3201-10000	0	CRMN:0	ENSMUSP00000003529	535	IV_461-720	1	DNIR:1	GA:II	Bilateria	Eukaryota	II	I_Op_Bi	Singleton	Eu	II
ENSMUSG00000003438	6557	II_3201-10000	0	CRMN:0	ENSMUSP00000080614	353	III_316-460	1	DNIR:1	GA:I	Opisthokonta	Eukaryota	II	I_Op_Bi	Singleton	Eu	II
ENSMUSG00000003444	6563	II_3201-10000	0	CRMN:0	ENSMUSP00000003536	199	I_<=210	1	DNIR:1	GA:II	Bilateria	Eumetazoa	III	I_Op_Bi	Singleton	Me	III
ENSMUSG00000003452	154346	V_>53000	9	CRMN:5-10	ENSMUSP00000003544	975	V_>720	2	DNIR:2	GA:II	Bilateria	Eumetazoa	III	II_Ch_Ve	II_Ch_Ve	Me	III
ENSMUSG00000003458	16783	III_10001-22500	8	CRMN:5-10	ENSMUSP00000003550	708	IV_461-720	1	DNIR:1	GA:II	Bilateria	Eukaryota	II	I_Op_Bi	Singleton	Eu	II
ENSMUSG00000003464	9739	II_3201-10000	0	CRMN:0	ENSMUSP00000075289	299	II_211-315	1	DNIR:1	GA:II	Bilateria	Eukaryota	II	I_Op_Bi	Singleton	Eu	II
ENSMUSG00000003469	11357	III_10001-22500	1	CRMN:1	ENSMUSP00000003561	330	III_316-460	0	DNIR:0	GA:II	Bilateria	Eumetazoa	III	II_Ch_Ve	II_Ch_Ve	NULL	NULL
ENSMUSG00000003476	42968	IV_22501-53000	0	CRMN:0	ENSMUSP00000003568	430	III_316-460	2	DNIR:2	GA:II	Bilateria	Eumetazoa	III	III_Eut_Am	III_Eut_Am	Me	III
ENSMUSG00000003477	4418	II_3201-10000	1	CRMN:1	ENSMUSP00000003569	264	II_211-315	1	DNIR:1	GA:II	Bilateria	Eumetazoa	III	IV_Ma_Mur	IV_Ma_Mur	Ch	IV
ENSMUSG00000003484	21145	III_10001-22500	4	CRMN:2-4	ENSMUSP00000003574	524	IV_461-720	1	DNIR:1	GA:III	Chordata	Mammalia	V	IV_Ma_Mur	IV_Ma_Mur	Ce	I
ENSMUSG00000003500	15931	III_10001-22500	1	CRMN:1	ENSMUSP00000125077	568	IV_461-720	1	DNIR:1	GA:I	Opisthokonta	Cellular_organisms	I	I_Op_Bi	I_Op_Bi	Ce	I
ENSMUSG00000003505	9588	II_3201-10000	15	CRMN:>10	ENSMUSP00000003597	476	IV_461-720	1	DNIR:1	GA:III	Chordata	Mammalia	V	V_Mus	V_Mus	Eu	II
ENSMUSG00000003518	15871	III_10001-22500	10	CRMN:5-10	ENSMUSP00000102791	210	I_<=210	1	DNIR:1	GA:II	Bilateria	Eukaryota	II	II_Ch_Ve	II_Ch_Ve	Ce	I
ENSMUSG00000003526	29847	IV_22501-53000	2	CRMN:2-4	ENSMUSP00000003620	599	IV_461-720	1	DNIR:1	GA:I	Opisthokonta	Eukaryota	II	I_Op_Bi	I_Op_Bi	Ce	I
ENSMUSG00000003527	10638	III_10001-22500	0	CRMN:0	ENSMUSP00000003621	480	IV_461-720	1	DNIR:1	GA:II	Bilateria	Eukaryota	II	I_Op_Bi	Singleton	Eu	II
ENSMUSG00000003528	3009	I_<=3200	2	CRMN:2-4	ENSMUSP00000003622	311	II_211-315	3	DNIR:>2	GA:I	Opisthokonta	Eukaryota	II	I_Op_Bi	Singleton	Eu	II
ENSMUSG00000003531	18773	III_10001-22500	6	CRMN:5-10	ENSMUSP00000123053	233	II_211-315	1	DNIR:1	GA:II	Bilateria	Eumetazoa	III	I_Op_Bi	Singleton	Me	III
ENSMUSG00000003534	23055	IV_22501-53000	0	CRMN:0	ENSMUSP00000003628	911	V_>720	2	DNIR:2	GA:II	Bilateria	Eumetazoa	III	III_Eut_Am	III_Eut_Am	Ce	I
ENSMUSG00000003541	1240	I_<=3200	5	CRMN:5-10	ENSMUSP00000003635	160	I_<=210	0	DNIR:0	GA:III	Chordata	Vertebrata	IV	III_Eut_Am	Singleton	NULL	NULL
ENSMUSG00000003545	7325	II_3201-10000	0	CRMN:0	ENSMUSP00000003640	338	III_316-460	1	DNIR:1	GA:II	Bilateria	Vertebrata	IV	II_Ch_Ve	II_Ch_Ve	Eu	II
ENSMUSG00000003546	14514	III_10001-22500	2	CRMN:2-4	ENSMUSP00000003642	619	IV_461-720	5	DNIR:>2	GA:II	Bilateria	Mammalia	V	II_Ch_Ve	II_Ch_Ve	Me	III
ENSMUSG00000003549	11747	III_10001-22500	0	CRMN:0	ENSMUSP00000003645	298	II_211-315	2	DNIR:2	GA:I	Opisthokonta	Eukaryota	II	I_Op_Bi	Singleton	Eu	II
ENSMUSG00000003555	5810	II_3201-10000	9	CRMN:5-10	ENSMUSP00000026012	507	IV_461-720	1	DNIR:1	GA:II	Bilateria	Eumetazoa	III	II_Ch_Ve	II_Ch_Ve	Ce	I
ENSMUSG00000003559	33653	IV_22501-53000	4	CRMN:2-4	ENSMUSP00000003655	376	III_316-460	1	DNIR:1	GA:III	Chordata	Cellular_organisms	I	II_Ch_Ve	Singleton	Ce	I
ENSMUSG00000003573	11535	III_10001-22500	0	CRMN:0	ENSMUSP00000003669	359	III_316-460	1	DNIR:1	GA:II	Bilateria	NoGA	NoGA	III_Eut_Am	III_Eut_Am	Me	III
ENSMUSG00000003575	57225	V_>53000	0	CRMN:0	ENSMUSP00000075916	630	IV_461-720	3	DNIR:>2	GA:III	Chordata	Eumetazoa	III	II_Ch_Ve	II_Ch_Ve	Ch	IV
ENSMUSG00000003581	5971	II_3201-10000	1	CRMN:1	ENSMUSP00000003677	379	III_316-460	1	DNIR:1	GA:II	Bilateria	Vertebrata	IV	II_Ch_Ve	II_Ch_Ve	Eu	II
ENSMUSG00000003585	26377	IV_22501-53000	1	CRMN:1	ENSMUSP00000003681	403	III_316-460	2	DNIR:2	GA:I	Opisthokonta	Eukaryota	II	IV_Ma_Mur	IV_Ma_Mur	Eu	II
ENSMUSG00000003604	141610	V_>53000	18	CRMN:>10	ENSMUSP00000003705	342	III_316-460	0	DNIR:0	GA:III	Chordata	Eumetazoa	III	III_Eut_Am	Singleton	NULL	NULL
ENSMUSG00000003617	52092	IV_22501-53000	0	CRMN:0	ENSMUSP00000103965	1086	V_>720	3	DNIR:>2	GA:III	Chordata	Eumetazoa	III	II_Ch_Ve	II_Ch_Ve	Ce	I
ENSMUSG00000003623	31292	IV_22501-53000	1	CRMN:1	ENSMUSP00000003720	612	IV_461-720	1	DNIR:1	GA:II	Bilateria	Eumetazoa	III	I_Op_Bi	I_Op_Bi	Eu	II
ENSMUSG00000003644	40508	IV_22501-53000	15	CRMN:>10	ENSMUSP00000119328	741	V_>720	3	DNIR:>2	GA:II	Bilateria	Vertebrata	IV	III_Eut_Am	III_Eut_Am	Eu	II
ENSMUSG00000003657	25668	IV_22501-53000	9	CRMN:5-10	ENSMUSP00000003754	271	II_211-315	3	DNIR:>2	GA:II	Bilateria	Eukaryota	II	II_Ch_Ve	II_Ch_Ve	Ce	I
ENSMUSG00000003660	32066	IV_22501-53000	2	CRMN:2-4	ENSMUSP00000099509	2136	V_>720	5	DNIR:>2	GA:I	Opisthokonta	Cellular_organisms	I	I_Op_Bi	I_Op_Bi	Eu	II
ENSMUSG00000003662	6879	II_3201-10000	4	CRMN:2-4	ENSMUSP00000003759	339	III_316-460	4	DNIR:>2	GA:I	Opisthokonta	Eukaryota	II	I_Op_Bi	Singleton	Ce	I
ENSMUSG00000003665	11861	III_10001-22500	2	CRMN:2-4	ENSMUSP00000003762	583	IV_461-720	2	DNIR:2	GA:III	Chordata	Euk+Bac	I	II_Ch_Ve	II_Ch_Ve	Ce	I
ENSMUSG00000003680	12064	III_10001-22500	0	CRMN:0	ENSMUSP00000135193	623	IV_461-720	2	DNIR:2	GA:I	Opisthokonta	Eukaryota	II	I_Op_Bi	I_Op_Bi	Eu	II
ENSMUSG00000003721	28237	IV_22501-53000	26	CRMN:>10	ENSMUSP00000003818	225	II_211-315	1	DNIR:1	GA:III	Chordata	Vertebrata	IV	III_Eut_Am	III_Eut_Am	Ch	IV
ENSMUSG00000003731	28788	IV_22501-53000	3	CRMN:2-4	ENSMUSP00000099650	536	IV_461-720	9	DNIR:>2	GA:I	Opisthokonta	Eukaryota	II	II_Ch_Ve	II_Ch_Ve	Eu	II
ENSMUSG00000003746	171009	V_>53000	33	CRMN:>10	ENSMUSP00000003843	655	IV_461-720	1	DNIR:1	GA:I	Opisthokonta	Eukaryota	II	III_Eut_Am	III_Eut_Am	Eu	II
ENSMUSG00000003752	21457	III_10001-22500	7	CRMN:5-10	ENSMUSP00000003850	678	IV_461-720	1	DNIR:1	GA:II	Bilateria	Opisthokonta	II	III_Eut_Am	III_Eut_Am	Eu	II
ENSMUSG00000003762	29230	IV_22501-53000	2	CRMN:2-4	ENSMUSP00000003860	533	IV_461-720	1	DNIR:1	GA:I	Opisthokonta	Euk+Bac	I	II_Ch_Ve	II_Ch_Ve	Ce	I
ENSMUSG00000003778	25987	IV_22501-53000	7	CRMN:5-10	ENSMUSP00000111431	954	V_>720	1	DNIR:1	GA:II	Bilateria	Opisthokonta	II	III_Eut_Am	III_Eut_Am	Eu	II
ENSMUSG00000003779	8642	II_3201-10000	7	CRMN:5-10	ENSMUSP00000130045	887	V_>720	1	DNIR:1	GA:II	Bilateria	Eukaryota	II	III_Eut_Am	III_Eut_Am	Eu	II
ENSMUSG00000003808	12269	III_10001-22500	1	CRMN:1	ENSMUSP00000003906	508	IV_461-720	1	DNIR:1	GA:I	Opisthokonta	Cellular_organisms	I	I_Op_Bi	Singleton	Ce	I
ENSMUSG00000003809	7529	II_3201-10000	2	CRMN:2-4	ENSMUSP00000003907	447	III_316-460	3	DNIR:>2	GA:II	Bilateria	Cellular_organisms	I	I_Op_Bi	I_Op_Bi	Ce	I
ENSMUSG00000003810	157422	V_>53000	4	CRMN:2-4	ENSMUSP00000102095	1800	V_>720	3	DNIR:>2	GA:I	Opisthokonta	Eukaryota	II	III_Eut_Am	III_Eut_Am	Me	III
ENSMUSG00000003812	14356	III_10001-22500	1	CRMN:1	ENSMUSP00000003910	353	III_316-460	1	DNIR:1	GA:II	Bilateria	Eukaryota	II	II_Ch_Ve	II_Ch_Ve	Me	III
ENSMUSG00000003813	6647	II_3201-10000	0	CRMN:0	ENSMUSP00000105383	363	III_316-460	4	DNIR:>2	GA:I	Opisthokonta	NoGA	NoGA	III_Eut_Am	III_Eut_Am	Eu	II
ENSMUSG00000003814	5085	II_3201-10000	0	CRMN:0	ENSMUSP00000003912	416	III_316-460	1	DNIR:1	GA:I	Opisthokonta	Eukaryota	II	III_Eut_Am	III_Eut_Am	Eu	II
ENSMUSG00000003824	16111	III_10001-22500	2	CRMN:2-4	ENSMUSP00000131438	177	I_<=210	0	DNIR:0	GA:III	Chordata	Eumetazoa	III	III_Eut_Am	Singleton	NULL	NULL
ENSMUSG00000003847	86048	V_>53000	6	CRMN:5-10	ENSMUSP00000119370	1552	V_>720	3	DNIR:>2	GA:II	Bilateria	NoGA	NoGA	II_Ch_Ve	II_Ch_Ve	Me	III
ENSMUSG00000003848	12566	III_10001-22500	6	CRMN:5-10	ENSMUSP00000003946	403	III_316-460	2	DNIR:2	GA:I	Opisthokonta	Eukaryota	II	I_Op_Bi	Singleton	Ch	IV
ENSMUSG00000003849	14982	III_10001-22500	0	CRMN:0	ENSMUSP00000003947	274	II_211-315	1	DNIR:1	GA:III	Chordata	Cellular_organisms	I	III_Eut_Am	III_Eut_Am	Ce	I
ENSMUSG00000003863	27894	IV_22501-53000	0	CRMN:0	ENSMUSP00000003961	1194	V_>720	6	DNIR:>2	GA:II	Bilateria	Eumetazoa	III	II_Ch_Ve	II_Ch_Ve	Me	III
ENSMUSG00000003865	21776	III_10001-22500	0	CRMN:0	ENSMUSP00000003964	738	V_>720	1	DNIR:1	GA:I	Opisthokonta	Euk+Bac	I	III_Eut_Am	III_Eut_Am	Ce	I
ENSMUSG00000003868	16245	III_10001-22500	0	CRMN:0	ENSMUSP00000033087	463	IV_461-720	1	DNIR:1	GA:I	Opisthokonta	Euk_Archaea	I	I_Op_Bi	Singleton	Eu	II
ENSMUSG00000003872	2693	I_<=3200	0	CRMN:0	ENSMUSP00000003971	207	I_<=210	2	DNIR:2	GA:II	Bilateria	Opisthokonta	II	II_Ch_Ve	II_Ch_Ve	Me	III
ENSMUSG00000003873	5204	II_3201-10000	0	CRMN:0	ENSMUSP00000033093	192	I_<=210	1	DNIR:1	GA:III	Chordata	Eumetazoa	III	II_Ch_Ve	Singleton	Me	III
ENSMUSG00000003882	23716	IV_22501-53000	0	CRMN:0	ENSMUSP00000003981	459	III_316-460	1	DNIR:1	GA:III	Chordata	Vertebrata	IV	III_Eut_Am	Singleton	Ce	I
ENSMUSG00000003923	12817	III_10001-22500	4	CRMN:2-4	ENSMUSP00000090086	243	II_211-315	2	DNIR:2	GA:II	Bilateria	Eumetazoa	III	I_Op_Bi	Singleton	Eu	II
ENSMUSG00000003929	29537	IV_22501-53000	2	CRMN:2-4	ENSMUSP00000050728	531	IV_461-720	1	DNIR:1	GA:III	Chordata	Opisthokonta	II	IV_Ma_Mur	IV_Ma_Mur	Ch	IV
ENSMUSG00000003934	6114	II_3201-10000	4	CRMN:2-4	ENSMUSP00000004036	340	III_316-460	1	DNIR:1	GA:II	Bilateria	Eumetazoa	III	II_Ch_Ve	II_Ch_Ve	Me	III
ENSMUSG00000003948	90906	V_>53000	10	CRMN:5-10	ENSMUSP00000004050	238	II_211-315	1	DNIR:1	GA:II	Bilateria	Euk+Bac	I	II_Ch_Ve	II_Ch_Ve	Ce	I
ENSMUSG00000003949	54360	V_>53000	4	CRMN:2-4	ENSMUSP00000004051	295	II_211-315	1	DNIR:1	GA:II	Bilateria	Eumetazoa	III	III_Eut_Am	III_Eut_Am	Eu	II
ENSMUSG00000003955	27672	IV_22501-53000	10	CRMN:5-10	ENSMUSP00000004057	155	I_<=210	1	DNIR:1	GA:II	Bilateria	Eumetazoa	III	III_Eut_Am	III_Eut_Am	Me	III
ENSMUSG00000003970	2248	I_<=3200	1	CRMN:1	ENSMUSP00000004072	257	II_211-315	2	DNIR:2	GA:I	Opisthokonta	Euk_Archaea	I	I_Op_Bi	Singleton	Ce	I
ENSMUSG00000003974	240117	V_>53000	14	CRMN:>10	ENSMUSP00000004076	879	V_>720	3	DNIR:>2	GA:II	Bilateria	Eumetazoa	III	III_Eut_Am	III_Eut_Am	Me	III
ENSMUSG00000003992	243147	V_>53000	1	CRMN:1	ENSMUSP00000004094	361	III_316-460	1	DNIR:1	GA:II	Bilateria	Eumetazoa	III	III_Eut_Am	III_Eut_Am	Me	III
ENSMUSG00000004018	85742	V_>53000	127	CRMN:>10	ENSMUSP00000004120	375	III_316-460	2	DNIR:2	GA:II	Bilateria	Eukaryota	II	I_Op_Bi	Singleton	Eu	II
ENSMUSG00000004031	110990	V_>53000	56	CRMN:>10	ENSMUSP00000004133	783	V_>720	0	DNIR:0	GA:III	Chordata	Eumetazoa	III	III_Eut_Am	III_Eut_Am	NULL	NULL
ENSMUSG00000004032	2866	I_<=3200	0	CRMN:0	ENSMUSP00000004134	224	II_211-315	2	DNIR:2	GA:II	Bilateria	Euk+Bac	I	IV_Ma_Mur	IV_Ma_Mur	Ce	I
ENSMUSG00000004035	5484	II_3201-10000	0	CRMN:0	ENSMUSP00000004137	218	II_211-315	2	DNIR:2	GA:II	Bilateria	Euk+Bac	I	IV_Ma_Mur	IV_Ma_Mur	Ce	I
ENSMUSG00000004038	26951	IV_22501-53000	1	CRMN:1	ENSMUSP00000004136	218	II_211-315	2	DNIR:2	GA:II	Bilateria	Euk+Bac	I	IV_Ma_Mur	IV_Ma_Mur	Ce	I
ENSMUSG00000004040	54443	V_>53000	3	CRMN:2-4	ENSMUSP00000120152	770	V_>720	4	DNIR:>2	GA:III	Chordata	Vertebrata	IV	II_Ch_Ve	II_Ch_Ve	Me	III
ENSMUSG00000004043	25819	IV_22501-53000	7	CRMN:5-10	ENSMUSP00000102980	797	V_>720	4	DNIR:>2	GA:II	Bilateria	Opisthokonta	II	IV_Ma_Mur	IV_Ma_Mur	Me	III
ENSMUSG00000004044	14155	III_10001-22500	5	CRMN:5-10	ENSMUSP00000058321	392	III_316-460	1	DNIR:1	GA:III	Chordata	Vertebrata	IV	III_Eut_Am	III_Eut_Am	Ch	IV
ENSMUSG00000004054	13732	III_10001-22500	6	CRMN:5-10	ENSMUSP00000004156	850	V_>720	2	DNIR:2	GA:II	Bilateria	Euk+Bac	I	II_Ch_Ve	II_Ch_Ve	Eu	II
ENSMUSG00000004056	49275	IV_22501-53000	13	CRMN:>10	ENSMUSP00000052103	481	IV_461-720	3	DNIR:>2	GA:I	Opisthokonta	Eukaryota	II	III_Eut_Am	III_Eut_Am	Eu	II
ENSMUSG00000004069	67707	V_>53000	1	CRMN:1	ENSMUSP00000053842	480	IV_461-720	3	DNIR:>2	GA:I	Opisthokonta	Cellular_organisms	I	I_Op_Bi	Singleton	Ce	I
ENSMUSG00000004070	40382	IV_22501-53000	0	CRMN:0	ENSMUSP00000004172	315	II_211-315	1	DNIR:1	GA:II	Bilateria	Euk+Bac	I	II_Ch_Ve	II_Ch_Ve	Ce	I
ENSMUSG00000004071	39945	IV_22501-53000	0	CRMN:0	ENSMUSP00000004173	208	I_<=210	1	DNIR:1	GA:II	Bilateria	Eukaryota	II	III_Eut_Am	III_Eut_Am	Eu	II
ENSMUSG00000004085	156974	V_>53000	44	CRMN:>10	ENSMUSP00000088334	802	V_>720	2	DNIR:2	GA:II	Bilateria	Eumetazoa	III	I_Op_Bi	I_Op_Bi	Eu	II
ENSMUSG00000004096	9961	II_3201-10000	5	CRMN:5-10	ENSMUSP00000004200	229	II_211-315	1	DNIR:1	GA:II	Bilateria	Eukaryota	II	I_Op_Bi	Singleton	Eu	II
ENSMUSG00000004098	45018	IV_22501-53000	2	CRMN:2-4	ENSMUSP00000004201	1739	V_>720	2	DNIR:2	GA:III	Chordata	Opisthokonta	II	II_Ch_Ve	II_Ch_Ve	Me	III
ENSMUSG00000004099	52683	IV_22501-53000	4	CRMN:2-4	ENSMUSP00000004202	1620	V_>720	6	DNIR:>2	GA:III	Chordata	Cellular_organisms	I	II_Ch_Ve	Singleton	Me	III
ENSMUSG00000004100	4004	II_3201-10000	3	CRMN:2-4	ENSMUSP00000004203	470	IV_461-720	1	DNIR:1	GA:I	Opisthokonta	Eukaryota	II	I_Op_Bi	Singleton	Eu	II
ENSMUSG00000004105	31649	IV_22501-53000	2	CRMN:2-4	ENSMUSP00000004208	493	IV_461-720	1	DNIR:1	GA:III	Chordata	Eumetazoa	III	II_Ch_Ve	II_Ch_Ve	Eu	II
ENSMUSG00000004110	333402	V_>53000	18	CRMN:>10	ENSMUSP00000004214	1965	V_>720	5	DNIR:>2	GA:III	Chordata	Vertebrata	IV	II_Ch_Ve	II_Ch_Ve	Ch	IV
ENSMUSG00000004113	159266	V_>53000	2	CRMN:2-4	ENSMUSP00000097920	2328	V_>720	5	DNIR:>2	GA:III	Chordata	Eukaryota	II	II_Ch_Ve	II_Ch_Ve	Me	III
ENSMUSG00000004127	16374	III_10001-22500	5	CRMN:5-10	ENSMUSP00000042082	330	III_316-460	1	DNIR:1	GA:I	Opisthokonta	Eukaryota	II	I_Op_Bi	I_Op_Bi	Ce	I
ENSMUSG00000004151	88836	V_>53000	35	CRMN:>10	ENSMUSP00000093442	477	IV_461-720	2	DNIR:2	GA:II	Bilateria	Eumetazoa	III	II_Ch_Ve	II_Ch_Ve	Ch	IV
ENSMUSG00000004187	7556	II_3201-10000	0	CRMN:0	ENSMUSP00000004294	792	V_>720	1	DNIR:1	GA:I	Opisthokonta	Eukaryota	II	II_Ch_Ve	II_Ch_Ve	Eu	II
ENSMUSG00000004207	24971	IV_22501-53000	2	CRMN:2-4	ENSMUSP00000137286	557	IV_461-720	8	DNIR:>2	GA:II	Bilateria	Eukaryota	II	IV_Ma_Mur	IV_Ma_Mur	Me	III
ENSMUSG00000004221	60565	V_>53000	3	CRMN:2-4	ENSMUSP00000004330	430	III_316-460	1	DNIR:1	GA:III	Chordata	Eumetazoa	III	III_Eut_Am	III_Eut_Am	Ch	IV
ENSMUSG00000004231	81823	V_>53000	18	CRMN:>10	ENSMUSP00000004340	416	III_316-460	2	DNIR:2	GA:II	Bilateria	Eumetazoa	III	III_Eut_Am	III_Eut_Am	Ch	IV
ENSMUSG00000004233	98119	V_>53000	10	CRMN:5-10	ENSMUSP00000004343	360	III_316-460	1	DNIR:1	GA:I	Opisthokonta	Euk+Bac	I	I_Op_Bi	Singleton	Ce	I
ENSMUSG00000004263	17336	III_10001-22500	0	CRMN:0	ENSMUSP00000085695	1175	V_>720	1	DNIR:1	GA:II	Bilateria	Vertebrata	IV	II_Ch_Ve	II_Ch_Ve	Me	III
ENSMUSG00000004264	4615	II_3201-10000	0	CRMN:0	ENSMUSP00000004375	299	II_211-315	1	DNIR:1	GA:I	Opisthokonta	Cellular_organisms	I	I_Op_Bi	Singleton	Ce	I
ENSMUSG00000004266	18008	III_10001-22500	0	CRMN:0	ENSMUSP00000004377	597	IV_461-720	3	DNIR:>2	GA:II	Bilateria	Eukaryota	II	II_Ch_Ve	II_Ch_Ve	Me	III
ENSMUSG00000004267	9621	II_3201-10000	0	CRMN:0	ENSMUSP00000004378	434	III_316-460	2	DNIR:2	GA:I	Opisthokonta	Cellular_organisms	I	II_Ch_Ve	II_Ch_Ve	Ce	I
ENSMUSG00000004268	7798	II_3201-10000	0	CRMN:0	ENSMUSP00000004379	244	II_211-315	1	DNIR:1	GA:I	Opisthokonta	Euk_Archaea	I	I_Op_Bi	Singleton	Eu	II
ENSMUSG00000004270	41392	IV_22501-53000	0	CRMN:0	ENSMUSP00000004381	487	IV_461-720	1	DNIR:1	GA:I	Opisthokonta	Eumetazoa	III	I_Op_Bi	I_Op_Bi	Ce	I
ENSMUSG00000004285	2795	I_<=3200	1	CRMN:1	ENSMUSP00000004396	119	I_<=210	1	DNIR:1	GA:I	Opisthokonta	Eukaryota	II	I_Op_Bi	Singleton	Ce	I
ENSMUSG00000004296	13971	III_10001-22500	27	CRMN:>10	ENSMUSP00000099860	335	III_316-460	1	DNIR:1	GA:III	Chordata	Vertebrata	IV	III_Eut_Am	Singleton	Ch	IV
ENSMUSG00000004317	165549	V_>53000	8	CRMN:5-10	ENSMUSP00000111412	816	V_>720	2	DNIR:2	GA:I	Opisthokonta	Euk+Bac	I	III_Eut_Am	III_Eut_Am	Ce	I
ENSMUSG00000004319	72912	V_>53000	12	CRMN:>10	ENSMUSP00000004430	866	V_>720	2	DNIR:2	GA:I	Opisthokonta	Cellular_organisms	I	III_Eut_Am	III_Eut_Am	Ce	I
ENSMUSG00000004328	30921	IV_22501-53000	1	CRMN:1	ENSMUSP00000104132	664	IV_461-720	2	DNIR:2	GA:II	Bilateria	Eumetazoa	III	II_Ch_Ve	II_Ch_Ve	Ch	IV
ENSMUSG00000004341	7408	II_3201-10000	1	CRMN:1	ENSMUSP00000004453	221	II_211-315	1	DNIR:1	GA:III	Chordata	Eumetazoa	III	IV_Ma_Mur	IV_Ma_Mur	Ce	I
ENSMUSG00000004344	6303	II_3201-10000	0	CRMN:0	ENSMUSP00000106117	237	II_211-315	1	DNIR:1	GA:III	Chordata	Euk+Bac	I	IV_Ma_Mur	IV_Ma_Mur	Ce	I
ENSMUSG00000004347	299814	V_>53000	4	CRMN:2-4	ENSMUSP00000046601	706	IV_461-720	2	DNIR:2	GA:II	Bilateria	Eukaryota	II	II_Ch_Ve	II_Ch_Ve	Me	III
ENSMUSG00000004356	80208	V_>53000	15	CRMN:>10	ENSMUSP00000004470	2789	V_>720	1	DNIR:1	GA:I	Opisthokonta	Eukaryota	II	I_Op_Bi	Singleton	Eu	II
ENSMUSG00000004359	10244	III_10001-22500	3	CRMN:2-4	ENSMUSP00000004473	242	II_211-315	1	DNIR:1	GA:III	Chordata	Eumetazoa	III	III_Eut_Am	III_Eut_Am	Me	III
ENSMUSG00000004360	19137	III_10001-22500	2	CRMN:2-4	ENSMUSP00000090291	648	IV_461-720	1	DNIR:1	GA:III	Chordata	Vertebrata	IV	III_Eut_Am	Singleton	Ch	IV
ENSMUSG00000004364	75558	V_>53000	12	CRMN:>10	ENSMUSP00000130738	768	V_>720	2	DNIR:2	GA:II	Bilateria	Eukaryota	II	I_Op_Bi	I_Op_Bi	Eu	II
ENSMUSG00000004366	1264	I_<=3200	11	CRMN:>10	ENSMUSP00000004480	116	I_<=210	1	DNIR:1	GA:III	Chordata	Vertebrata	IV	III_Eut_Am	Singleton	Ch	IV
ENSMUSG00000004371	9803	II_3201-10000	1	CRMN:1	ENSMUSP00000092492	199	I_<=210	1	DNIR:1	GA:III	Chordata	Vertebrata	IV	III_Eut_Am	Singleton	Ch	IV
ENSMUSG00000004383	538942	V_>53000	11	CRMN:>10	ENSMUSP00000004497	756	V_>720	2	DNIR:2	GA:II	Bilateria	Eukaryota	II	III_Eut_Am	III_Eut_Am	Me	III
ENSMUSG00000004393	8854	II_3201-10000	2	CRMN:2-4	ENSMUSP00000004507	546	IV_461-720	2	DNIR:2	GA:I	Opisthokonta	Cellular_organisms	I	I_Op_Bi	Singleton	Ce	I
ENSMUSG00000004394	4502	II_3201-10000	0	CRMN:0	ENSMUSP00000004508	227	II_211-315	1	DNIR:1	GA:I	Opisthokonta	Eukaryota	II	III_Eut_Am	III_Eut_Am	Eu	II
ENSMUSG00000004415	141451	V_>53000	13	CRMN:>10	ENSMUSP00000052095	440	III_316-460	3	DNIR:>2	GA:III	Chordata	Vertebrata	IV	II_Ch_Ve	II_Ch_Ve	Me	III
ENSMUSG00000004446	24924	IV_22501-53000	1	CRMN:1	ENSMUSP00000004560	195	I_<=210	1	DNIR:1	GA:III	Chordata	Vertebrata	IV	III_Eut_Am	Singleton	Ch	IV
ENSMUSG00000004451	34490	IV_22501-53000	2	CRMN:2-4	ENSMUSP00000004565	206	I_<=210	1	DNIR:1	GA:II	Bilateria	Vertebrata	IV	II_Ch_Ve	II_Ch_Ve	Ce	I
ENSMUSG00000004455	16996	III_10001-22500	2	CRMN:2-4	ENSMUSP00000083474	337	III_316-460	1	DNIR:1	GA:I	Opisthokonta	Eukaryota	II	III_Eut_Am	III_Eut_Am	Ce	I
ENSMUSG00000004460	21790	III_10001-22500	6	CRMN:5-10	ENSMUSP00000004574	358	III_316-460	2	DNIR:2	GA:I	Opisthokonta	Eukaryota	II	I_Op_Bi	I_Op_Bi	Ce	I
ENSMUSG00000004462	44355	IV_22501-53000	2	CRMN:2-4	ENSMUSP00000004576	552	IV_461-720	1	DNIR:1	GA:III	Chordata	Eukaryota	II	II_Ch_Ve	Singleton	Eu	II
ENSMUSG00000004473	3190	I_<=3200	5	CRMN:5-10	ENSMUSP00000004587	328	III_316-460	1	DNIR:1	GA:III	Chordata	Eumetazoa	III	III_Eut_Am	III_Eut_Am	Ce	I
ENSMUSG00000004500	8399	II_3201-10000	0	CRMN:0	ENSMUSP00000041944	583	IV_461-720	6	DNIR:>2	GA:II	Bilateria	Opisthokonta	II	I_Op_Bi	I_Op_Bi	Ch	IV
ENSMUSG00000004508	227190	V_>53000	8	CRMN:5-10	ENSMUSP00000004622	666	IV_461-720	1	DNIR:1	GA:II	Bilateria	Eumetazoa	III	III_Eut_Am	III_Eut_Am	Eu	II
ENSMUSG00000004530	66323	V_>53000	0	CRMN:0	ENSMUSP00000004646	474	IV_461-720	5	DNIR:>2	GA:III	Chordata	Eukaryota	II	II_Ch_Ve	II_Ch_Ve	Ma	V
ENSMUSG00000004535	53052	V_>53000	38	CRMN:>10	ENSMUSP00000079548	814	V_>720	2	DNIR:2	GA:III	Chordata	Eumetazoa	III	II_Ch_Ve	II_Ch_Ve	Ch	IV
ENSMUSG00000004540	7671	II_3201-10000	3	CRMN:2-4	ENSMUSP00000004655	475	IV_461-720	1	DNIR:1	GA:III	Chordata	Mammalia	V	V_Mus	V_Mus	Eu	II
ENSMUSG00000004542	8954	II_3201-10000	5	CRMN:5-10	ENSMUSP00000004657	475	IV_461-720	1	DNIR:1	GA:III	Chordata	Mammalia	V	V_Mus	V_Mus	Eu	II
ENSMUSG00000004552	37198	IV_22501-53000	0	CRMN:0	ENSMUSP00000073072	397	III_316-460	2	DNIR:2	GA:I	Opisthokonta	Eukaryota	II	II_Ch_Ve	II_Ch_Ve	Me	III
ENSMUSG00000004558	8218	II_3201-10000	7	CRMN:5-10	ENSMUSP00000004673	371	III_316-460	1	DNIR:1	GA:II	Bilateria	Eukaryota	II	III_Eut_Am	III_Eut_Am	Eu	II
ENSMUSG00000004561	8198	II_3201-10000	1	CRMN:1	ENSMUSP00000130200	486	IV_461-720	1	DNIR:1	GA:II	Bilateria	Euk+Bac	I	I_Op_Bi	Singleton	Ce	I
ENSMUSG00000004562	21533	III_10001-22500	12	CRMN:>10	ENSMUSP00000138125	1526	V_>720	2	DNIR:2	GA:II	Bilateria	Eumetazoa	III	II_Ch_Ve	II_Ch_Ve	Eu	II
ENSMUSG00000004565	28883	IV_22501-53000	0	CRMN:0	ENSMUSP00000004681	1327	V_>720	4	DNIR:>2	GA:I	Opisthokonta	Euk+Bac	I	II_Ch_Ve	II_Ch_Ve	Ce	I
ENSMUSG00000004567	14776	III_10001-22500	0	CRMN:0	ENSMUSP00000004683	580	IV_461-720	1	DNIR:1	GA:II	Bilateria	Eukaryota	II	III_Eut_Am	III_Eut_Am	Ce	I
ENSMUSG00000004568	63596	V_>53000	1	CRMN:1	ENSMUSP00000004684	1021	V_>720	3	DNIR:>2	GA:II	Bilateria	Opisthokonta	II	III_Eut_Am	III_Eut_Am	Eu	II
ENSMUSG00000004591	91103	V_>53000	110	CRMN:>10	ENSMUSP00000039566	983	V_>720	5	DNIR:>2	GA:I	Opisthokonta	Eumetazoa	III	III_Eut_Am	III_Eut_Am	Eu	II
ENSMUSG00000004609	5716	II_3201-10000	5	CRMN:5-10	ENSMUSP00000004728	403	III_316-460	0	DNIR:0	GA:IV	Mammalia	Mammalia	V	IV_Ma_Mur	IV_Ma_Mur	NULL	NULL
ENSMUSG00000004610	13693	III_10001-22500	4	CRMN:2-4	ENSMUSP00000004729	255	II_211-315	1	DNIR:1	GA:I	Opisthokonta	Cellular_organisms	I	I_Op_Bi	Singleton	Ce	I
ENSMUSG00000004612	1174	I_<=3200	1	CRMN:1	ENSMUSP00000068946	165	I_<=210	1	DNIR:1	GA:III	Chordata	Mammalia	V	III_Eut_Am	Singleton	Me	III
ENSMUSG00000004613	5904	II_3201-10000	2	CRMN:2-4	ENSMUSP00000004732	173	I_<=210	1	DNIR:1	GA:III	Chordata	Eumetazoa	III	III_Eut_Am	Singleton	Me	III
ENSMUSG00000004626	12690	III_10001-22500	4	CRMN:2-4	ENSMUSP00000004745	594	IV_461-720	1	DNIR:1	GA:I	Opisthokonta	Eukaryota	II	III_Eut_Am	III_Eut_Am	Eu	II
ENSMUSG00000004630	2175	I_<=3200	6	CRMN:5-10	ENSMUSP00000121079	136	I_<=210	1	DNIR:1	GA:III	Chordata	Mammalia	V	III_Eut_Am	Singleton	Me	III
ENSMUSG00000004631	72855	V_>53000	26	CRMN:>10	ENSMUSP00000111240	473	IV_461-720	1	DNIR:1	GA:II	Bilateria	Eumetazoa	III	II_Ch_Ve	II_Ch_Ve	Me	III
ENSMUSG00000004633	262257	V_>53000	53	CRMN:>10	ENSMUSP00000035908	468	IV_461-720	3	DNIR:>2	GA:II	Bilateria	Eukaryota	II	II_Ch_Ve	II_Ch_Ve	Me	III
ENSMUSG00000004637	913054	V_>53000	16	CRMN:>10	ENSMUSP00000004756	414	III_316-460	3	DNIR:>2	GA:I	Opisthokonta	Euk+Bac	I	I_Op_Bi	I_Op_Bi	Eu	II
ENSMUSG00000004642	17623	III_10001-22500	0	CRMN:0	ENSMUSP00000062930	275	II_211-315	1	DNIR:1	GA:II	Bilateria	Eukaryota	II	I_Op_Bi	Singleton	Eu	II
ENSMUSG00000004651	66007	V_>53000	23	CRMN:>10	ENSMUSP00000004770	533	IV_461-720	1	DNIR:1	GA:III	Chordata	Eumetazoa	III	II_Ch_Ve	II_Ch_Ve	Ce	I
ENSMUSG00000004654	12236	III_10001-22500	0	CRMN:0	ENSMUSP00000068120	423	III_316-460	2	DNIR:2	GA:III	Chordata	Vertebrata	IV	II_Ch_Ve	II_Ch_Ve	Me	III
ENSMUSG00000004655	12124	III_10001-22500	1	CRMN:1	ENSMUSP00000004774	269	II_211-315	1	DNIR:1	GA:III	Chordata	Eukaryota	II	II_Ch_Ve	II_Ch_Ve	Ce	I
ENSMUSG00000004661	46441	IV_22501-53000	5	CRMN:5-10	ENSMUSP00000004780	568	IV_461-720	1	DNIR:1	GA:II	Bilateria	Eumetazoa	III	III_Eut_Am	III_Eut_Am	Eu	II
ENSMUSG00000004665	7479	II_3201-10000	0	CRMN:0	ENSMUSP00000004784	305	II_211-315	4	DNIR:>2	GA:I	Opisthokonta	Eukaryota	II	II_Ch_Ve	II_Ch_Ve	Me	III
ENSMUSG00000004667	3847	II_3201-10000	1	CRMN:1	ENSMUSP00000004786	210	I_<=210	2	DNIR:2	GA:I	Opisthokonta	Euk_Archaea	I	I_Op_Bi	Singleton	Eu	II
ENSMUSG00000004668	492318	V_>53000	9	CRMN:5-10	ENSMUSP00000040465	5034	V_>720	4	DNIR:>2	GA:II	Bilateria	Eukaryota	II	I_Op_Bi	I_Op_Bi	Ce	I
ENSMUSG00000004677	87999	V_>53000	16	CRMN:>10	ENSMUSP00000129220	2128	V_>720	4	DNIR:>2	GA:II	Bilateria	Eukaryota	II	II_Ch_Ve	II_Ch_Ve	Me	III
ENSMUSG00000004698	157387	V_>53000	29	CRMN:>10	ENSMUSP00000106443	588	IV_461-720	1	DNIR:1	GA:I	Opisthokonta	Vertebrata	IV	III_Eut_Am	III_Eut_Am	Ch	IV
ENSMUSG00000004707	18787	III_10001-22500	0	CRMN:0	ENSMUSP00000069319	654	IV_461-720	2	DNIR:2	GA:III	Chordata	Eumetazoa	III	IV_Ma_Mur	IV_Ma_Mur	Ce	I
ENSMUSG00000004709	26126	IV_22501-53000	0	CRMN:0	ENSMUSP00000004829	397	III_316-460	1	DNIR:1	GA:III	Chordata	Mammalia	V	III_Eut_Am	Singleton	Ma	V
ENSMUSG00000004730	124844	V_>53000	4	CRMN:2-4	ENSMUSP00000004850	931	V_>720	6	DNIR:>2	GA:III	Chordata	Opisthokonta	II	III_Eut_Am	III_Eut_Am	Me	III
ENSMUSG00000004748	3966	II_3201-10000	1	CRMN:1	ENSMUSP00000004868	166	I_<=210	1	DNIR:1	GA:II	Bilateria	Opisthokonta	II	I_Op_Bi	Singleton	Me	III
ENSMUSG00000004768	22683	IV_22501-53000	2	CRMN:2-4	ENSMUSP00000085625	237	II_211-315	1	DNIR:1	GA:I	Opisthokonta	Eukaryota	II	I_Op_Bi	Singleton	Ce	I
ENSMUSG00000004771	22460	III_10001-22500	15	CRMN:>10	ENSMUSP00000129163	216	II_211-315	1	DNIR:1	GA:I	Opisthokonta	Eukaryota	II	III_Eut_Am	III_Eut_Am	Ce	I
ENSMUSG00000004788	7148	II_3201-10000	4	CRMN:2-4	ENSMUSP00000004910	351	III_316-460	1	DNIR:1	GA:I	Opisthokonta	Eukaryota	II	I_Op_Bi	Singleton	Ce	I
ENSMUSG00000004789	23259	IV_22501-53000	12	CRMN:>10	ENSMUSP00000060346	454	III_316-460	2	DNIR:2	GA:I	Opisthokonta	Euk+Bac	I	I_Op_Bi	I_Op_Bi	Ce	I
ENSMUSG00000004791	10658	III_10001-22500	5	CRMN:5-10	ENSMUSP00000004913	158	I_<=210	1	DNIR:1	GA:III	Chordata	Mammalia	V	II_Ch_Ve	II_Ch_Ve	Me	III
ENSMUSG00000004798	79425	V_>53000	0	CRMN:0	ENSMUSP00000004920	1037	V_>720	2	DNIR:2	GA:I	Opisthokonta	Eukaryota	II	III_Eut_Am	III_Eut_Am	Eu	II
ENSMUSG00000004814	3107	I_<=3200	2	CRMN:2-4	ENSMUSP00000004936	119	I_<=210	1	DNIR:1	GA:IV	Mammalia	Mammalia	V	IV_Ma_Mur	IV_Ma_Mur	Ch	IV
ENSMUSG00000004815	22980	IV_22501-53000	1	CRMN:1	ENSMUSP00000057859	934	V_>720	5	DNIR:>2	GA:II	Bilateria	Eukaryota	II	III_Eut_Am	III_Eut_Am	Me	III
ENSMUSG00000004821	18129	III_10001-22500	0	CRMN:0	ENSMUSP00000004943	215	II_211-315	1	DNIR:1	GA:I	Opisthokonta	Eukaryota	II	I_Op_Bi	I_Op_Bi	Eu	II
ENSMUSG00000004837	19520	III_10001-22500	2	CRMN:2-4	ENSMUSP00000004959	217	II_211-315	3	DNIR:>2	GA:II	Bilateria	Vertebrata	IV	III_Eut_Am	III_Eut_Am	Me	III
ENSMUSG00000004842	14494	III_10001-22500	19	CRMN:>10	ENSMUSP00000004964	317	III_316-460	2	DNIR:2	GA:II	Bilateria	Eumetazoa	III	I_Op_Bi	I_Op_Bi	Me	III
ENSMUSG00000004843	23565	IV_22501-53000	57	CRMN:>10	ENSMUSP00000004965	213	II_211-315	1	DNIR:1	GA:I	Opisthokonta	Eukaryota	II	I_Op_Bi	I_Op_Bi	Eu	II
ENSMUSG00000004846	9630	II_3201-10000	0	CRMN:0	ENSMUSP00000004968	741	V_>720	1	DNIR:1	GA:II	Bilateria	Eukaryota	II	II_Ch_Ve	II_Ch_Ve	Ce	I
ENSMUSG00000004849	11143	III_10001-22500	5	CRMN:5-10	ENSMUSP00000115941	189	I_<=210	1	DNIR:1	GA:I	Opisthokonta	Eukaryota	II	III_Eut_Am	III_Eut_Am	Eu	II
ENSMUSG00000004864	9392	II_3201-10000	3	CRMN:2-4	ENSMUSP00000004986	366	III_316-460	1	DNIR:1	GA:III	Chordata	Eukaryota	II	III_Eut_Am	III_Eut_Am	Ce	I
ENSMUSG00000004865	34874	IV_22501-53000	3	CRMN:2-4	ENSMUSP00000116259	648	IV_461-720	1	DNIR:1	GA:I	Opisthokonta	Eukaryota	II	III_Eut_Am	III_Eut_Am	Ce	I
ENSMUSG00000004872	95868	V_>53000	69	CRMN:>10	ENSMUSP00000004994	484	IV_461-720	3	DNIR:>2	GA:II	Bilateria	Eumetazoa	III	III_Eut_Am	III_Eut_Am	Ch	IV
ENSMUSG00000004880	27086	IV_22501-53000	5	CRMN:5-10	ENSMUSP00000005003	626	IV_461-720	2	DNIR:2	GA:I	Opisthokonta	Eukaryota	II	III_Eut_Am	III_Eut_Am	Ch	IV
ENSMUSG00000004885	4711	II_3201-10000	0	CRMN:0	ENSMUSP00000005019	138	I_<=210	1	DNIR:1	GA:II	Bilateria	Vertebrata	IV	III_Eut_Am	III_Eut_Am	Me	III
ENSMUSG00000004891	9374	II_3201-10000	3	CRMN:2-4	ENSMUSP00000088493	1864	V_>720	1	DNIR:1	GA:III	Chordata	Eukaryota	II	III_Eut_Am	III_Eut_Am	Me	III
ENSMUSG00000004892	12826	III_10001-22500	1	CRMN:1	ENSMUSP00000088491	883	V_>720	5	DNIR:>2	GA:II	Bilateria	Eumetazoa	III	III_Eut_Am	III_Eut_Am	Ch	IV
ENSMUSG00000004894	5834	II_3201-10000	0	CRMN:0	ENSMUSP00000005014	341	III_316-460	2	DNIR:2	GA:III	Chordata	Vertebrata	IV	III_Eut_Am	III_Eut_Am	Ch	IV
ENSMUSG00000004895	26709	IV_22501-53000	2	CRMN:2-4	ENSMUSP00000005015	491	IV_461-720	1	DNIR:1	GA:II	Bilateria	Eumetazoa	III	I_Op_Bi	Singleton	Eu	II
ENSMUSG00000004896	8117	II_3201-10000	4	CRMN:2-4	ENSMUSP00000005016	475	IV_461-720	1	DNIR:1	GA:II	Bilateria	Eumetazoa	III	I_Op_Bi	I_Op_Bi	Ce	I
ENSMUSG00000004897	9812	II_3201-10000	3	CRMN:2-4	ENSMUSP00000005017	237	II_211-315	1	DNIR:1	GA:II	Bilateria	Vertebrata	IV	IV_Ma_Mur	IV_Ma_Mur	Eu	II
ENSMUSG00000004902	20215	III_10001-22500	3	CRMN:2-4	ENSMUSP00000108302	320	III_316-460	3	DNIR:>2	GA:I	Opisthokonta	Eukaryota	II	II_Ch_Ve	II_Ch_Ve	Eu	II
ENSMUSG00000004929	12525	III_10001-22500	1	CRMN:1	ENSMUSP00000005057	687	IV_461-720	1	DNIR:1	GA:I	Opisthokonta	Euk+Bac	I	III_Eut_Am	III_Eut_Am	Ce	I
ENSMUSG00000004931	5075	II_3201-10000	1	CRMN:1	ENSMUSP00000050995	571	IV_461-720	3	DNIR:>2	GA:II	Bilateria	Eumetazoa	III	III_Eut_Am	III_Eut_Am	Me	III
ENSMUSG00000004933	10431	III_10001-22500	1	CRMN:1	ENSMUSP00000113221	505	IV_461-720	3	DNIR:>2	GA:I	Opisthokonta	Vertebrata	IV	III_Eut_Am	III_Eut_Am	Me	III
ENSMUSG00000004934	14658	III_10001-22500	0	CRMN:0	ENSMUSP00000005064	507	IV_461-720	2	DNIR:2	GA:I	Opisthokonta	Eukaryota	II	II_Ch_Ve	II_Ch_Ve	Me	III
ENSMUSG00000004936	67862	V_>53000	3	CRMN:2-4	ENSMUSP00000005066	393	III_316-460	1	DNIR:1	GA:I	Opisthokonta	Eukaryota	II	III_Eut_Am	III_Eut_Am	Ce	I
ENSMUSG00000004937	16104	III_10001-22500	1	CRMN:1	ENSMUSP00000005067	315	II_211-315	2	DNIR:2	GA:I	Opisthokonta	Euk+Bac	I	III_Eut_Am	III_Eut_Am	Ce	I
ENSMUSG00000004939	3868	II_3201-10000	1	CRMN:1	ENSMUSP00000005069	195	I_<=210	1	DNIR:1	GA:II	Bilateria	Euk+Bac	I	II_Ch_Ve	II_Ch_Ve	Ce	I
ENSMUSG00000004945	29397	IV_22501-53000	0	CRMN:0	ENSMUSP00000005053	140	I_<=210	1	DNIR:1	GA:II	Bilateria	Eumetazoa	III	I_Op_Bi	Singleton	Me	III
ENSMUSG00000004947	38073	IV_22501-53000	2	CRMN:2-4	ENSMUSP00000106772	619	IV_461-720	2	DNIR:2	GA:II	Bilateria	Eumetazoa	III	II_Ch_Ve	II_Ch_Ve	Eu	II
ENSMUSG00000004948	8526	II_3201-10000	3	CRMN:2-4	ENSMUSP00000005073	424	III_316-460	1	DNIR:1	GA:III	Chordata	Vertebrata	IV	II_Ch_Ve	Singleton	Me	III
ENSMUSG00000004951	1645	I_<=3200	7	CRMN:5-10	ENSMUSP00000005077	209	I_<=210	1	DNIR:1	GA:III	Chordata	Eumetazoa	III	III_Eut_Am	III_Eut_Am	Ce	I
ENSMUSG00000004952	27945	IV_22501-53000	0	CRMN:0	ENSMUSP00000037869	802	V_>720	5	DNIR:>2	GA:II	Bilateria	Eukaryota	II	III_Eut_Am	III_Eut_Am	Me	III
ENSMUSG00000004961	6800	II_3201-10000	6	CRMN:5-10	ENSMUSP00000070322	386	III_316-460	2	DNIR:2	GA:III	Chordata	Eukaryota	II	III_Eut_Am	III_Eut_Am	Eu	II
ENSMUSG00000004980	9461	II_3201-10000	46	CRMN:>10	ENSMUSP00000087453	341	II_211-315	3	DNIR:>2	GA:I	Opisthokonta	Eukaryota	II	II_Ch_Ve	II_Ch_Ve	Ma	V
ENSMUSG00000004988	3607	II_3201-10000	6	CRMN:5-10	ENSMUSP00000005114	88	I_<=210	1	DNIR:1	GA:III	Chordata	Vertebrata	IV	IV_Ma_Mur	IV_Ma_Mur	Ch	IV
ENSMUSG00000004994	12586	III_10001-22500	5	CRMN:5-10	ENSMUSP00000096177	385	III_316-460	1	DNIR:1	GA:I	Opisthokonta	Eukaryota	II	I_Op_Bi	I_Op_Bi	Eu	II
ENSMUSG00000004996	7421	II_3201-10000	1	CRMN:1	ENSMUSP00000122623	369	III_316-460	1	DNIR:1	GA:I	Opisthokonta	Cellular_organisms	I	I_Op_Bi	Singleton	Ce	I
ENSMUSG00000005034	83382	V_>53000	124	CRMN:>10	ENSMUSP00000005164	398	III_316-460	1	DNIR:1	GA:I	Opisthokonta	Eukaryota	II	II_Ch_Ve	II_Ch_Ve	Ce	I
ENSMUSG00000005043	12112	III_10001-22500	0	CRMN:0	ENSMUSP00000005173	502	IV_461-720	1	DNIR:1	GA:II	Bilateria	Euk+Bac	I	I_Op_Bi	Singleton	Ce	I
ENSMUSG00000005045	51544	IV_22501-53000	1	CRMN:1	ENSMUSP00000030775	1952	V_>720	9	DNIR:>2	GA:I	Opisthokonta	Eukaryota	II	III_Eut_Am	III_Eut_Am	Me	III
ENSMUSG00000005054	1950	I_<=3200	2	CRMN:2-4	ENSMUSP00000005185	98	I_<=210	1	DNIR:1	GA:III	Chordata	Eukaryota	II	III_Eut_Am	III_Eut_Am	Eu	II
ENSMUSG00000005057	26755	IV_22501-53000	13	CRMN:>10	ENSMUSP00000005188	621	IV_461-720	3	DNIR:>2	GA:II	Bilateria	Eumetazoa	III	III_Eut_Am	III_Eut_Am	Me	III
ENSMUSG00000005069	18252	III_10001-22500	1	CRMN:1	ENSMUSP00000049132	639	IV_461-720	3	DNIR:>2	GA:I	Opisthokonta	Euk+Bac	I	II_Ch_Ve	II_Ch_Ve	Ce	I
ENSMUSG00000005078	15873	III_10001-22500	30	CRMN:>10	ENSMUSP00000061370	311	II_211-315	1	DNIR:1	GA:II	Bilateria	Eumetazoa	III	IV_Ma_Mur	IV_Ma_Mur	Me	III
ENSMUSG00000005087	90525	V_>53000	4	CRMN:2-4	ENSMUSP00000005218	780	V_>720	1	DNIR:1	GA:III	Chordata	Vertebrata	IV	III_Eut_Am	III_Eut_Am	Ch	IV
ENSMUSG00000005089	132126	V_>53000	7	CRMN:5-10	ENSMUSP00000079100	572	IV_461-720	1	DNIR:1	GA:II	Bilateria	Cellular_organisms	I	I_Op_Bi	I_Op_Bi	Ce	I
ENSMUSG00000005102	86617	V_>53000	3	CRMN:2-4	ENSMUSP00000005233	1648	V_>720	5	DNIR:>2	GA:I	Opisthokonta	Eukaryota	II	I_Op_Bi	I_Op_Bi	Eu	II
ENSMUSG00000005103	34853	IV_22501-53000	5	CRMN:5-10	ENSMUSP00000005234	606	IV_461-720	4	DNIR:>2	GA:I	Opisthokonta	Euk+Bac	I	I_Op_Bi	Singleton	Ce	I
ENSMUSG00000005107	153871	V_>53000	12	CRMN:>10	ENSMUSP00000063352	538	IV_461-720	1	DNIR:1	GA:III	Chordata	Euk+Bac	I	II_Ch_Ve	II_Ch_Ve	Ce	I
ENSMUSG00000005124	31882	IV_22501-53000	2	CRMN:2-4	ENSMUSP00000005255	367	III_316-460	3	DNIR:>2	GA:III	Chordata	Eumetazoa	III	II_Ch_Ve	II_Ch_Ve	Me	III
ENSMUSG00000005125	40320	IV_22501-53000	0	CRMN:0	ENSMUSP00000005256	394	III_316-460	1	DNIR:1	GA:II	Bilateria	Eukaryota	II	III_Eut_Am	III_Eut_Am	Eu	II
ENSMUSG00000005131	27518	IV_22501-53000	0	CRMN:0	ENSMUSP00000005262	315	II_211-315	0	DNIR:0	GA:III	Chordata	Eukaryota	II	II_Ch_Ve	Singleton	NULL	NULL
ENSMUSG00000005142	15471	III_10001-22500	1	CRMN:1	ENSMUSP00000034121	1013	V_>720	3	DNIR:>2	GA:II	Bilateria	Eukaryota	II	I_Op_Bi	I_Op_Bi	Ce	I
ENSMUSG00000005148	14715	III_10001-22500	39	CRMN:>10	ENSMUSP00000005279	446	III_316-460	1	DNIR:1	GA:II	Bilateria	Eumetazoa	III	I_Op_Bi	I_Op_Bi	Me	III
ENSMUSG00000005150	6272	II_3201-10000	2	CRMN:2-4	ENSMUSP00000091048	315	II_211-315	3	DNIR:>2	GA:II	Bilateria	Euk+Bac	I	I_Op_Bi	I_Op_Bi	Ce	I
ENSMUSG00000005161	5248	II_3201-10000	0	CRMN:0	ENSMUSP00000005292	198	I_<=210	2	DNIR:2	GA:I	Opisthokonta	Euk+Bac	I	V_Mus	V_Mus	Ce	I
ENSMUSG00000005198	24641	IV_22501-53000	0	CRMN:0	ENSMUSP00000050771	1970	V_>720	11	DNIR:>2	GA:I	Opisthokonta	Cellular_organisms	I	I_Op_Bi	I_Op_Bi	Eu	II
ENSMUSG00000005202	3102	I_<=3200	4	CRMN:2-4	ENSMUSP00000005334	403	III_316-460	1	DNIR:1	GA:III	Chordata	Vertebrata	IV	III_Eut_Am	III_Eut_Am	Me	III
ENSMUSG00000005204	8970	II_3201-10000	1	CRMN:1	ENSMUSP00000005336	568	IV_461-720	1	DNIR:1	GA:I	Opisthokonta	Eukaryota	II	III_Eut_Am	III_Eut_Am	Ce	I
ENSMUSG00000005220	204449	V_>53000	15	CRMN:>10	ENSMUSP00000005352	1113	V_>720	10	DNIR:>2	GA:II	Bilateria	Eumetazoa	III	II_Ch_Ve	II_Ch_Ve	Ch	IV
ENSMUSG00000005225	50729	IV_22501-53000	2	CRMN:2-4	ENSMUSP00000112466	519	IV_461-720	2	DNIR:2	GA:II	Bilateria	Eukaryota	II	II_Ch_Ve	II_Ch_Ve	Eu	II
ENSMUSG00000005232	16769	III_10001-22500	6	CRMN:5-10	ENSMUSP00000005364	355	III_316-460	1	DNIR:1	GA:II	Bilateria	Eumetazoa	III	II_Ch_Ve	II_Ch_Ve	Ce	I
ENSMUSG00000005233	12300	III_10001-22500	3	CRMN:2-4	ENSMUSP00000005365	226	II_211-315	1	DNIR:1	GA:III	Chordata	Eukaryota	II	II_Ch_Ve	Singleton	Eu	II
ENSMUSG00000005237	128302	V_>53000	10	CRMN:5-10	ENSMUSP00000104299	4462	V_>720	8	DNIR:>2	GA:II	Bilateria	Eukaryota	II	I_Op_Bi	I_Op_Bi	Eu	II
ENSMUSG00000005251	21805	III_10001-22500	0	CRMN:0	ENSMUSP00000019386	786	V_>720	10	DNIR:>2	GA:III	Chordata	Eukaryota	II	II_Ch_Ve	II_Ch_Ve	Ce	I
ENSMUSG00000005262	23483	IV_22501-53000	0	CRMN:0	ENSMUSP00000005394	307	II_211-315	1	DNIR:1	GA:I	Opisthokonta	NoGA	NoGA	I_Op_Bi	Singleton	Eu	II
ENSMUSG00000005267	31550	IV_22501-53000	1	CRMN:1	ENSMUSP00000114531	759	V_>720	7	DNIR:>2	GA:III	Chordata	NoGA	NoGA	IV_Ma_Mur	IV_Ma_Mur	Ch	IV
ENSMUSG00000005268	171943	V_>53000	7	CRMN:5-10	ENSMUSP00000122219	608	IV_461-720	2	DNIR:2	GA:III	Chordata	Eumetazoa	III	V_Mus	V_Mus	Ch	IV
ENSMUSG00000005299	43145	IV_22501-53000	4	CRMN:2-4	ENSMUSP00000005431	738	V_>720	1	DNIR:1	GA:I	Opisthokonta	Eukaryota	II	II_Ch_Ve	II_Ch_Ve	Eu	II
ENSMUSG00000005312	39498	IV_22501-53000	0	CRMN:0	ENSMUSP00000050191	582	IV_461-720	2	DNIR:2	GA:I	Opisthokonta	Eukaryota	II	IV_Ma_Mur	IV_Ma_Mur	Eu	II
ENSMUSG00000005320	16120	III_10001-22500	3	CRMN:2-4	ENSMUSP00000005452	799	V_>720	4	DNIR:>2	GA:II	Bilateria	Vertebrata	IV	III_Eut_Am	III_Eut_Am	Eu	II
ENSMUSG00000005338	33442	IV_22501-53000	1	CRMN:1	ENSMUSP00000005470	430	III_316-460	3	DNIR:>2	GA:III	Chordata	Eumetazoa	III	III_Eut_Am	III_Eut_Am	Me	III
ENSMUSG00000005339	5959	II_3201-10000	0	CRMN:0	ENSMUSP00000056882	250	II_211-315	2	DNIR:2	GA:III	Chordata	Mammalia	V	IV_Ma_Mur	IV_Ma_Mur	Me	III
ENSMUSG00000005354	13960	III_10001-22500	2	CRMN:2-4	ENSMUSP00000005487	166	I_<=210	1	DNIR:1	GA:II	Bilateria	Cellular_organisms	I	I_Op_Bi	Singleton	Ce	I
ENSMUSG00000005355	6297	II_3201-10000	4	CRMN:2-4	ENSMUSP00000005488	257	II_211-315	1	DNIR:1	GA:II	Bilateria	Mammalia	V	IV_Ma_Mur	IV_Ma_Mur	Ce	I
ENSMUSG00000005357	34330	IV_22501-53000	0	CRMN:0	ENSMUSP00000005490	561	IV_461-720	1	DNIR:1	GA:III	Chordata	Cellular_organisms	I	III_Eut_Am	III_Eut_Am	Ce	I
ENSMUSG00000005360	76641	V_>53000	14	CRMN:>10	ENSMUSP00000005493	543	IV_461-720	1	DNIR:1	GA:III	Chordata	Cellular_organisms	I	III_Eut_Am	III_Eut_Am	Ce	I
ENSMUSG00000005362	21826	III_10001-22500	33	CRMN:>10	ENSMUSP00000061604	445	III_316-460	1	DNIR:1	GA:II	Bilateria	Eukaryota	II	I_Op_Bi	Singleton	Ce	I
ENSMUSG00000005364	33135	IV_22501-53000	25	CRMN:>10	ENSMUSP00000129781	415	III_316-460	1	DNIR:1	GA:III	Chordata	Vertebrata	IV	III_Eut_Am	III_Eut_Am	Ch	IV
ENSMUSG00000005370	15834	III_10001-22500	6	CRMN:5-10	ENSMUSP00000005503	1358	V_>720	5	DNIR:>2	GA:I	Opisthokonta	Eukaryota	II	I_Op_Bi	Singleton	Eu	II
ENSMUSG00000005371	74433	V_>53000	9	CRMN:5-10	ENSMUSP00000005504	930	V_>720	12	DNIR:>2	GA:II	Bilateria	NoGA	NoGA	II_Ch_Ve	II_Ch_Ve	Me	III
ENSMUSG00000005373	31492	IV_22501-53000	2	CRMN:2-4	ENSMUSP00000005507	864	V_>720	1	DNIR:1	GA:II	Bilateria	Eumetazoa	III	II_Ch_Ve	II_Ch_Ve	Eu	II
ENSMUSG00000005374	14217	III_10001-22500	2	CRMN:2-4	ENSMUSP00000115011	442	III_316-460	2	DNIR:2	GA:II	Bilateria	NoGA	NoGA	I_Op_Bi	Singleton	Ce	I
ENSMUSG00000005378	12003	III_10001-22500	1	CRMN:1	ENSMUSP00000083146	281	II_211-315	2	DNIR:2	GA:I	Opisthokonta	Eukaryota	II	I_Op_Bi	Singleton	Eu	II
ENSMUSG00000005397	74674	V_>53000	1	CRMN:1	ENSMUSP00000005532	1245	V_>720	12	DNIR:>2	GA:II	Bilateria	Eumetazoa	III	III_Eut_Am	III_Eut_Am	Me	III
ENSMUSG00000005410	18912	III_10001-22500	1	CRMN:1	ENSMUSP00000126135	734	V_>720	2	DNIR:2	GA:I	Opisthokonta	Euk_Archaea	I	I_Op_Bi	Singleton	Ce	I
ENSMUSG00000005413	7006	II_3201-10000	1	CRMN:1	ENSMUSP00000005548	289	II_211-315	1	DNIR:1	GA:II	Bilateria	Euk+Bac	I	II_Ch_Ve	II_Ch_Ve	Ce	I
ENSMUSG00000005417	119556	V_>53000	0	CRMN:0	ENSMUSP00000071081	2269	V_>720	3	DNIR:>2	GA:II	Bilateria	Eumetazoa	III	II_Ch_Ve	II_Ch_Ve	Ch	IV
ENSMUSG00000005442	26456	IV_22501-53000	0	CRMN:0	ENSMUSP00000132351	2510	V_>720	1	DNIR:1	GA:II	Bilateria	Opisthokonta	II	II_Ch_Ve	II_Ch_Ve	Eu	II
ENSMUSG00000005447	2938	I_<=3200	0	CRMN:0	ENSMUSP00000005583	232	II_211-315	1	DNIR:1	GA:II	Bilateria	Euk+Bac	I	III_Eut_Am	III_Eut_Am	Ce	I
ENSMUSG00000005465	12289	III_10001-22500	0	CRMN:0	ENSMUSP00000005601	623	IV_461-720	0	DNIR:0	GA:III	Chordata	Mammalia	V	III_Eut_Am	Singleton	NULL	NULL
ENSMUSG00000005469	23468	IV_22501-53000	0	CRMN:0	ENSMUSP00000005606	351	III_316-460	1	DNIR:1	GA:I	Opisthokonta	Eukaryota	II	II_Ch_Ve	II_Ch_Ve	Ce	I
ENSMUSG00000005470	14691	III_10001-22500	3	CRMN:2-4	ENSMUSP00000005607	202	I_<=210	1	DNIR:1	GA:I	Opisthokonta	Eukaryota	II	III_Eut_Am	III_Eut_Am	Eu	II
ENSMUSG00000005474	7949	II_3201-10000	10	CRMN:5-10	ENSMUSP00000005611	147	I_<=210	0	DNIR:0	GA:III	Chordata	Eukaryota	II	III_Eut_Am	III_Eut_Am	NULL	NULL
ENSMUSG00000005481	11716	III_10001-22500	1	CRMN:1	ENSMUSP00000019576	427	III_316-460	2	DNIR:2	GA:I	Opisthokonta	Cellular_organisms	I	II_Ch_Ve	II_Ch_Ve	Ce	I
ENSMUSG00000005483	3728	II_3201-10000	2	CRMN:2-4	ENSMUSP00000005620	340	III_316-460	2	DNIR:2	GA:II	Bilateria	Euk+Bac	I	III_Eut_Am	III_Eut_Am	Ce	I
ENSMUSG00000005493	48992	IV_22501-53000	3	CRMN:2-4	ENSMUSP00000005630	958	V_>720	3	DNIR:>2	GA:I	Opisthokonta	Eukaryota	II	I_Op_Bi	Singleton	Ce	I
ENSMUSG00000005501	63431	V_>53000	1	CRMN:1	ENSMUSP00000038533	1146	V_>720	1	DNIR:1	GA:I	Opisthokonta	Eukaryota	II	I_Op_Bi	I_Op_Bi	Eu	II
ENSMUSG00000005503	4881	II_3201-10000	75	CRMN:>10	ENSMUSP00000031787	416	III_316-460	1	DNIR:1	GA:II	Bilateria	Eumetazoa	III	II_Ch_Ve	II_Ch_Ve	Eu	II
ENSMUSG00000005505	6887	II_3201-10000	5	CRMN:5-10	ENSMUSP00000107089	534	IV_461-720	2	DNIR:2	GA:II	Bilateria	Vertebrata	IV	I_Op_Bi	I_Op_Bi	Eu	II
ENSMUSG00000005506	79116	V_>53000	11	CRMN:>10	ENSMUSP00000005643	513	IV_461-720	3	DNIR:>2	GA:II	Bilateria	Eukaryota	II	III_Eut_Am	III_Eut_Am	Ce	I
ENSMUSG00000005510	10194	III_10001-22500	0	CRMN:0	ENSMUSP00000005647	263	II_211-315	1	DNIR:1	GA:II	Bilateria	Cellular_organisms	I	I_Op_Bi	Singleton	Ce	I
ENSMUSG00000005514	65294	V_>53000	0	CRMN:0	ENSMUSP00000005651	678	IV_461-720	3	DNIR:>2	GA:I	Opisthokonta	Euk+Bac	I	I_Op_Bi	I_Op_Bi	Ce	I
ENSMUSG00000005533	273922	V_>53000	29	CRMN:>10	ENSMUSP00000005671	1369	V_>720	5	DNIR:>2	GA:II	Bilateria	Opisthokonta	II	II_Ch_Ve	II_Ch_Ve	Me	III
ENSMUSG00000005534	128696	V_>53000	1	CRMN:1	ENSMUSP00000088837	1372	V_>720	5	DNIR:>2	GA:II	Bilateria	Eumetazoa	III	II_Ch_Ve	II_Ch_Ve	Me	III
ENSMUSG00000005540	12438	III_10001-22500	0	CRMN:0	ENSMUSP00000005678	331	III_316-460	2	DNIR:2	GA:III	Chordata	Mammalia	V	III_Eut_Am	III_Eut_Am	Eu	II
ENSMUSG00000005547	8244	II_3201-10000	0	CRMN:0	ENSMUSP00000005685	494	IV_461-720	1	DNIR:1	GA:III	Chordata	Euk+Bac	I	V_Mus	V_Mus	Ce	I
ENSMUSG00000005553	13327	III_10001-22500	0	CRMN:0	ENSMUSP00000005692	1034	V_>720	6	DNIR:>2	GA:I	Opisthokonta	Cellular_organisms	I	III_Eut_Am	III_Eut_Am	Ma	V
ENSMUSG00000005566	6884	II_3201-10000	0	CRMN:0	ENSMUSP00000005705	834	V_>720	2	DNIR:2	GA:II	Bilateria	Vertebrata	IV	II_Ch_Ve	II_Ch_Ve	Eu	II
ENSMUSG00000005575	3156	I_<=3200	0	CRMN:0	ENSMUSP00000005714	183	I_<=210	1	DNIR:1	GA:I	Opisthokonta	Eukaryota	II	I_Op_Bi	I_Op_Bi	Eu	II
ENSMUSG00000005580	132970	V_>53000	4	CRMN:2-4	ENSMUSP00000005719	1353	V_>720	2	DNIR:2	GA:II	Bilateria	Eumetazoa	III	I_Op_Bi	I_Op_Bi	Ce	I
ENSMUSG00000005583	163046	V_>53000	70	CRMN:>10	ENSMUSP00000132547	466	IV_461-720	2	DNIR:2	GA:I	Opisthokonta	Opisthokonta	II	II_Ch_Ve	II_Ch_Ve	Me	III
ENSMUSG00000005609	27427	IV_22501-53000	13	CRMN:>10	ENSMUSP00000005749	1173	V_>720	3	DNIR:>2	GA:I	Opisthokonta	Euk+Bac	I	I_Op_Bi	Singleton	Ce	I
ENSMUSG00000005610	15046	III_10001-22500	1	CRMN:1	ENSMUSP00000124551	906	V_>720	3	DNIR:>2	GA:I	Opisthokonta	Eukaryota	II	I_Op_Bi	I_Op_Bi	Eu	II
ENSMUSG00000005611	114196	V_>53000	7	CRMN:5-10	ENSMUSP00000114578	921	V_>720	1	DNIR:1	GA:III	Chordata	Vertebrata	IV	III_Eut_Am	III_Eut_Am	Ch	IV
ENSMUSG00000005615	44150	IV_22501-53000	0	CRMN:0	ENSMUSP00000078721	367	III_316-460	1	DNIR:1	GA:I	Opisthokonta	Eukaryota	II	III_Eut_Am	III_Eut_Am	Ce	I
ENSMUSG00000005621	51484	IV_22501-53000	0	CRMN:0	ENSMUSP00000102976	1262	V_>720	0	DNIR:0	GA:III	Chordata	Vertebrata	IV	II_Ch_Ve	II_Ch_Ve	NULL	NULL
ENSMUSG00000005625	9921	II_3201-10000	1	CRMN:1	ENSMUSP00000071589	379	III_316-460	1	DNIR:1	GA:I	Opisthokonta	Eukaryota	II	I_Op_Bi	Singleton	Ce	I
ENSMUSG00000005628	4734	II_3201-10000	0	CRMN:0	ENSMUSP00000005769	345	III_316-460	1	DNIR:1	GA:III	Chordata	Vertebrata	IV	III_Eut_Am	III_Eut_Am	Me	III
ENSMUSG00000005640	19151	III_10001-22500	10	CRMN:5-10	ENSMUSP00000029711	1300	V_>720	5	DNIR:>2	GA:II	Bilateria	Opisthokonta	II	II_Ch_Ve	II_Ch_Ve	Me	III
ENSMUSG00000005649	10756	III_10001-22500	3	CRMN:2-4	ENSMUSP00000112415	178	I_<=210	3	DNIR:>2	GA:II	Bilateria	Eukaryota	II	III_Eut_Am	III_Eut_Am	Ce	I
ENSMUSG00000005656	49355	IV_22501-53000	7	CRMN:5-10	ENSMUSP00000005798	406	III_316-460	2	DNIR:2	GA:II	Bilateria	Opisthokonta	II	II_Ch_Ve	II_Ch_Ve	Eu	II
ENSMUSG00000005667	11916	III_10001-22500	1	CRMN:1	ENSMUSP00000005810	350	III_316-460	2	DNIR:2	GA:I	Opisthokonta	Cellular_organisms	I	II_Ch_Ve	II_Ch_Ve	Ce	I
ENSMUSG00000005672	81807	V_>53000	2	CRMN:2-4	ENSMUSP00000116465	987	V_>720	3	DNIR:>2	GA:III	Chordata	NoGA	NoGA	III_Eut_Am	III_Eut_Am	Me	III
ENSMUSG00000005674	4713	II_3201-10000	5	CRMN:5-10	ENSMUSP00000005817	308	II_211-315	1	DNIR:1	GA:I	Opisthokonta	Eukaryota	II	III_Eut_Am	III_Eut_Am	Eu	II
ENSMUSG00000005677	6732	II_3201-10000	3	CRMN:2-4	ENSMUSP00000005820	358	III_316-460	2	DNIR:2	GA:II	Bilateria	Eumetazoa	III	III_Eut_Am	III_Eut_Am	Me	III
ENSMUSG00000005681	1326	I_<=3200	3	CRMN:2-4	ENSMUSP00000005824	102	I_<=210	1	DNIR:1	GA:III	Chordata	Mammalia	V	III_Eut_Am	Singleton	Ma	V
ENSMUSG00000005682	18024	III_10001-22500	5	CRMN:5-10	ENSMUSP00000005825	1200	V_>720	2	DNIR:2	GA:I	Opisthokonta	Eukaryota	II	I_Op_Bi	Singleton	Eu	II
ENSMUSG00000005683	24648	IV_22501-53000	6	CRMN:5-10	ENSMUSP00000005826	464	IV_461-720	1	DNIR:1	GA:I	Opisthokonta	Cellular_organisms	I	V_Mus	V_Mus	Ce	I
ENSMUSG00000005686	44200	IV_22501-53000	10	CRMN:5-10	ENSMUSP00000005829	766	V_>720	1	DNIR:1	GA:I	Opisthokonta	NoGA	NoGA	II_Ch_Ve	II_Ch_Ve	Ce	I
ENSMUSG00000005687	7512	II_3201-10000	10	CRMN:5-10	ENSMUSP00000005830	225	II_211-315	1	DNIR:1	GA:II	Bilateria	Eukaryota	II	I_Op_Bi	Singleton	Eu	II
ENSMUSG00000005696	21245	III_10001-22500	69	CRMN:>10	ENSMUSP00000005839	126	I_<=210	1	DNIR:1	GA:III	Chordata	Opisthokonta	II	III_Eut_Am	III_Eut_Am	Me	III
ENSMUSG00000005698	46355	IV_22501-53000	0	CRMN:0	ENSMUSP00000005841	736	V_>720	3	DNIR:>2	GA:II	Bilateria	Eumetazoa	III	II_Ch_Ve	II_Ch_Ve	Me	III
ENSMUSG00000005699	2340	I_<=3200	0	CRMN:0	ENSMUSP00000090886	346	III_316-460	2	DNIR:2	GA:II	Bilateria	Eumetazoa	III	III_Eut_Am	III_Eut_Am	Eu	II
ENSMUSG00000005705	1599	I_<=3200	1	CRMN:1	ENSMUSP00000005849	131	I_<=210	1	DNIR:1	GA:III	Chordata	Vertebrata	IV	III_Eut_Am	Singleton	Ch	IV
ENSMUSG00000005716	15287	III_10001-22500	1	CRMN:1	ENSMUSP00000005860	110	I_<=210	1	DNIR:1	GA:III	Chordata	Vertebrata	IV	III_Eut_Am	III_Eut_Am	Ce	I
ENSMUSG00000005718	15060	III_10001-22500	5	CRMN:5-10	ENSMUSP00000005862	338	III_316-460	1	DNIR:1	GA:II	Bilateria	Eumetazoa	III	I_Op_Bi	Singleton	Eu	II
ENSMUSG00000005732	8949	II_3201-10000	1	CRMN:1	ENSMUSP00000111309	203	I_<=210	1	DNIR:1	GA:I	Opisthokonta	Eukaryota	II	I_Op_Bi	Singleton	Eu	II
ENSMUSG00000005763	88596	V_>53000	9	CRMN:5-10	ENSMUSP00000027849	206	I_<=210	1	DNIR:1	GA:III	Chordata	Vertebrata	IV	III_Eut_Am	Singleton	Ch	IV
ENSMUSG00000005774	7487	II_3201-10000	3	CRMN:2-4	ENSMUSP00000029772	658	IV_461-720	2	DNIR:2	GA:I	Opisthokonta	Vertebrata	IV	III_Eut_Am	III_Eut_Am	Ma	V
ENSMUSG00000005779	2869	I_<=3200	2	CRMN:2-4	ENSMUSP00000005923	264	II_211-315	1	DNIR:1	GA:I	Opisthokonta	Euk_Archaea	I	I_Op_Bi	Singleton	Ce	I
ENSMUSG00000005800	10058	III_10001-22500	0	CRMN:0	ENSMUSP00000018765	465	IV_461-720	5	DNIR:>2	GA:III	Chordata	Mammalia	V	IV_Ma_Mur	IV_Ma_Mur	Me	III
ENSMUSG00000005802	21431	III_10001-22500	25	CRMN:>10	ENSMUSP00000005952	430	III_316-460	1	DNIR:1	GA:I	Opisthokonta	Cellular_organisms	I	I_Op_Bi	I_Op_Bi	Ce	I
ENSMUSG00000005803	44333	IV_22501-53000	22	CRMN:>10	ENSMUSP00000005953	450	III_316-460	1	DNIR:1	GA:II	Bilateria	Euk+Bac	I	I_Op_Bi	Singleton	Ce	I
ENSMUSG00000005804	10973	III_10001-22500	2	CRMN:2-4	ENSMUSP00000005954	172	I_<=210	1	DNIR:1	GA:III	Chordata	Eumetazoa	III	II_Ch_Ve	Singleton	Eu	II
ENSMUSG00000005813	30423	IV_22501-53000	2	CRMN:2-4	ENSMUSP00000029804	386	III_316-460	1	DNIR:1	GA:I	Opisthokonta	Euk+Bac	I	I_Op_Bi	I_Op_Bi	Ce	I
ENSMUSG00000005823	12728	III_10001-22500	3	CRMN:2-4	ENSMUSP00000005975	569	IV_461-720	1	DNIR:1	GA:II	Bilateria	Eukaryota	II	III_Eut_Am	III_Eut_Am	Eu	II
ENSMUSG00000005824	4698	II_3201-10000	1	CRMN:1	ENSMUSP00000005976	239	II_211-315	1	DNIR:1	GA:III	Chordata	Mammalia	V	III_Eut_Am	III_Eut_Am	Me	III
ENSMUSG00000005836	33126	IV_22501-53000	25	CRMN:>10	ENSMUSP00000041774	589	IV_461-720	3	DNIR:>2	GA:II	Bilateria	Opisthokonta	II	II_Ch_Ve	II_Ch_Ve	Ch	IV
ENSMUSG00000005846	10362	III_10001-22500	1	CRMN:1	ENSMUSP00000113431	452	III_316-460	1	DNIR:1	GA:II	Bilateria	Eukaryota	II	I_Op_Bi	Singleton	Ce	I
ENSMUSG00000005864	18370	III_10001-22500	2	CRMN:2-4	ENSMUSP00000006020	664	IV_461-720	2	DNIR:2	GA:II	Bilateria	Eukaryota	II	III_Eut_Am	III_Eut_Am	Ce	I
ENSMUSG00000005871	101266	V_>53000	4	CRMN:2-4	ENSMUSP00000078337	2842	V_>720	8	DNIR:>2	GA:II	Bilateria	Eumetazoa	III	II_Ch_Ve	II_Ch_Ve	Ch	IV
ENSMUSG00000005873	28527	IV_22501-53000	2	CRMN:2-4	ENSMUSP00000006027	189	I_<=210	1	DNIR:1	GA:I	Opisthokonta	Eukaryota	II	III_Eut_Am	III_Eut_Am	Eu	II
ENSMUSG00000005881	10235	III_10001-22500	2	CRMN:2-4	ENSMUSP00000086025	394	III_316-460	2	DNIR:2	GA:I	Opisthokonta	Eukaryota	II	I_Op_Bi	I_Op_Bi	Eu	II
ENSMUSG00000005882	83417	V_>53000	8	CRMN:5-10	ENSMUSP00000105264	295	II_211-315	1	DNIR:1	GA:I	Opisthokonta	Eukaryota	II	I_Op_Bi	Singleton	Ce	I
ENSMUSG00000005883	15877	III_10001-22500	8	CRMN:5-10	ENSMUSP00000059056	396	III_316-460	2	DNIR:2	GA:II	Bilateria	Euk_Archaea	I	I_Op_Bi	Singleton	Ma	V
ENSMUSG00000005886	234979	V_>53000	10	CRMN:5-10	ENSMUSP00000006037	1462	V_>720	5	DNIR:>2	GA:III	Chordata	Eumetazoa	III	III_Eut_Am	III_Eut_Am	Ch	IV
ENSMUSG00000005891	7337	II_3201-10000	0	CRMN:0	ENSMUSP00000021779	227	II_211-315	1	DNIR:1	GA:III	Chordata	Mammalia	V	IV_Ma_Mur	IV_Ma_Mur	Ch	IV
ENSMUSG00000005892	2590	I_<=3200	9	CRMN:5-10	ENSMUSP00000006046	256	II_211-315	1	DNIR:1	GA:III	Chordata	Mammalia	V	III_Eut_Am	Singleton	Ch	IV
ENSMUSG00000005893	81668	V_>53000	12	CRMN:>10	ENSMUSP00000109090	629	IV_461-720	2	DNIR:2	GA:II	Bilateria	Eumetazoa	III	III_Eut_Am	III_Eut_Am	Me	III
ENSMUSG00000005897	49189	IV_22501-53000	9	CRMN:5-10	ENSMUSP00000089858	590	IV_461-720	2	DNIR:2	GA:II	Bilateria	Eumetazoa	III	III_Eut_Am	III_Eut_Am	Me	III
ENSMUSG00000005899	25475	IV_22501-53000	1	CRMN:1	ENSMUSP00000006053	823	V_>720	1	DNIR:1	GA:II	Bilateria	Eumetazoa	III	I_Op_Bi	Singleton	Me	III
ENSMUSG00000005907	41167	IV_22501-53000	1	CRMN:1	ENSMUSP00000113304	1284	V_>720	4	DNIR:>2	GA:I	Opisthokonta	Eukaryota	II	I_Op_Bi	Singleton	Ch	IV
ENSMUSG00000005917	8134	II_3201-10000	37	CRMN:>10	ENSMUSP00000006071	355	III_316-460	2	DNIR:2	GA:II	Bilateria	Eumetazoa	III	III_Eut_Am	III_Eut_Am	Ch	IV
ENSMUSG00000005936	17600	III_10001-22500	1	CRMN:1	ENSMUSP00000062282	419	III_316-460	1	DNIR:1	GA:II	Bilateria	Opisthokonta	II	II_Ch_Ve	II_Ch_Ve	Eu	II
ENSMUSG00000005947	56864	V_>53000	0	CRMN:0	ENSMUSP00000006101	1167	V_>720	3	DNIR:>2	GA:III	Chordata	Vertebrata	IV	III_Eut_Am	III_Eut_Am	Me	III
ENSMUSG00000005949	15447	III_10001-22500	0	CRMN:0	ENSMUSP00000006103	367	III_316-460	2	DNIR:2	GA:I	Opisthokonta	Eukaryota	II	I_Op_Bi	Singleton	Ce	I
ENSMUSG00000005950	12265	III_10001-22500	0	CRMN:0	ENSMUSP00000006104	455	III_316-460	1	DNIR:1	GA:III	Chordata	Vertebrata	IV	II_Ch_Ve	II_Ch_Ve	Ch	IV
ENSMUSG00000005951	25052	IV_22501-53000	0	CRMN:0	ENSMUSP00000006105	476	IV_461-720	1	DNIR:1	GA:II	Bilateria	Eukaryota	II	I_Op_Bi	Singleton	Ce	I
ENSMUSG00000005952	26951	IV_22501-53000	0	CRMN:0	ENSMUSP00000099585	839	V_>720	3	DNIR:>2	GA:II	Bilateria	Vertebrata	IV	III_Eut_Am	III_Eut_Am	Ce	I
ENSMUSG00000005958	18551	III_10001-22500	17	CRMN:>10	ENSMUSP00000006112	993	V_>720	7	DNIR:>2	GA:II	Bilateria	Vertebrata	IV	III_Eut_Am	III_Eut_Am	Me	III
ENSMUSG00000005968	46116	IV_22501-53000	8	CRMN:5-10	ENSMUSP00000006123	390	III_316-460	1	DNIR:1	GA:III	Chordata	Vertebrata	IV	III_Eut_Am	III_Eut_Am	Eu	II
ENSMUSG00000005973	13029	III_10001-22500	32	CRMN:>10	ENSMUSP00000006128	325	III_316-460	0	DNIR:0	GA:II	Bilateria	Eukaryota	II	III_Eut_Am	III_Eut_Am	NULL	NULL
ENSMUSG00000005980	3083	I_<=3200	4	CRMN:2-4	ENSMUSP00000006136	284	II_211-315	1	DNIR:1	GA:III	Chordata	Euk+Bac	I	III_Eut_Am	III_Eut_Am	Ce	I
ENSMUSG00000005981	37857	IV_22501-53000	6	CRMN:5-10	ENSMUSP00000006137	706	IV_461-720	2	DNIR:2	GA:I	Opisthokonta	Euk+Bac	I	I_Op_Bi	I_Op_Bi	Ce	I
ENSMUSG00000005982	32396	IV_22501-53000	2	CRMN:2-4	ENSMUSP00000006138	242	II_211-315	1	DNIR:1	GA:II	Bilateria	Euk+Bac	I	I_Op_Bi	Singleton	Ce	I
ENSMUSG00000005983	13511	III_10001-22500	2	CRMN:2-4	ENSMUSP00000135766	175	I_<=210	1	DNIR:1	GA:IV	Mammalia	Mammalia	V	IV_Ma_Mur	Singleton	Ma	V
ENSMUSG00000005986	12958	III_10001-22500	3	CRMN:2-4	ENSMUSP00000053783	605	IV_461-720	3	DNIR:>2	GA:II	Bilateria	Eukaryota	II	II_Ch_Ve	II_Ch_Ve	Eu	II
ENSMUSG00000005994	17597	III_10001-22500	34	CRMN:>10	ENSMUSP00000006151	537	IV_461-720	1	DNIR:1	GA:III	Chordata	Vertebrata	IV	II_Ch_Ve	II_Ch_Ve	Ce	I
ENSMUSG00000006005	57098	V_>53000	26	CRMN:>10	ENSMUSP00000117616	2431	V_>720	6	DNIR:>2	GA:I	Opisthokonta	Eukaryota	II	I_Op_Bi	Singleton	Ma	V
ENSMUSG00000006007	14489	III_10001-22500	1	CRMN:1	ENSMUSP00000131631	244	II_211-315	1	DNIR:1	GA:I	Opisthokonta	Eukaryota	II	III_Eut_Am	III_Eut_Am	Eu	II
ENSMUSG00000006010	31776	IV_22501-53000	2	CRMN:2-4	ENSMUSP00000092050	447	III_316-460	1	DNIR:1	GA:III	Chordata	Eukaryota	II	II_Ch_Ve	Singleton	Eu	II
ENSMUSG00000006014	16754	III_10001-22500	27	CRMN:>10	ENSMUSP00000125677	1221	V_>720	13	DNIR:>2	GA:III	Chordata	Euk+Bac	I	III_Eut_Am	III_Eut_Am	Ma	V
ENSMUSG00000006019	24891	IV_22501-53000	10	CRMN:5-10	ENSMUSP00000092410	1145	V_>720	4	DNIR:>2	GA:I	Opisthokonta	Euk+Bac	I	I_Op_Bi	Singleton	Ce	I
ENSMUSG00000006021	7622	II_3201-10000	2	CRMN:2-4	ENSMUSP00000006178	430	III_316-460	0	DNIR:0	GA:III	Chordata	Eukaryota	II	II_Ch_Ve	Singleton	NULL	NULL
ENSMUSG00000006024	19518	III_10001-22500	5	CRMN:5-10	ENSMUSP00000006181	295	II_211-315	1	DNIR:1	GA:I	Opisthokonta	Eukaryota	II	III_Eut_Am	III_Eut_Am	Ce	I
ENSMUSG00000006050	4516	II_3201-10000	5	CRMN:5-10	ENSMUSP00000133360	232	II_211-315	1	DNIR:1	GA:III	Chordata	Eumetazoa	III	II_Ch_Ve	Singleton	Me	III
ENSMUSG00000006056	12639	III_10001-22500	11	CRMN:>10	ENSMUSP00000087407	331	III_316-460	0	DNIR:0	GA:III	Chordata	Vertebrata	IV	II_Ch_Ve	II_Ch_Ve	NULL	NULL
ENSMUSG00000006057	6819	II_3201-10000	9	CRMN:5-10	ENSMUSP00000088029	136	I_<=210	1	DNIR:1	GA:I	Opisthokonta	Eukaryota	II	III_Eut_Am	III_Eut_Am	Ce	I
ENSMUSG00000006058	12546	III_10001-22500	15	CRMN:>10	ENSMUSP00000006217	258	II_211-315	1	DNIR:1	GA:I	Opisthokonta	Eukaryota	II	I_Op_Bi	Singleton	Eu	II
ENSMUSG00000006095	8142	II_3201-10000	0	CRMN:0	ENSMUSP00000006254	244	II_211-315	2	DNIR:2	GA:II	Bilateria	Eukaryota	II	I_Op_Bi	I_Op_Bi	Eu	II
ENSMUSG00000006127	17884	III_10001-22500	0	CRMN:0	ENSMUSP00000006286	468	IV_461-720	1	DNIR:1	GA:II	Bilateria	Eukaryota	II	III_Eut_Am	III_Eut_Am	Ce	I
ENSMUSG00000006134	34269	IV_22501-53000	4	CRMN:2-4	ENSMUSP00000006293	303	II_211-315	3	DNIR:>2	GA:II	Bilateria	Opisthokonta	II	III_Eut_Am	III_Eut_Am	Me	III
ENSMUSG00000006143	9835	II_3201-10000	0	CRMN:0	ENSMUSP00000106767	314	II_211-315	0	DNIR:0	GA:III	Chordata	Vertebrata	IV	III_Eut_Am	III_Eut_Am	NULL	NULL
ENSMUSG00000006154	18731	III_10001-22500	7	CRMN:5-10	ENSMUSP00000133206	777	V_>720	2	DNIR:2	GA:II	Bilateria	Eumetazoa	III	III_Eut_Am	III_Eut_Am	Me	III
ENSMUSG00000006169	58575	V_>53000	4	CRMN:2-4	ENSMUSP00000104884	641	IV_461-720	1	DNIR:1	GA:I	Opisthokonta	Eukaryota	II	I_Op_Bi	I_Op_Bi	Eu	II
ENSMUSG00000006179	7567	II_3201-10000	1	CRMN:1	ENSMUSP00000006341	509	IV_461-720	1	DNIR:1	GA:II	Bilateria	Eukaryota	II	I_Op_Bi	I_Op_Bi	Eu	II
ENSMUSG00000006191	663929	V_>53000	44	CRMN:>10	ENSMUSP00000006353	578	IV_461-720	2	DNIR:2	GA:II	Bilateria	Cellular_organisms	I	I_Op_Bi	I_Op_Bi	Ce	I
ENSMUSG00000006200	2948	I_<=3200	8	CRMN:5-10	ENSMUSP00000006362	227	II_211-315	1	DNIR:1	GA:III	Chordata	Eumetazoa	III	V_Mus	V_Mus	Eu	II
ENSMUSG00000006204	76544	V_>53000	8	CRMN:5-10	ENSMUSP00000061529	841	V_>720	5	DNIR:>2	GA:III	Chordata	Mammalia	V	III_Eut_Am	III_Eut_Am	Me	III
ENSMUSG00000006205	49550	IV_22501-53000	19	CRMN:>10	ENSMUSP00000006367	480	IV_461-720	4	DNIR:>2	GA:II	Bilateria	Cellular_organisms	I	III_Eut_Am	III_Eut_Am	Me	III
ENSMUSG00000006215	23277	IV_22501-53000	0	CRMN:0	ENSMUSP00000006377	794	V_>720	6	DNIR:>2	GA:III	Chordata	Vertebrata	IV	II_Ch_Ve	II_Ch_Ve	Me	III
ENSMUSG00000006216	11662	III_10001-22500	1	CRMN:1	ENSMUSP00000006378	687	IV_461-720	1	DNIR:1	GA:II	Bilateria	Cellular_organisms	I	IV_Ma_Mur	IV_Ma_Mur	Ce	I
ENSMUSG00000006218	15956	III_10001-22500	1	CRMN:1	ENSMUSP00000006380	273	II_211-315	1	DNIR:1	GA:III	Chordata	Vertebrata	IV	III_Eut_Am	III_Eut_Am	Ch	IV
ENSMUSG00000006219	30035	IV_22501-53000	1	CRMN:1	ENSMUSP00000006381	375	III_316-460	3	DNIR:>2	GA:II	Bilateria	Vertebrata	IV	III_Eut_Am	III_Eut_Am	Eu	II
ENSMUSG00000006221	4533	II_3201-10000	2	CRMN:2-4	ENSMUSP00000099544	169	I_<=210	1	DNIR:1	GA:III	Chordata	Vertebrata	IV	II_Ch_Ve	Singleton	Ce	I
ENSMUSG00000006235	4678	II_3201-10000	1	CRMN:1	ENSMUSP00000006397	507	IV_461-720	2	DNIR:2	GA:III	Chordata	Vertebrata	IV	III_Eut_Am	Singleton	Ch	IV
ENSMUSG00000006241	8402	II_3201-10000	0	CRMN:0	ENSMUSP00000126474	411	III_316-460	0	DNIR:0	GA:III	Chordata	Mammalia	V	III_Eut_Am	Singleton	NULL	NULL
ENSMUSG00000006262	41204	IV_22501-53000	1	CRMN:1	ENSMUSP00000108855	221	II_211-315	1	DNIR:1	GA:I	Opisthokonta	Eukaryota	II	III_Eut_Am	III_Eut_Am	Eu	II
ENSMUSG00000006269	15793	III_10001-22500	1	CRMN:1	ENSMUSP00000006431	513	IV_461-720	3	DNIR:>2	GA:I	Opisthokonta	Cellular_organisms	I	II_Ch_Ve	II_Ch_Ve	Ce	I
ENSMUSG00000006270	4792	II_3201-10000	26	CRMN:>10	ENSMUSP00000134642	338	III_316-460	1	DNIR:1	GA:II	Bilateria	Eumetazoa	III	III_Eut_Am	III_Eut_Am	Eu	II
ENSMUSG00000006273	25066	IV_22501-53000	2	CRMN:2-4	ENSMUSP00000006435	511	IV_461-720	3	DNIR:>2	GA:I	Opisthokonta	Cellular_organisms	I	II_Ch_Ve	II_Ch_Ve	Ce	I
ENSMUSG00000006276	80474	V_>53000	0	CRMN:0	ENSMUSP00000129739	907	V_>720	3	DNIR:>2	GA:I	Opisthokonta	Eukaryota	II	II_Ch_Ve	II_Ch_Ve	Eu	II
ENSMUSG00000006281	46499	IV_22501-53000	0	CRMN:0	ENSMUSP00000006444	2629	V_>720	9	DNIR:>2	GA:I	Opisthokonta	Eukaryota	II	II_Ch_Ve	II_Ch_Ve	Ma	V
ENSMUSG00000006288	20104	III_10001-22500	0	CRMN:0	ENSMUSP00000006451	440	III_316-460	2	DNIR:2	GA:II	Bilateria	Eukaryota	II	I_Op_Bi	Singleton	Ce	I
ENSMUSG00000006289	18416	III_10001-22500	0	CRMN:0	ENSMUSP00000124039	335	III_316-460	1	DNIR:1	GA:I	Opisthokonta	Euk_Archaea	I	I_Op_Bi	Singleton	Ce	I
ENSMUSG00000006299	4899	II_3201-10000	0	CRMN:0	ENSMUSP00000136644	436	III_316-460	1	DNIR:1	GA:I	Opisthokonta	Eukaryota	II	I_Op_Bi	I_Op_Bi	Ce	I
ENSMUSG00000006301	17376	III_10001-22500	0	CRMN:0	ENSMUSP00000016309	309	II_211-315	1	DNIR:1	GA:I	Opisthokonta	Euk+Bac	I	II_Ch_Ve	II_Ch_Ve	Ce	I
ENSMUSG00000006304	31713	IV_22501-53000	1	CRMN:1	ENSMUSP00000006467	300	II_211-315	1	DNIR:1	GA:I	Opisthokonta	NoGA	NoGA	I_Op_Bi	Singleton	Eu	II
ENSMUSG00000006307	19869	III_10001-22500	0	CRMN:0	ENSMUSP00000006470	2721	V_>720	11	DNIR:>2	GA:I	Opisthokonta	Eukaryota	II	II_Ch_Ve	II_Ch_Ve	Ch	IV
ENSMUSG00000006310	9229	II_3201-10000	0	CRMN:0	ENSMUSP00000103786	465	IV_461-720	1	DNIR:1	GA:III	Chordata	Mammalia	V	III_Eut_Am	III_Eut_Am	Eu	II
ENSMUSG00000006311	2237	I_<=3200	0	CRMN:0	ENSMUSP00000103782	335	III_316-460	1	DNIR:1	GA:II	Bilateria	Mammalia	V	III_Eut_Am	III_Eut_Am	Me	III
ENSMUSG00000006313	9643	II_3201-10000	0	CRMN:0	ENSMUSP00000006476	257	II_211-315	1	DNIR:1	GA:III	Chordata	Eumetazoa	III	II_Ch_Ve	II_Ch_Ve	Eu	II
ENSMUSG00000006315	1834	I_<=3200	0	CRMN:0	ENSMUSP00000006478	224	II_211-315	1	DNIR:1	GA:II	Bilateria	Eukaryota	II	I_Op_Bi	Singleton	Eu	II
ENSMUSG00000006333	2909	I_<=3200	3	CRMN:2-4	ENSMUSP00000006496	194	I_<=210	2	DNIR:2	GA:I	Opisthokonta	Euk_Archaea	I	I_Op_Bi	Singleton	Ce	I
ENSMUSG00000006335	9606	II_3201-10000	0	CRMN:0	ENSMUSP00000104281	259	II_211-315	0	DNIR:0	GA:III	Chordata	Vertebrata	IV	III_Eut_Am	Singleton	NULL	NULL
ENSMUSG00000006342	7390	II_3201-10000	3	CRMN:2-4	ENSMUSP00000093197	820	V_>720	4	DNIR:>2	GA:II	Bilateria	Eumetazoa	III	II_Ch_Ve	II_Ch_Ve	Me	III
ENSMUSG00000006344	27588	IV_22501-53000	0	CRMN:0	ENSMUSP00000072074	573	IV_461-720	1	DNIR:1	GA:I	Opisthokonta	Euk+Bac	I	I_Op_Bi	I_Op_Bi	Ce	I
ENSMUSG00000006345	24597	IV_22501-53000	0	CRMN:0	ENSMUSP00000006508	568	IV_461-720	1	DNIR:1	GA:I	Opisthokonta	Cellular_organisms	I	I_Op_Bi	I_Op_Bi	Ce	I
ENSMUSG00000006356	5269	II_3201-10000	0	CRMN:0	ENSMUSP00000081943	208	I_<=210	2	DNIR:2	GA:II	Bilateria	Eukaryota	II	III_Eut_Am	III_Eut_Am	Eu	II
ENSMUSG00000006360	1866	I_<=3200	0	CRMN:0	ENSMUSP00000006523	77	I_<=210	1	DNIR:1	GA:II	Bilateria	Eukaryota	II	III_Eut_Am	III_Eut_Am	Eu	II
ENSMUSG00000006362	70371	V_>53000	3	CRMN:2-4	ENSMUSP00000118997	620	IV_461-720	3	DNIR:>2	GA:II	Bilateria	Eumetazoa	III	III_Eut_Am	III_Eut_Am	Me	III
ENSMUSG00000006369	80587	V_>53000	7	CRMN:5-10	ENSMUSP00000054583	705	IV_461-720	7	DNIR:>2	GA:II	Bilateria	Eumetazoa	III	II_Ch_Ve	II_Ch_Ve	Ch	IV
ENSMUSG00000006373	7874	II_3201-10000	9	CRMN:5-10	ENSMUSP00000073061	195	I_<=210	1	DNIR:1	GA:I	Opisthokonta	Eukaryota	II	III_Eut_Am	III_Eut_Am	Ce	I
ENSMUSG00000006378	12685	III_10001-22500	2	CRMN:2-4	ENSMUSP00000006544	416	III_316-460	1	DNIR:1	GA:I	Opisthokonta	Cellular_organisms	I	I_Op_Bi	I_Op_Bi	Ce	I
ENSMUSG00000006386	135688	V_>53000	17	CRMN:>10	ENSMUSP00000099862	1123	V_>720	6	DNIR:>2	GA:II	Bilateria	Vertebrata	IV	III_Eut_Am	III_Eut_Am	Ma	V
ENSMUSG00000006389	15099	III_10001-22500	0	CRMN:0	ENSMUSP00000130167	633	IV_461-720	1	DNIR:1	GA:III	Chordata	Vertebrata	IV	III_Eut_Am	Singleton	Ch	IV
ENSMUSG00000006390	4861	II_3201-10000	0	CRMN:0	ENSMUSP00000006557	279	II_211-315	1	DNIR:1	GA:I	Opisthokonta	Eukaryota	II	III_Eut_Am	III_Eut_Am	Eu	II
ENSMUSG00000006392	6446	II_3201-10000	0	CRMN:0	ENSMUSP00000019229	268	II_211-315	1	DNIR:1	GA:II	Bilateria	Eumetazoa	III	I_Op_Bi	Singleton	Me	III
ENSMUSG00000006398	4452	II_3201-10000	0	CRMN:0	ENSMUSP00000006565	499	IV_461-720	3	DNIR:>2	GA:I	Opisthokonta	Euk+Bac	I	III_Eut_Am	III_Eut_Am	Ce	I
ENSMUSG00000006403	10217	III_10001-22500	3	CRMN:2-4	ENSMUSP00000006570	845	V_>720	4	DNIR:>2	GA:III	Chordata	Eumetazoa	III	III_Eut_Am	III_Eut_Am	Me	III
ENSMUSG00000006411	18500	III_10001-22500	2	CRMN:2-4	ENSMUSP00000106917	572	IV_461-720	2	DNIR:2	GA:III	Chordata	Eumetazoa	III	III_Eut_Am	III_Eut_Am	Me	III
ENSMUSG00000006412	13585	III_10001-22500	5	CRMN:5-10	ENSMUSP00000120106	154	I_<=210	1	DNIR:1	GA:I	Opisthokonta	Eukaryota	II	I_Op_Bi	Singleton	Ce	I
ENSMUSG00000006418	23529	IV_22501-53000	5	CRMN:5-10	ENSMUSP00000077197	229	II_211-315	2	DNIR:2	GA:III	Chordata	Eukaryota	II	III_Eut_Am	III_Eut_Am	Eu	II
ENSMUSG00000006423	50375	IV_22501-53000	1	CRMN:1	ENSMUSP00000110904	227	II_211-315	0	DNIR:0	GA:II	Bilateria	Cellular_organisms	I	I_Op_Bi	Singleton	NULL	NULL
ENSMUSG00000006435	80621	V_>53000	3	CRMN:2-4	ENSMUSP00000107439	574	IV_461-720	3	DNIR:>2	GA:II	Bilateria	Eumetazoa	III	III_Eut_Am	III_Eut_Am	Me	III
ENSMUSG00000006442	3491	II_3201-10000	6	CRMN:5-10	ENSMUSP00000006611	302	II_211-315	1	DNIR:1	GA:I	Opisthokonta	Cellular_organisms	I	I_Op_Bi	Singleton	Ce	I
ENSMUSG00000006445	28145	IV_22501-53000	1	CRMN:1	ENSMUSP00000006614	977	V_>720	6	DNIR:>2	GA:II	Bilateria	Vertebrata	IV	III_Eut_Am	III_Eut_Am	Me	III
ENSMUSG00000006456	11066	III_10001-22500	2	CRMN:2-4	ENSMUSP00000006625	669	IV_461-720	2	DNIR:2	GA:II	Bilateria	Vertebrata	IV	II_Ch_Ve	II_Ch_Ve	Ce	I
ENSMUSG00000006457	16687	III_10001-22500	5	CRMN:5-10	ENSMUSP00000006626	900	V_>720	7	DNIR:>2	GA:II	Bilateria	Eukaryota	II	III_Eut_Am	III_Eut_Am	Me	III
ENSMUSG00000006463	6730	II_3201-10000	6	CRMN:5-10	ENSMUSP00000006632	284	II_211-315	1	DNIR:1	GA:II	Bilateria	Eumetazoa	III	I_Op_Bi	Singleton	Eu	II
ENSMUSG00000006464	19730	III_10001-22500	1	CRMN:1	ENSMUSP00000055321	593	IV_461-720	1	DNIR:1	GA:II	Bilateria	Eukaryota	II	I_Op_Bi	Singleton	Me	III
ENSMUSG00000006469	5467	II_3201-10000	1	CRMN:1	ENSMUSP00000006638	601	IV_461-720	2	DNIR:2	GA:II	Bilateria	Euk+Bac	I	II_Ch_Ve	II_Ch_Ve	Ce	I
ENSMUSG00000006471	11202	III_10001-22500	0	CRMN:0	ENSMUSP00000109989	598	IV_461-720	3	DNIR:>2	GA:I	Opisthokonta	Eukaryota	II	I_Op_Bi	Singleton	Ce	I
ENSMUSG00000006476	8527	II_3201-10000	1	CRMN:1	ENSMUSP00000097908	532	IV_461-720	0	DNIR:0	GA:III	Chordata	Eumetazoa	III	II_Ch_Ve	Singleton	NULL	NULL
ENSMUSG00000006488	9095	II_3201-10000	0	CRMN:0	ENSMUSP00000093614	266	II_211-315	1	DNIR:1	GA:III	Chordata	Vertebrata	IV	IV_Ma_Mur	IV_Ma_Mur	Ch	IV
ENSMUSG00000006490	6596	II_3201-10000	0	CRMN:0	ENSMUSP00000006662	241	II_211-315	1	DNIR:1	GA:III	Chordata	Mammalia	V	IV_Ma_Mur	IV_Ma_Mur	Ch	IV
ENSMUSG00000006494	30635	IV_22501-53000	13	CRMN:>10	ENSMUSP00000006669	434	III_316-460	2	DNIR:2	GA:I	Opisthokonta	Eukaryota	II	II_Ch_Ve	II_Ch_Ve	Eu	II
ENSMUSG00000006498	10345	III_10001-22500	0	CRMN:0	ENSMUSP00000126192	555	IV_461-720	4	DNIR:>2	GA:II	Bilateria	Eukaryota	II	III_Eut_Am	III_Eut_Am	Eu	II
ENSMUSG00000006517	9827	II_3201-10000	0	CRMN:0	ENSMUSP00000006692	401	III_316-460	1	DNIR:1	GA:I	Opisthokonta	Euk_Archaea	I	I_Op_Bi	Singleton	Ce	I
ENSMUSG00000006519	8169	II_3201-10000	0	CRMN:0	ENSMUSP00000017604	192	I_<=210	1	DNIR:1	GA:III	Chordata	Eukaryota	II	II_Ch_Ve	Singleton	Ch	IV
ENSMUSG00000006522	15188	III_10001-22500	4	CRMN:2-4	ENSMUSP00000006697	889	V_>720	3	DNIR:>2	GA:III	Chordata	Euk+Bac	I	IV_Ma_Mur	IV_Ma_Mur	Ch	IV
ENSMUSG00000006526	51397	IV_22501-53000	15	CRMN:>10	ENSMUSP00000006701	288	II_211-315	1	DNIR:1	GA:I	Opisthokonta	Eukaryota	II	I_Op_Bi	Singleton	Eu	II
ENSMUSG00000006527	107865	V_>53000	10	CRMN:5-10	ENSMUSP00000056744	863	V_>720	6	DNIR:>2	GA:II	Bilateria	Eumetazoa	III	III_Eut_Am	III_Eut_Am	Me	III
ENSMUSG00000006529	14110	III_10001-22500	1	CRMN:1	ENSMUSP00000006704	911	V_>720	3	DNIR:>2	GA:III	Chordata	NoGA	NoGA	IV_Ma_Mur	IV_Ma_Mur	Ch	IV
ENSMUSG00000006538	6333	II_3201-10000	11	CRMN:>10	ENSMUSP00000128056	449	III_316-460	2	DNIR:2	GA:II	Bilateria	Eumetazoa	III	III_Eut_Am	III_Eut_Am	Me	III
ENSMUSG00000006542	9723	II_3201-10000	5	CRMN:5-10	ENSMUSP00000080342	489	IV_461-720	3	DNIR:>2	GA:I	Opisthokonta	Cellular_organisms	I	III_Eut_Am	III_Eut_Am	Ce	I
ENSMUSG00000006546	3210	II_3201-10000	0	CRMN:0	ENSMUSP00000006721	197	I_<=210	2	DNIR:2	GA:III	Chordata	Vertebrata	IV	II_Ch_Ve	II_Ch_Ve	Ce	I
ENSMUSG00000006567	67521	V_>53000	0	CRMN:0	ENSMUSP00000006742	1462	V_>720	8	DNIR:>2	GA:I	Opisthokonta	Cellular_organisms	I	II_Ch_Ve	II_Ch_Ve	Ce	I
ENSMUSG00000006570	3557	II_3201-10000	0	CRMN:0	ENSMUSP00000006745	71	I_<=210	1	DNIR:1	GA:IV	Mammalia	Mammalia	V	V_Mus	V_Mus	Ch	IV
ENSMUSG00000006574	17380	III_10001-22500	7	CRMN:5-10	ENSMUSP00000006749	929	V_>720	2	DNIR:2	GA:I	Opisthokonta	Eukaryota	II	II_Ch_Ve	II_Ch_Ve	Me	III
ENSMUSG00000006575	9153	II_3201-10000	7	CRMN:5-10	ENSMUSP00000006750	446	III_316-460	1	DNIR:1	GA:II	Bilateria	Vertebrata	IV	III_Eut_Am	III_Eut_Am	Me	III
ENSMUSG00000006576	15907	III_10001-22500	84	CRMN:>10	ENSMUSP00000116747	1227	V_>720	2	DNIR:2	GA:I	Opisthokonta	NoGA	NoGA	II_Ch_Ve	II_Ch_Ve	Me	III
ENSMUSG00000006585	5114	II_3201-10000	0	CRMN:0	ENSMUSP00000006760	557	IV_461-720	1	DNIR:1	GA:II	Bilateria	Eumetazoa	III	I_Op_Bi	Singleton	Eu	II
ENSMUSG00000006586	150214	V_>53000	155	CRMN:>10	ENSMUSP00000095857	604	IV_461-720	3	DNIR:>2	GA:II	Bilateria	Eumetazoa	III	III_Eut_Am	III_Eut_Am	Me	III
ENSMUSG00000006587	6487	II_3201-10000	0	CRMN:0	ENSMUSP00000006762	287	II_211-315	0	DNIR:0	GA:II	Bilateria	Eumetazoa	III	III_Eut_Am	III_Eut_Am	NULL	NULL
ENSMUSG00000006589	2271	I_<=3200	0	CRMN:0	ENSMUSP00000006764	180	I_<=210	1	DNIR:1	GA:I	Opisthokonta	Euk+Bac	I	I_Op_Bi	Singleton	Ce	I
ENSMUSG00000006599	27698	IV_22501-53000	5	CRMN:5-10	ENSMUSP00000103271	553	IV_461-720	3	DNIR:>2	GA:I	Opisthokonta	Eukaryota	II	I_Op_Bi	Singleton	Eu	II
ENSMUSG00000006611	8821	II_3201-10000	0	CRMN:0	ENSMUSP00000089298	359	III_316-460	2	DNIR:2	GA:III	Chordata	Mammalia	V	IV_Ma_Mur	IV_Ma_Mur	Ch	IV
ENSMUSG00000006641	12889	III_10001-22500	1	CRMN:1	ENSMUSP00000006817	634	IV_461-720	1	DNIR:1	GA:II	Bilateria	Euk+Bac	I	I_Op_Bi	I_Op_Bi	Ce	I
ENSMUSG00000006642	8342	II_3201-10000	1	CRMN:1	ENSMUSP00000006818	209	I_<=210	1	DNIR:1	GA:II	Bilateria	Eumetazoa	III	III_Eut_Am	III_Eut_Am	Eu	II
ENSMUSG00000006649	28909	IV_22501-53000	0	CRMN:0	ENSMUSP00000006825	1256	V_>720	10	DNIR:>2	GA:II	Bilateria	Eumetazoa	III	I_Op_Bi	I_Op_Bi	Me	III
ENSMUSG00000006651	10602	III_10001-22500	0	CRMN:0	ENSMUSP00000006828	654	IV_461-720	4	DNIR:>2	GA:II	Bilateria	Eumetazoa	III	III_Eut_Am	III_Eut_Am	Me	III
ENSMUSG00000006673	43081	IV_22501-53000	0	CRMN:0	ENSMUSP00000006851	777	V_>720	1	DNIR:1	GA:II	Bilateria	Vertebrata	IV	III_Eut_Am	III_Eut_Am	Me	III
ENSMUSG00000006675	18775	III_10001-22500	0	CRMN:0	ENSMUSP00000006853	503	IV_461-720	1	DNIR:1	GA:III	Chordata	Eukaryota	II	II_Ch_Ve	Singleton	Ce	I
ENSMUSG00000006676	11658	III_10001-22500	1	CRMN:1	ENSMUSP00000006854	1360	V_>720	3	DNIR:>2	GA:I	Opisthokonta	Eukaryota	II	I_Op_Bi	I_Op_Bi	Eu	II
ENSMUSG00000006678	327389	V_>53000	14	CRMN:>10	ENSMUSP00000006856	1465	V_>720	4	DNIR:>2	GA:I	Opisthokonta	Cellular_organisms	I	I_Op_Bi	Singleton	Eu	II
ENSMUSG00000006699	38025	IV_22501-53000	3	CRMN:2-4	ENSMUSP00000030417	191	I_<=210	1	DNIR:1	GA:I	Opisthokonta	Eukaryota	II	I_Op_Bi	I_Op_Bi	Ce	I
ENSMUSG00000006705	42932	IV_22501-53000	1	CRMN:1	ENSMUSP00000094966	436	III_316-460	1	DNIR:1	GA:II	Bilateria	Eukaryota	II	III_Eut_Am	III_Eut_Am	Eu	II
ENSMUSG00000006711	56136	V_>53000	0	CRMN:0	ENSMUSP00000006893	1081	V_>720	2	DNIR:2	GA:II	Bilateria	Opisthokonta	II	II_Ch_Ve	II_Ch_Ve	Ce	I
ENSMUSG00000006715	10079	III_10001-22500	2	CRMN:2-4	ENSMUSP00000006898	206	I_<=210	1	DNIR:1	GA:III	Chordata	Eumetazoa	III	II_Ch_Ve	Singleton	Me	III
ENSMUSG00000006717	13570	III_10001-22500	0	CRMN:0	ENSMUSP00000006900	140	I_<=210	1	DNIR:1	GA:II	Bilateria	Eukaryota	II	I_Op_Bi	Singleton	Ce	I
ENSMUSG00000006720	15686	III_10001-22500	3	CRMN:2-4	ENSMUSP00000006903	737	V_>720	2	DNIR:2	GA:IV	Mammalia	Opisthokonta	II	IV_Ma_Mur	IV_Ma_Mur	Ch	IV
ENSMUSG00000006724	4757	II_3201-10000	0	CRMN:0	ENSMUSP00000130005	507	IV_461-720	1	DNIR:1	GA:II	Bilateria	Eumetazoa	III	II_Ch_Ve	II_Ch_Ve	Ce	I
ENSMUSG00000006728	4387	II_3201-10000	1	CRMN:1	ENSMUSP00000006911	303	II_211-315	1	DNIR:1	GA:I	Opisthokonta	Eukaryota	II	II_Ch_Ve	II_Ch_Ve	Ce	I
ENSMUSG00000006731	7185	II_3201-10000	2	CRMN:2-4	ENSMUSP00000006914	533	IV_461-720	1	DNIR:1	GA:III	Chordata	Eumetazoa	III	III_Eut_Am	III_Eut_Am	Ce	I
ENSMUSG00000006732	4952	II_3201-10000	2	CRMN:2-4	ENSMUSP00000006915	268	II_211-315	1	DNIR:1	GA:I	Opisthokonta	Eukaryota	II	I_Op_Bi	Singleton	Ce	I
ENSMUSG00000006736	2945	I_<=3200	1	CRMN:1	ENSMUSP00000057751	210	I_<=210	1	DNIR:1	GA:II	Bilateria	Opisthokonta	II	II_Ch_Ve	II_Ch_Ve	Eu	II
ENSMUSG00000006740	41173	IV_22501-53000	10	CRMN:5-10	ENSMUSP00000025083	963	V_>720	3	DNIR:>2	GA:II	Bilateria	Eukaryota	II	II_Ch_Ve	II_Ch_Ve	Eu	II
ENSMUSG00000006763	24573	IV_22501-53000	0	CRMN:0	ENSMUSP00000120658	474	IV_461-720	0	DNIR:0	GA:III	Chordata	Eumetazoa	III	II_Ch_Ve	Singleton	NULL	NULL
ENSMUSG00000006764	106382	V_>53000	27	CRMN:>10	ENSMUSP00000006949	488	IV_461-720	2	DNIR:2	GA:II	Bilateria	Euk+Bac	I	II_Ch_Ve	II_Ch_Ve	Ce	I
ENSMUSG00000006777	15164	III_10001-22500	0	CRMN:0	ENSMUSP00000006969	422	III_316-460	1	DNIR:1	GA:III	Chordata	Mammalia	V	II_Ch_Ve	II_Ch_Ve	Me	III
ENSMUSG00000006782	16826	III_10001-22500	3	CRMN:2-4	ENSMUSP00000099409	420	III_316-460	2	DNIR:2	GA:II	Bilateria	Eumetazoa	III	I_Op_Bi	Singleton	Ch	IV
ENSMUSG00000006784	26962	IV_22501-53000	4	CRMN:2-4	ENSMUSP00000090355	624	IV_461-720	1	DNIR:1	GA:II	Bilateria	Eukaryota	II	I_Op_Bi	Singleton	Ce	I
ENSMUSG00000006800	82575	V_>53000	1	CRMN:1	ENSMUSP00000085405	875	V_>720	2	DNIR:2	GA:II	Bilateria	Euk+Bac	I	III_Eut_Am	III_Eut_Am	Me	III
ENSMUSG00000006818	10281	III_10001-22500	0	CRMN:0	ENSMUSP00000007012	222	II_211-315	2	DNIR:2	GA:I	Opisthokonta	Cellular_organisms	I	I_Op_Bi	Singleton	Ce	I
ENSMUSG00000006850	7324	II_3201-10000	0	CRMN:0	ENSMUSP00000007046	494	IV_461-720	1	DNIR:1	GA:III	Chordata	Vertebrata	IV	II_Ch_Ve	Singleton	Eu	II
ENSMUSG00000006906	29299	IV_22501-53000	4	CRMN:2-4	ENSMUSP00000070876	424	III_316-460	3	DNIR:>2	GA:II	Bilateria	Eukaryota	II	III_Eut_Am	III_Eut_Am	Eu	II
ENSMUSG00000006920	35349	IV_22501-53000	0	CRMN:0	ENSMUSP00000102906	750	V_>720	2	DNIR:2	GA:II	Bilateria	Eukaryota	II	II_Ch_Ve	II_Ch_Ve	Ch	IV
ENSMUSG00000006930	8802	II_3201-10000	3	CRMN:2-4	ENSMUSP00000133356	628	IV_461-720	1	DNIR:1	GA:II	Bilateria	Mammalia	V	II_Ch_Ve	II_Ch_Ve	Me	III
ENSMUSG00000006931	6381	II_3201-10000	3	CRMN:2-4	ENSMUSP00000065278	443	III_316-460	0	DNIR:0	GA:II	Bilateria	Eumetazoa	III	III_Eut_Am	III_Eut_Am	NULL	NULL
ENSMUSG00000006932	31292	IV_22501-53000	9	CRMN:5-10	ENSMUSP00000007130	781	V_>720	2	DNIR:2	GA:II	Bilateria	Eumetazoa	III	I_Op_Bi	I_Op_Bi	Eu	II
ENSMUSG00000006941	2722	I_<=3200	7	CRMN:5-10	ENSMUSP00000007139	113	I_<=210	1	DNIR:1	GA:I	Opisthokonta	Eukaryota	II	III_Eut_Am	III_Eut_Am	Ce	I
ENSMUSG00000006948	4633	II_3201-10000	0	CRMN:0	ENSMUSP00000007161	255	II_211-315	1	DNIR:1	GA:III	Chordata	Eumetazoa	III	IV_Ma_Mur	IV_Ma_Mur	Ce	I
ENSMUSG00000006958	9258	II_3201-10000	1	CRMN:1	ENSMUSP00000007171	948	V_>720	8	DNIR:>2	GA:II	Bilateria	Eumetazoa	III	II_Ch_Ve	II_Ch_Ve	Me	III
ENSMUSG00000006998	11763	III_10001-22500	1	CRMN:1	ENSMUSP00000007212	908	V_>720	0	DNIR:0	GA:I	Opisthokonta	Eukaryota	II	V_Mus	V_Mus	NULL	NULL
ENSMUSG00000007021	4864	II_3201-10000	0	CRMN:0	ENSMUSP00000007236	229	II_211-315	1	DNIR:1	GA:II	Bilateria	Vertebrata	IV	III_Eut_Am	III_Eut_Am	Me	III
ENSMUSG00000007029	15336	III_10001-22500	2	CRMN:2-4	ENSMUSP00000133994	1278	V_>720	4	DNIR:>2	GA:I	Opisthokonta	Euk+Bac	I	I_Op_Bi	I_Op_Bi	Ce	I
ENSMUSG00000007030	10163	III_10001-22500	4	CRMN:2-4	ENSMUSP00000007245	891	V_>720	1	DNIR:1	GA:III	Chordata	Eumetazoa	III	II_Ch_Ve	Singleton	Ce	I
ENSMUSG00000007033	6582	II_3201-10000	3	CRMN:2-4	ENSMUSP00000007248	641	IV_461-720	1	DNIR:1	GA:I	Opisthokonta	Eukaryota	II	IV_Ma_Mur	IV_Ma_Mur	Ce	I
ENSMUSG00000007034	15971	III_10001-22500	1	CRMN:1	ENSMUSP00000007249	707	IV_461-720	1	DNIR:1	GA:I	Opisthokonta	Eukaryota	II	II_Ch_Ve	II_Ch_Ve	Eu	II
ENSMUSG00000007035	18141	III_10001-22500	0	CRMN:0	ENSMUSP00000007250	833	V_>720	2	DNIR:2	GA:I	Opisthokonta	Eukaryota	II	I_Op_Bi	Singleton	Ce	I
ENSMUSG00000007036	13725	III_10001-22500	1	CRMN:1	ENSMUSP00000007251	558	IV_461-720	1	DNIR:1	GA:II	Bilateria	Eumetazoa	III	III_Eut_Am	III_Eut_Am	Ce	I
ENSMUSG00000007038	4701	II_3201-10000	0	CRMN:0	ENSMUSP00000007253	409	III_316-460	1	DNIR:1	GA:III	Chordata	Euk+Bac	I	II_Ch_Ve	Singleton	Ce	I
ENSMUSG00000007039	3061	I_<=3200	0	CRMN:0	ENSMUSP00000007255	285	II_211-315	1	DNIR:1	GA:II	Bilateria	Euk+Bac	I	II_Ch_Ve	II_Ch_Ve	Ce	I
ENSMUSG00000007041	8784	II_3201-10000	2	CRMN:2-4	ENSMUSP00000007257	241	II_211-315	2	DNIR:2	GA:II	Bilateria	Eukaryota	II	III_Eut_Am	III_Eut_Am	Ce	I
ENSMUSG00000007050	4030	II_3201-10000	0	CRMN:0	ENSMUSP00000007266	131	I_<=210	1	DNIR:1	GA:I	Opisthokonta	Eukaryota	II	I_Op_Bi	Singleton	Ce	I
ENSMUSG00000007080	51169	IV_22501-53000	2	CRMN:2-4	ENSMUSP00000007296	2283	V_>720	3	DNIR:>2	GA:I	Opisthokonta	Eukaryota	II	I_Op_Bi	Singleton	Eu	II
ENSMUSG00000007097	26356	IV_22501-53000	3	CRMN:2-4	ENSMUSP00000083077	1020	V_>720	5	DNIR:>2	GA:I	Opisthokonta	Cellular_organisms	I	IV_Ma_Mur	IV_Ma_Mur	Ce	I
ENSMUSG00000007107	34902	IV_22501-53000	3	CRMN:2-4	ENSMUSP00000106874	1032	V_>720	5	DNIR:>2	GA:I	Opisthokonta	Cellular_organisms	I	IV_Ma_Mur	IV_Ma_Mur	Ce	I
ENSMUSG00000007122	9975	II_3201-10000	1	CRMN:1	ENSMUSP00000003554	405	III_316-460	1	DNIR:1	GA:II	Bilateria	Eukaryota	II	III_Eut_Am	III_Eut_Am	Ch	IV
ENSMUSG00000007207	27619	IV_22501-53000	0	CRMN:0	ENSMUSP00000005509	288	II_211-315	2	DNIR:2	GA:II	Bilateria	Eukaryota	II	III_Eut_Am	III_Eut_Am	Eu	II
ENSMUSG00000007209	4182	II_3201-10000	0	CRMN:0	ENSMUSP00000001984	234	II_211-315	1	DNIR:1	GA:III	Chordata	Mammalia	V	IV_Ma_Mur	IV_Ma_Mur	Eu	II
ENSMUSG00000007216	10048	III_10001-22500	1	CRMN:1	ENSMUSP00000056290	538	IV_461-720	4	DNIR:>2	GA:III	Chordata	Opisthokonta	II	III_Eut_Am	Singleton	Me	III
ENSMUSG00000007279	67004	V_>53000	9	CRMN:5-10	ENSMUSP00000007423	997	V_>720	11	DNIR:>2	GA:II	Bilateria	Eukaryota	II	III_Eut_Am	III_Eut_Am	Me	III
ENSMUSG00000007338	4122	II_3201-10000	0	CRMN:0	ENSMUSP00000007482	166	I_<=210	1	DNIR:1	GA:II	Bilateria	Eumetazoa	III	I_Op_Bi	Singleton	Eu	II
ENSMUSG00000007379	67166	V_>53000	1	CRMN:1	ENSMUSP00000127187	920	V_>720	3	DNIR:>2	GA:III	Chordata	Eukaryota	II	III_Eut_Am	III_Eut_Am	Eu	II
ENSMUSG00000007411	81718	V_>53000	1	CRMN:1	ENSMUSP00000082017	744	V_>720	3	DNIR:>2	GA:II	Bilateria	Euk+Bac	I	III_Eut_Am	III_Eut_Am	Eu	II
ENSMUSG00000007415	15003	III_10001-22500	2	CRMN:2-4	ENSMUSP00000007559	266	II_211-315	0	DNIR:0	GA:II	Bilateria	Eumetazoa	III	I_Op_Bi	Singleton	NULL	NULL
ENSMUSG00000007440	257373	V_>53000	12	CRMN:>10	ENSMUSP00000039888	1006	V_>720	6	DNIR:>2	GA:III	Chordata	Eumetazoa	III	III_Eut_Am	III_Eut_Am	Ch	IV
ENSMUSG00000007457	3412	II_3201-10000	0	CRMN:0	ENSMUSP00000007601	495	IV_461-720	0	DNIR:0	GA:IV	Mammalia	Mammalia	V	IV_Ma_Mur	Singleton	NULL	NULL
ENSMUSG00000007458	8961	II_3201-10000	0	CRMN:0	ENSMUSP00000007602	278	II_211-315	1	DNIR:1	GA:III	Chordata	Opisthokonta	II	II_Ch_Ve	Singleton	Ch	IV
ENSMUSG00000007476	26076	IV_22501-53000	0	CRMN:0	ENSMUSP00000092690	810	V_>720	6	DNIR:>2	GA:III	Chordata	Eukaryota	II	V_Mus	V_Mus	Ch	IV
ENSMUSG00000007480	2109	I_<=3200	51	CRMN:>10	ENSMUSP00000130497	372	III_316-460	1	DNIR:1	GA:III	Chordata	Eumetazoa	III	III_Eut_Am	III_Eut_Am	Eu	II
ENSMUSG00000007564	20606	III_10001-22500	0	CRMN:0	ENSMUSP00000007708	589	IV_461-720	0	DNIR:0	GA:I	Opisthokonta	Eukaryota	II	III_Eut_Am	III_Eut_Am	NULL	NULL
ENSMUSG00000007570	13039	III_10001-22500	1	CRMN:1	ENSMUSP00000085322	213	II_211-315	1	DNIR:1	GA:III	Chordata	NoGA	NoGA	III_Eut_Am	Singleton	Eu	II
ENSMUSG00000007589	2735	I_<=3200	0	CRMN:0	ENSMUSP00000007733	414	III_316-460	1	DNIR:1	GA:III	Chordata	Vertebrata	IV	III_Eut_Am	Singleton	Ch	IV
ENSMUSG00000007591	2358	I_<=3200	0	CRMN:0	ENSMUSP00000007735	292	II_211-315	1	DNIR:1	GA:I	Opisthokonta	Eukaryota	II	I_Op_Bi	I_Op_Bi	Ce	I
ENSMUSG00000007594	7334	II_3201-10000	0	CRMN:0	ENSMUSP00000007738	400	III_316-460	2	DNIR:2	GA:II	Bilateria	Vertebrata	IV	III_Eut_Am	III_Eut_Am	Ch	IV
ENSMUSG00000007603	5342	II_3201-10000	3	CRMN:2-4	ENSMUSP00000007747	637	IV_461-720	1	DNIR:1	GA:I	Opisthokonta	Euk+Bac	I	I_Op_Bi	Singleton	Ce	I
ENSMUSG00000007610	11481	III_10001-22500	2	CRMN:2-4	ENSMUSP00000126761	493	IV_461-720	3	DNIR:>2	GA:I	Opisthokonta	Euk+Bac	I	I_Op_Bi	Singleton	Ce	I
ENSMUSG00000007613	61710	V_>53000	9	CRMN:5-10	ENSMUSP00000007757	503	IV_461-720	3	DNIR:>2	GA:II	Bilateria	Eumetazoa	III	II_Ch_Ve	II_Ch_Ve	Me	III
ENSMUSG00000007617	100373	V_>53000	7	CRMN:5-10	ENSMUSP00000078093	370	III_316-460	2	DNIR:2	GA:II	Bilateria	Vertebrata	IV	III_Eut_Am	III_Eut_Am	Me	III
ENSMUSG00000007646	28310	IV_22501-53000	7	CRMN:5-10	ENSMUSP00000007790	384	III_316-460	1	DNIR:1	GA:I	Opisthokonta	Eukaryota	II	I_Op_Bi	I_Op_Bi	Ce	I
ENSMUSG00000007653	209272	V_>53000	19	CRMN:>10	ENSMUSP00000007797	474	IV_461-720	2	DNIR:2	GA:II	Bilateria	Eumetazoa	III	III_Eut_Am	III_Eut_Am	Me	III
ENSMUSG00000007655	35118	IV_22501-53000	5	CRMN:5-10	ENSMUSP00000007799	178	I_<=210	1	DNIR:1	GA:II	Bilateria	Eumetazoa	III	III_Eut_Am	III_Eut_Am	Me	III
ENSMUSG00000007656	22700	IV_22501-53000	4	CRMN:2-4	ENSMUSP00000128921	145	I_<=210	1	DNIR:1	GA:II	Bilateria	Opisthokonta	II	II_Ch_Ve	II_Ch_Ve	Eu	II
ENSMUSG00000007659	51061	IV_22501-53000	3	CRMN:2-4	ENSMUSP00000007803	233	II_211-315	2	DNIR:2	GA:III	Chordata	Eumetazoa	III	III_Eut_Am	III_Eut_Am	Ch	IV
ENSMUSG00000007670	10450	III_10001-22500	0	CRMN:0	ENSMUSP00000007814	748	V_>720	5	DNIR:>2	GA:II	Bilateria	Eukaryota	II	III_Eut_Am	III_Eut_Am	Me	III
ENSMUSG00000007682	13885	III_10001-22500	19	CRMN:>10	ENSMUSP00000081013	266	II_211-315	1	DNIR:1	GA:III	Chordata	Eukaryota	II	II_Ch_Ve	II_Ch_Ve	Ch	IV
ENSMUSG00000007721	5264	II_3201-10000	1	CRMN:1	ENSMUSP00000007865	217	II_211-315	1	DNIR:1	GA:II	Bilateria	Eukaryota	II	I_Op_Bi	Singleton	Eu	II
ENSMUSG00000007739	13262	III_10001-22500	1	CRMN:1	ENSMUSP00000133523	539	IV_461-720	1	DNIR:1	GA:I	Opisthokonta	Euk_Archaea	I	I_Op_Bi	Singleton	Ce	I
ENSMUSG00000007777	3489	II_3201-10000	2	CRMN:2-4	ENSMUSP00000007921	140	I_<=210	1	DNIR:1	GA:I	Opisthokonta	Eukaryota	II	IV_Ma_Mur	IV_Ma_Mur	Eu	II
ENSMUSG00000007783	15479	III_10001-22500	2	CRMN:2-4	ENSMUSP00000069539	798	V_>720	1	DNIR:1	GA:II	Bilateria	Mammalia	V	II_Ch_Ve	II_Ch_Ve	Eu	II
ENSMUSG00000007805	46568	IV_22501-53000	7	CRMN:5-10	ENSMUSP00000007949	160	I_<=210	1	DNIR:1	GA:II	Bilateria	Eumetazoa	III	III_Eut_Am	III_Eut_Am	Eu	II
ENSMUSG00000007812	15580	III_10001-22500	1	CRMN:1	ENSMUSP00000128969	541	IV_461-720	1	DNIR:1	GA:III	Chordata	Mammalia	V	IV_Ma_Mur	IV_Ma_Mur	Me	III
ENSMUSG00000007815	31735	IV_22501-53000	3	CRMN:2-4	ENSMUSP00000007959	193	I_<=210	1	DNIR:1	GA:I	Opisthokonta	Eukaryota	II	II_Ch_Ve	II_Ch_Ve	Ce	I
ENSMUSG00000007817	207559	V_>53000	22	CRMN:>10	ENSMUSP00000124863	1072	V_>720	2	DNIR:2	GA:I	Opisthokonta	Eukaryota	II	III_Eut_Am	III_Eut_Am	Me	III
ENSMUSG00000007827	59693	V_>53000	9	CRMN:5-10	ENSMUSP00000108449	1681	V_>720	7	DNIR:>2	GA:III	Chordata	Eumetazoa	III	IV_Ma_Mur	IV_Ma_Mur	Ch	IV
ENSMUSG00000007833	13901	III_10001-22500	0	CRMN:0	ENSMUSP00000007977	802	V_>720	1	DNIR:1	GA:I	Opisthokonta	Eumetazoa	III	I_Op_Bi	Singleton	Ce	I
ENSMUSG00000007836	2678	I_<=3200	0	CRMN:0	ENSMUSP00000007980	305	II_211-315	2	DNIR:2	GA:I	Opisthokonta	Euk+Bac	I	II_Ch_Ve	II_Ch_Ve	Ce	I
ENSMUSG00000007837	9065	II_3201-10000	0	CRMN:0	ENSMUSP00000007981	198	I_<=210	1	DNIR:1	GA:III	Chordata	Eumetazoa	III	III_Eut_Am	III_Eut_Am	Ch	IV
ENSMUSG00000007850	9539	II_3201-10000	9	CRMN:5-10	ENSMUSP00000076989	472	IV_461-720	4	DNIR:>2	GA:III	Chordata	Eukaryota	II	IV_Ma_Mur	IV_Ma_Mur	Ch	IV
ENSMUSG00000007867	79898	V_>53000	2	CRMN:2-4	ENSMUSP00000061891	195	I_<=210	1	DNIR:1	GA:II	Bilateria	Eumetazoa	III	I_Op_Bi	Singleton	Me	III
ENSMUSG00000007872	2259	I_<=3200	4	CRMN:2-4	ENSMUSP00000008016	119	I_<=210	1	DNIR:1	GA:II	Bilateria	Eumetazoa	III	III_Eut_Am	III_Eut_Am	Eu	II
ENSMUSG00000007877	1143	I_<=3200	0	CRMN:0	ENSMUSP00000008021	167	I_<=210	1	DNIR:1	GA:III	Chordata	Vertebrata	IV	III_Eut_Am	Singleton	Ch	IV
ENSMUSG00000007880	77762	V_>53000	13	CRMN:>10	ENSMUSP00000122354	2287	V_>720	5	DNIR:>2	GA:II	Bilateria	Eumetazoa	III	II_Ch_Ve	II_Ch_Ve	Me	III
ENSMUSG00000007888	10924	III_10001-22500	1	CRMN:1	ENSMUSP00000008032	425	III_316-460	2	DNIR:2	GA:III	Chordata	Eumetazoa	III	II_Ch_Ve	II_Ch_Ve	Ch	IV
ENSMUSG00000007891	16891	III_10001-22500	5	CRMN:5-10	ENSMUSP00000121203	410	III_316-460	2	DNIR:2	GA:I	Opisthokonta	Eukaryota	II	II_Ch_Ve	II_Ch_Ve	Me	III
ENSMUSG00000007892	1255	I_<=3200	26	CRMN:>10	ENSMUSP00000008036	114	I_<=210	1	DNIR:1	GA:II	Bilateria	Eukaryota	II	V_Mus	V_Mus	Ce	I
ENSMUSG00000007907	2106	I_<=3200	2	CRMN:2-4	ENSMUSP00000008051	391	III_316-460	1	DNIR:1	GA:IV	Mammalia	Mammalia	V	IV_Ma_Mur	Singleton	Ma	V
ENSMUSG00000007908	121496	V_>53000	6	CRMN:5-10	ENSMUSP00000008052	343	III_316-460	1	DNIR:1	GA:II	Bilateria	Euk+Bac	I	III_Eut_Am	III_Eut_Am	Ce	I
ENSMUSG00000007944	2294	I_<=3200	4	CRMN:2-4	ENSMUSP00000008088	239	II_211-315	0	DNIR:0	GA:III	Chordata	Eukaryota	II	III_Eut_Am	III_Eut_Am	NULL	NULL
ENSMUSG00000007946	4412	II_3201-10000	1	CRMN:1	ENSMUSP00000008090	280	II_211-315	1	DNIR:1	GA:II	Bilateria	Eumetazoa	III	III_Eut_Am	III_Eut_Am	Eu	II
ENSMUSG00000007950	6958	II_3201-10000	9	CRMN:5-10	ENSMUSP00000008094	439	III_316-460	1	DNIR:1	GA:III	Chordata	Euk+Bac	I	II_Ch_Ve	Singleton	Ce	I
ENSMUSG00000007987	5095	II_3201-10000	1	CRMN:1	ENSMUSP00000008131	185	I_<=210	1	DNIR:1	GA:II	Bilateria	Eukaryota	II	I_Op_Bi	Singleton	Ce	I
ENSMUSG00000007989	61438	V_>53000	4	CRMN:2-4	ENSMUSP00000115325	666	IV_461-720	2	DNIR:2	GA:II	Bilateria	Eumetazoa	III	II_Ch_Ve	II_Ch_Ve	Me	III
ENSMUSG00000008028	25778	IV_22501-53000	5	CRMN:5-10	ENSMUSP00000103566	196	I_<=210	0	DNIR:0	GA:III	Chordata	NoGA	NoGA	II_Ch_Ve	Singleton	NULL	NULL
ENSMUSG00000008035	4678	II_3201-10000	60	CRMN:>10	ENSMUSP00000008179	182	I_<=210	1	DNIR:1	GA:III	Chordata	Eumetazoa	III	III_Eut_Am	III_Eut_Am	Me	III
ENSMUSG00000008036	10885	III_10001-22500	0	CRMN:0	ENSMUSP00000083281	142	I_<=210	1	DNIR:1	GA:I	Opisthokonta	Eukaryota	II	I_Op_Bi	I_Op_Bi	Eu	II
ENSMUSG00000008090	12722	III_10001-22500	1	CRMN:1	ENSMUSP00000013633	529	IV_461-720	3	DNIR:>2	GA:II	Bilateria	Eumetazoa	III	I_Op_Bi	Singleton	Eu	II
ENSMUSG00000008129	24566	IV_22501-53000	2	CRMN:2-4	ENSMUSP00000113651	600	IV_461-720	0	DNIR:0	GA:IV	Mammalia	Mammalia	V	IV_Ma_Mur	Singleton	NULL	NULL
ENSMUSG00000008136	40888	IV_22501-53000	1	CRMN:1	ENSMUSP00000008280	279	II_211-315	2	DNIR:2	GA:II	Bilateria	Eukaryota	II	III_Eut_Am	III_Eut_Am	Eu	II
ENSMUSG00000008140	6593	II_3201-10000	2	CRMN:2-4	ENSMUSP00000008284	268	II_211-315	0	DNIR:0	GA:II	Bilateria	Opisthokonta	II	I_Op_Bi	Singleton	NULL	NULL
ENSMUSG00000008153	34036	IV_22501-53000	1	CRMN:1	ENSMUSP00000008297	956	V_>720	0	DNIR:0	GA:II	Bilateria	Eumetazoa	III	II_Ch_Ve	II_Ch_Ve	NULL	NULL
ENSMUSG00000008167	7070	II_3201-10000	0	CRMN:0	ENSMUSP00000092845	458	III_316-460	1	DNIR:1	GA:II	Bilateria	Eumetazoa	III	I_Op_Bi	Singleton	Eu	II
ENSMUSG00000008193	6077	II_3201-10000	0	CRMN:0	ENSMUSP00000096084	285	II_211-315	1	DNIR:1	GA:III	Chordata	Eumetazoa	III	III_Eut_Am	III_Eut_Am	Me	III
ENSMUSG00000008200	35652	IV_22501-53000	3	CRMN:2-4	ENSMUSP00000013759	1077	V_>720	2	DNIR:2	GA:III	Chordata	Eukaryota	II	II_Ch_Ve	Singleton	Eu	II
ENSMUSG00000008206	31651	IV_22501-53000	3	CRMN:2-4	ENSMUSP00000008350	393	III_316-460	1	DNIR:1	GA:II	Bilateria	Eukaryota	II	III_Eut_Am	III_Eut_Am	Eu	II
ENSMUSG00000008226	25218	IV_22501-53000	4	CRMN:2-4	ENSMUSP00000088320	418	III_316-460	0	DNIR:0	GA:II	Bilateria	Euk+Bac	I	III_Eut_Am	III_Eut_Am	NULL	NULL
ENSMUSG00000008301	25270	IV_22501-53000	3	CRMN:2-4	ENSMUSP00000008445	385	III_316-460	1	DNIR:1	GA:II	Bilateria	Eumetazoa	III	I_Op_Bi	Singleton	Eu	II
ENSMUSG00000008305	83778	V_>53000	89	CRMN:>10	ENSMUSP00000030095	780	V_>720	2	DNIR:2	GA:II	Bilateria	Vertebrata	IV	I_Op_Bi	I_Op_Bi	Me	III
ENSMUSG00000008307	12791	III_10001-22500	3	CRMN:2-4	ENSMUSP00000008451	210	I_<=210	1	DNIR:1	GA:II	Bilateria	Opisthokonta	II	IV_Ma_Mur	IV_Ma_Mur	Ce	I
ENSMUSG00000008318	17599	III_10001-22500	2	CRMN:2-4	ENSMUSP00000008462	436	III_316-460	1	DNIR:1	GA:III	Chordata	Vertebrata	IV	III_Eut_Am	III_Eut_Am	Ce	I
ENSMUSG00000008333	9815	II_3201-10000	32	CRMN:>10	ENSMUSP00000008477	225	II_211-315	2	DNIR:2	GA:I	Opisthokonta	Eukaryota	II	III_Eut_Am	III_Eut_Am	Eu	II
ENSMUSG00000008348	4238	II_3201-10000	0	CRMN:0	ENSMUSP00000114180	734	V_>720	9	DNIR:>2	GA:I	Opisthokonta	Eukaryota	II	V_Mus	V_Mus	Eu	II
ENSMUSG00000008373	12502	III_10001-22500	0	CRMN:0	ENSMUSP00000008517	499	IV_461-720	3	DNIR:>2	GA:I	Opisthokonta	Eukaryota	II	I_Op_Bi	Singleton	Eu	II
ENSMUSG00000008384	3407	II_3201-10000	2	CRMN:2-4	ENSMUSP00000008528	236	II_211-315	1	DNIR:1	GA:III	Chordata	Vertebrata	IV	III_Eut_Am	Singleton	Me	III
ENSMUSG00000008393	13567	III_10001-22500	9	CRMN:5-10	ENSMUSP00000008537	148	I_<=210	1	DNIR:1	GA:II	Bilateria	Eumetazoa	III	V_Mus	V_Mus	Ce	I
ENSMUSG00000008398	63722	V_>53000	27	CRMN:>10	ENSMUSP00000008542	409	III_316-460	1	DNIR:1	GA:II	Bilateria	Eumetazoa	III	III_Eut_Am	III_Eut_Am	Me	III
ENSMUSG00000008429	43652	IV_22501-53000	18	CRMN:>10	ENSMUSP00000008573	404	III_316-460	1	DNIR:1	GA:II	Bilateria	Eumetazoa	III	III_Eut_Am	III_Eut_Am	Eu	II
ENSMUSG00000008435	20880	III_10001-22500	4	CRMN:2-4	ENSMUSP00000008579	334	III_316-460	1	DNIR:1	GA:II	Bilateria	Euk+Bac	I	II_Ch_Ve	II_Ch_Ve	Ce	I
ENSMUSG00000008438	9891	II_3201-10000	1	CRMN:1	ENSMUSP00000008582	729	V_>720	4	DNIR:>2	GA:II	Bilateria	Mammalia	V	IV_Ma_Mur	IV_Ma_Mur	Me	III
ENSMUSG00000008450	19769	III_10001-22500	0	CRMN:0	ENSMUSP00000008594	127	I_<=210	1	DNIR:1	GA:I	Opisthokonta	NoGA	NoGA	V_Mus	V_Mus	Ce	I
ENSMUSG00000008461	3454	II_3201-10000	0	CRMN:0	ENSMUSP00000008605	377	III_316-460	1	DNIR:1	GA:III	Chordata	Vertebrata	IV	IV_Ma_Mur	IV_Ma_Mur	Ce	I
ENSMUSG00000008475	9056	II_3201-10000	4	CRMN:2-4	ENSMUSP00000076933	151	I_<=210	1	DNIR:1	GA:II	Bilateria	Eukaryota	II	IV_Ma_Mur	IV_Ma_Mur	Eu	II
ENSMUSG00000008482	2219	I_<=3200	0	CRMN:0	ENSMUSP00000008626	239	II_211-315	1	DNIR:1	GA:II	Bilateria	Eukaryota	II	I_Op_Bi	I_Op_Bi	Eu	II
ENSMUSG00000008489	150023	V_>53000	84	CRMN:>10	ENSMUSP00000102733	389	III_316-460	3	DNIR:>2	GA:II	Bilateria	Eukaryota	II	III_Eut_Am	III_Eut_Am	Ce	I
ENSMUSG00000008496	67451	V_>53000	0	CRMN:0	ENSMUSP00000104056	583	IV_461-720	2	DNIR:2	GA:II	Bilateria	Eumetazoa	III	II_Ch_Ve	II_Ch_Ve	Me	III
ENSMUSG00000008540	16440	III_10001-22500	18	CRMN:>10	ENSMUSP00000112923	229	II_211-315	1	DNIR:1	GA:II	Bilateria	Eumetazoa	III	II_Ch_Ve	II_Ch_Ve	Ce	I
ENSMUSG00000008575	415578	V_>53000	69	CRMN:>10	ENSMUSP00000052863	570	IV_461-720	3	DNIR:>2	GA:II	Bilateria	Eumetazoa	III	III_Eut_Am	III_Eut_Am	Ch	IV
ENSMUSG00000008590	29983	IV_22501-53000	8	CRMN:5-10	ENSMUSP00000008734	437	III_316-460	2	DNIR:2	GA:III	Chordata	Eumetazoa	III	III_Eut_Am	III_Eut_Am	Me	III
ENSMUSG00000008601	6272	II_3201-10000	0	CRMN:0	ENSMUSP00000008745	213	II_211-315	1	DNIR:1	GA:I	Opisthokonta	Eukaryota	II	II_Ch_Ve	II_Ch_Ve	Ce	I
ENSMUSG00000008604	16010	III_10001-22500	0	CRMN:0	ENSMUSP00000008748	596	IV_461-720	2	DNIR:2	GA:I	Opisthokonta	Eukaryota	II	II_Ch_Ve	II_Ch_Ve	Eu	II
ENSMUSG00000008658	603258	V_>53000	197	CRMN:>10	ENSMUSP00000049970	417	III_316-460	2	DNIR:2	GA:II	Bilateria	Vertebrata	IV	III_Eut_Am	III_Eut_Am	Ch	IV
ENSMUSG00000008668	4003	II_3201-10000	1	CRMN:1	ENSMUSP00000008812	152	I_<=210	1	DNIR:1	GA:I	Opisthokonta	Euk_Archaea	I	IV_Ma_Mur	IV_Ma_Mur	Ce	I
ENSMUSG00000008682	2324	I_<=3200	0	CRMN:0	ENSMUSP00000008826	214	II_211-315	1	DNIR:1	GA:I	Opisthokonta	Euk_Archaea	I	V_Mus	V_Mus	Ce	I
ENSMUSG00000008683	11809	III_10001-22500	20	CRMN:>10	ENSMUSP00000102198	130	I_<=210	1	DNIR:1	GA:I	Opisthokonta	Cellular_organisms	I	I_Op_Bi	Singleton	Ce	I
ENSMUSG00000008690	17108	III_10001-22500	1	CRMN:1	ENSMUSP00000086095	608	IV_461-720	1	DNIR:1	GA:III	Chordata	Vertebrata	IV	V_Mus	V_Mus	Eu	II
ENSMUSG00000008730	51749	IV_22501-53000	2	CRMN:2-4	ENSMUSP00000029438	1210	V_>720	1	DNIR:1	GA:I	Opisthokonta	Eukaryota	II	II_Ch_Ve	II_Ch_Ve	Ce	I
ENSMUSG00000008734	23172	IV_22501-53000	11	CRMN:>10	ENSMUSP00000008878	410	III_316-460	1	DNIR:1	GA:III	Chordata	Vertebrata	IV	II_Ch_Ve	II_Ch_Ve	Me	III
ENSMUSG00000008763	123296	V_>53000	9	CRMN:5-10	ENSMUSP00000008907	641	IV_461-720	1	DNIR:1	GA:I	Opisthokonta	Eukaryota	II	II_Ch_Ve	II_Ch_Ve	Eu	II
ENSMUSG00000008789	47870	IV_22501-53000	2	CRMN:2-4	ENSMUSP00000080582	947	V_>720	1	DNIR:1	GA:III	Chordata	Eumetazoa	III	V_Mus	V_Mus	Eu	II
ENSMUSG00000008813	2275	I_<=3200	1	CRMN:1	ENSMUSP00000008957	170	I_<=210	1	DNIR:1	GA:II	Bilateria	Eukaryota	II	III_Eut_Am	III_Eut_Am	Eu	II
ENSMUSG00000008822	16041	III_10001-22500	6	CRMN:5-10	ENSMUSP00000112609	157	I_<=210	1	DNIR:1	GA:II	Bilateria	Cellular_organisms	I	I_Op_Bi	I_Op_Bi	Ce	I
ENSMUSG00000008843	1278	I_<=3200	3	CRMN:2-4	ENSMUSP00000008987	211	II_211-315	1	DNIR:1	GA:III	Chordata	Eumetazoa	III	III_Eut_Am	III_Eut_Am	Me	III
ENSMUSG00000008845	25877	IV_22501-53000	0	CRMN:0	ENSMUSP00000108160	1159	V_>720	9	DNIR:>2	GA:III	Chordata	Eumetazoa	III	IV_Ma_Mur	IV_Ma_Mur	Me	III
ENSMUSG00000008855	35735	IV_22501-53000	5	CRMN:5-10	ENSMUSP00000008999	1121	V_>720	2	DNIR:2	GA:I	Opisthokonta	Eumetazoa	III	III_Eut_Am	III_Eut_Am	Ch	IV
ENSMUSG00000008859	63665	V_>53000	7	CRMN:5-10	ENSMUSP00000009003	206	I_<=210	1	DNIR:1	GA:II	Bilateria	Eukaryota	II	II_Ch_Ve	II_Ch_Ve	Ce	I
ENSMUSG00000008874	7761	II_3201-10000	3	CRMN:2-4	ENSMUSP00000009018	196	I_<=210	1	DNIR:1	GA:III	Chordata	NoGA	NoGA	III_Eut_Am	III_Eut_Am	Ce	I
ENSMUSG00000008892	16739	III_10001-22500	1	CRMN:1	ENSMUSP00000136273	284	II_211-315	1	DNIR:1	GA:I	Opisthokonta	Eukaryota	II	V_Mus	V_Mus	Eu	II
ENSMUSG00000008932	45201	IV_22501-53000	4	CRMN:2-4	ENSMUSP00000102324	569	IV_461-720	1	DNIR:1	GA:III	Chordata	Cellular_organisms	I	II_Ch_Ve	II_Ch_Ve	Ce	I
ENSMUSG00000008958	12030	III_10001-22500	2	CRMN:2-4	ENSMUSP00000009102	368	III_316-460	2	DNIR:2	GA:II	Bilateria	Eukaryota	II	I_Op_Bi	Singleton	Eu	II
ENSMUSG00000008976	28855	IV_22501-53000	7	CRMN:5-10	ENSMUSP00000009120	454	III_316-460	3	DNIR:>2	GA:II	Bilateria	Eumetazoa	III	I_Op_Bi	I_Op_Bi	Me	III
ENSMUSG00000008999	72310	V_>53000	8	CRMN:5-10	ENSMUSP00000009143	430	III_316-460	2	DNIR:2	GA:III	Chordata	Eumetazoa	III	III_Eut_Am	III_Eut_Am	Me	III
ENSMUSG00000009013	3890	II_3201-10000	1	CRMN:1	ENSMUSP00000009157	89	I_<=210	1	DNIR:1	GA:I	Opisthokonta	Eukaryota	II	III_Eut_Am	III_Eut_Am	Eu	II
ENSMUSG00000009030	9259	II_3201-10000	8	CRMN:5-10	ENSMUSP00000009174	301	II_211-315	1	DNIR:1	GA:I	Opisthokonta	Eukaryota	II	III_Eut_Am	III_Eut_Am	Eu	II
ENSMUSG00000009035	42620	IV_22501-53000	2	CRMN:2-4	ENSMUSP00000074518	407	III_316-460	1	DNIR:1	GA:I	Opisthokonta	Eukaryota	II	II_Ch_Ve	II_Ch_Ve	Eu	II
ENSMUSG00000009047	633	I_<=3200	0	CRMN:0	ENSMUSP00000009191	196	I_<=210	1	DNIR:1	GA:IV	Mammalia	Mammalia	V	V_Mus	V_Mus	Ma	V
ENSMUSG00000009070	75110	V_>53000	10	CRMN:5-10	ENSMUSP00000131632	374	III_316-460	1	DNIR:1	GA:III	Chordata	Eumetazoa	III	II_Ch_Ve	Singleton	Ce	I
ENSMUSG00000009073	83692	V_>53000	6	CRMN:5-10	ENSMUSP00000105536	596	IV_461-720	4	DNIR:>2	GA:II	Bilateria	Eumetazoa	III	I_Op_Bi	I_Op_Bi	Me	III
ENSMUSG00000009075	9887	II_3201-10000	7	CRMN:5-10	ENSMUSP00000009219	215	II_211-315	1	DNIR:1	GA:III	Chordata	Eukaryota	II	III_Eut_Am	III_Eut_Am	Ce	I
ENSMUSG00000009076	32992	IV_22501-53000	6	CRMN:5-10	ENSMUSP00000009220	170	I_<=210	2	DNIR:2	GA:II	Bilateria	Eukaryota	II	I_Op_Bi	Singleton	Eu	II
ENSMUSG00000009079	29578	IV_22501-53000	3	CRMN:2-4	ENSMUSP00000099994	661	IV_461-720	3	DNIR:>2	GA:II	Bilateria	Vertebrata	IV	III_Eut_Am	III_Eut_Am	Eu	II
ENSMUSG00000009090	55968	V_>53000	5	CRMN:5-10	ENSMUSP00000009234	943	V_>720	3	DNIR:>2	GA:I	Opisthokonta	Eukaryota	II	III_Eut_Am	III_Eut_Am	Eu	II
ENSMUSG00000009092	2544	I_<=3200	0	CRMN:0	ENSMUSP00000009236	228	II_211-315	1	DNIR:1	GA:II	Bilateria	Eukaryota	II	III_Eut_Am	III_Eut_Am	Eu	II
ENSMUSG00000009093	7601	II_3201-10000	0	CRMN:0	ENSMUSP00000125604	240	II_211-315	1	DNIR:1	GA:II	Bilateria	Euk+Bac	I	IV_Ma_Mur	IV_Ma_Mur	Ce	I
ENSMUSG00000009097	5257	II_3201-10000	0	CRMN:0	ENSMUSP00000009241	488	IV_461-720	1	DNIR:1	GA:II	Bilateria	Eumetazoa	III	III_Eut_Am	III_Eut_Am	Me	III
ENSMUSG00000009108	8644	II_3201-10000	0	CRMN:0	ENSMUSP00000053818	354	III_316-460	1	DNIR:1	GA:II	Bilateria	Eukaryota	II	II_Ch_Ve	II_Ch_Ve	Eu	II
ENSMUSG00000009112	56613	V_>53000	7	CRMN:5-10	ENSMUSP00000009256	434	III_316-460	1	DNIR:1	GA:III	Chordata	Vertebrata	IV	III_Eut_Am	Singleton	Me	III
ENSMUSG00000009114	12030	III_10001-22500	0	CRMN:0	ENSMUSP00000090061	270	II_211-315	1	DNIR:1	GA:III	Chordata	Vertebrata	IV	II_Ch_Ve	Singleton	Ch	IV
ENSMUSG00000009115	7930	II_3201-10000	0	CRMN:0	ENSMUSP00000009259	342	III_316-460	2	DNIR:2	GA:III	Chordata	Mammalia	V	III_Eut_Am	III_Eut_Am	Ma	V
ENSMUSG00000009145	9367	II_3201-10000	1	CRMN:1	ENSMUSP00000076708	718	IV_461-720	3	DNIR:>2	GA:I	Opisthokonta	Euk+Bac	I	II_Ch_Ve	II_Ch_Ve	Ce	I
ENSMUSG00000009185	1615	I_<=3200	10	CRMN:5-10	ENSMUSP00000009329	97	I_<=210	1	DNIR:1	GA:III	Chordata	Mammalia	V	IV_Ma_Mur	IV_Ma_Mur	Ch	IV
ENSMUSG00000009207	59145	V_>53000	78	CRMN:>10	ENSMUSP00000066891	425	III_316-460	1	DNIR:1	GA:II	Bilateria	Eukaryota	II	I_Op_Bi	Singleton	Eu	II
ENSMUSG00000009210	11641	III_10001-22500	2	CRMN:2-4	ENSMUSP00000102429	187	I_<=210	1	DNIR:1	GA:III	Chordata	NoGA	NoGA	III_Eut_Am	Singleton	Ch	IV
ENSMUSG00000009214	10544	III_10001-22500	2	CRMN:2-4	ENSMUSP00000009358	221	II_211-315	1	DNIR:1	GA:II	Bilateria	Vertebrata	IV	III_Eut_Am	III_Eut_Am	Eu	II
ENSMUSG00000009216	32112	IV_22501-53000	1	CRMN:1	ENSMUSP00000127556	167	I_<=210	0	DNIR:0	GA:III	Chordata	Vertebrata	IV	III_Eut_Am	III_Eut_Am	NULL	NULL
ENSMUSG00000009246	25490	IV_22501-53000	8	CRMN:5-10	ENSMUSP00000009390	1158	V_>720	1	DNIR:1	GA:II	Bilateria	Opisthokonta	II	III_Eut_Am	III_Eut_Am	Ce	I
ENSMUSG00000009248	2443	I_<=3200	7	CRMN:5-10	ENSMUSP00000009392	263	II_211-315	1	DNIR:1	GA:II	Bilateria	Eumetazoa	III	III_Eut_Am	III_Eut_Am	Eu	II
ENSMUSG00000009281	2973	I_<=3200	0	CRMN:0	ENSMUSP00000009425	162	I_<=210	0	DNIR:0	GA:III	Chordata	Vertebrata	IV	III_Eut_Am	Singleton	NULL	NULL
ENSMUSG00000009291	17013	III_10001-22500	1	CRMN:1	ENSMUSP00000009435	174	I_<=210	0	DNIR:0	GA:III	Chordata	Eumetazoa	III	II_Ch_Ve	Singleton	NULL	NULL
ENSMUSG00000009292	62842	V_>53000	0	CRMN:0	ENSMUSP00000101040	1506	V_>720	1	DNIR:1	GA:II	Bilateria	Opisthokonta	II	III_Eut_Am	III_Eut_Am	Ce	I
ENSMUSG00000009293	23719	IV_22501-53000	0	CRMN:0	ENSMUSP00000133515	165	I_<=210	1	DNIR:1	GA:I	Opisthokonta	Eukaryota	II	I_Op_Bi	I_Op_Bi	Eu	II
ENSMUSG00000009350	10833	III_10001-22500	1	CRMN:1	ENSMUSP00000020779	718	IV_461-720	1	DNIR:1	GA:II	Bilateria	Euk+Bac	I	IV_Ma_Mur	IV_Ma_Mur	Ce	I
ENSMUSG00000009356	21862	III_10001-22500	3	CRMN:2-4	ENSMUSP00000099466	710	IV_461-720	1	DNIR:1	GA:II	Bilateria	Euk+Bac	I	III_Eut_Am	III_Eut_Am	Ce	I
ENSMUSG00000009376	110181	V_>53000	30	CRMN:>10	ENSMUSP00000079324	1379	V_>720	5	DNIR:>2	GA:II	Bilateria	Eumetazoa	III	II_Ch_Ve	II_Ch_Ve	Me	III
ENSMUSG00000009378	78887	V_>53000	2	CRMN:2-4	ENSMUSP00000009522	486	IV_461-720	1	DNIR:1	GA:III	Chordata	Euk+Bac	I	II_Ch_Ve	II_Ch_Ve	Ce	I
ENSMUSG00000009394	147725	V_>53000	18	CRMN:>10	ENSMUSP00000009538	586	IV_461-720	3	DNIR:>2	GA:II	Bilateria	Eumetazoa	III	III_Eut_Am	III_Eut_Am	Ch	IV
ENSMUSG00000009406	17214	III_10001-22500	1	CRMN:1	ENSMUSP00000009550	429	III_316-460	1	DNIR:1	GA:II	Bilateria	Eumetazoa	III	III_Eut_Am	III_Eut_Am	Me	III
ENSMUSG00000009418	150776	V_>53000	8	CRMN:5-10	ENSMUSP00000043803	1875	V_>720	0	DNIR:0	GA:II	Bilateria	Eumetazoa	III	II_Ch_Ve	II_Ch_Ve	NULL	NULL
ENSMUSG00000009470	87366	V_>53000	3	CRMN:2-4	ENSMUSP00000105028	898	V_>720	2	DNIR:2	GA:I	Opisthokonta	Eukaryota	II	III_Eut_Am	III_Eut_Am	Eu	II
ENSMUSG00000009471	2619	I_<=3200	0	CRMN:0	ENSMUSP00000072330	318	III_316-460	3	DNIR:>2	GA:II	Bilateria	Eumetazoa	III	III_Eut_Am	III_Eut_Am	Ch	IV
ENSMUSG00000009487	70448	V_>53000	1	CRMN:1	ENSMUSP00000130949	2911	V_>720	11	DNIR:>2	GA:III	Chordata	Vertebrata	IV	III_Eut_Am	III_Eut_Am	Me	III
ENSMUSG00000009535	24498	IV_22501-53000	1	CRMN:1	ENSMUSP00000009679	465	IV_461-720	1	DNIR:1	GA:I	Opisthokonta	Eukaryota	II	I_Op_Bi	Singleton	Eu	II
ENSMUSG00000009545	319789	V_>53000	6	CRMN:5-10	ENSMUSP00000009689	668	IV_461-720	2	DNIR:2	GA:II	Bilateria	Eumetazoa	III	I_Op_Bi	I_Op_Bi	Me	III
ENSMUSG00000009549	3862	II_3201-10000	13	CRMN:>10	ENSMUSP00000009693	110	I_<=210	1	DNIR:1	GA:II	Bilateria	Eukaryota	II	I_Op_Bi	Singleton	Eu	II
ENSMUSG00000009551	8397	II_3201-10000	0	CRMN:0	ENSMUSP00000009695	162	I_<=210	0	DNIR:0	GA:IV	Mammalia	NoGA	NoGA	V_Mus	Singleton	NULL	NULL
ENSMUSG00000009555	7293	II_3201-10000	1	CRMN:1	ENSMUSP00000009699	372	III_316-460	1	DNIR:1	GA:I	Opisthokonta	Eukaryota	II	I_Op_Bi	I_Op_Bi	Ce	I
ENSMUSG00000009563	5011	II_3201-10000	0	CRMN:0	ENSMUSP00000009707	321	III_316-460	1	DNIR:1	GA:II	Bilateria	Vertebrata	IV	III_Eut_Am	III_Eut_Am	Me	III
ENSMUSG00000009566	21529	III_10001-22500	1	CRMN:1	ENSMUSP00000028148	587	IV_461-720	0	DNIR:0	GA:I	Opisthokonta	Cellular_organisms	I	I_Op_Bi	Singleton	NULL	NULL
ENSMUSG00000009569	161049	V_>53000	24	CRMN:>10	ENSMUSP00000009713	1091	V_>720	3	DNIR:>2	GA:II	Bilateria	Eumetazoa	III	III_Eut_Am	III_Eut_Am	Me	III
ENSMUSG00000009575	48273	IV_22501-53000	9	CRMN:5-10	ENSMUSP00000104441	191	I_<=210	2	DNIR:2	GA:II	Bilateria	Eukaryota	II	II_Ch_Ve	II_Ch_Ve	Me	III
ENSMUSG00000009580	9146	II_3201-10000	6	CRMN:5-10	ENSMUSP00000108899	273	II_211-315	1	DNIR:1	GA:IV	Mammalia	Mammalia	V	IV_Ma_Mur	Singleton	Ma	V
ENSMUSG00000009585	24248	IV_22501-53000	3	CRMN:2-4	ENSMUSP00000135027	440	III_316-460	2	DNIR:2	GA:III	Chordata	Mammalia	V	III_Eut_Am	III_Eut_Am	Ch	IV
ENSMUSG00000009588	10483	III_10001-22500	2	CRMN:2-4	ENSMUSP00000009732	526	IV_461-720	1	DNIR:1	GA:III	Chordata	Vertebrata	IV	II_Ch_Ve	II_Ch_Ve	Ce	I
ENSMUSG00000009596	16373	III_10001-22500	0	CRMN:0	ENSMUSP00000009740	471	IV_461-720	1	DNIR:1	GA:II	Bilateria	Mammalia	V	IV_Ma_Mur	IV_Ma_Mur	Eu	II
ENSMUSG00000009614	59945	V_>53000	3	CRMN:2-4	ENSMUSP00000099950	919	V_>720	3	DNIR:>2	GA:II	Bilateria	Euk+Bac	I	I_Op_Bi	I_Op_Bi	Ce	I
ENSMUSG00000009621	164930	V_>53000	3	CRMN:2-4	ENSMUSP00000062782	868	V_>720	7	DNIR:>2	GA:I	Opisthokonta	Eumetazoa	III	II_Ch_Ve	II_Ch_Ve	Me	III
ENSMUSG00000009628	68845	V_>53000	2	CRMN:2-4	ENSMUSP00000009772	2785	V_>720	1	DNIR:1	GA:III	Chordata	Mammalia	V	III_Eut_Am	Singleton	Ma	V
ENSMUSG00000009630	20174	III_10001-22500	0	CRMN:0	ENSMUSP00000009774	309	II_211-315	1	DNIR:1	GA:I	Opisthokonta	Eukaryota	II	III_Eut_Am	III_Eut_Am	Ce	I
ENSMUSG00000009633	1028	I_<=3200	0	CRMN:0	ENSMUSP00000009777	103	I_<=210	1	DNIR:1	GA:III	Chordata	Vertebrata	IV	III_Eut_Am	Singleton	Ch	IV
ENSMUSG00000009640	7593	II_3201-10000	4	CRMN:2-4	ENSMUSP00000099748	468	IV_461-720	1	DNIR:1	GA:I	Opisthokonta	Eukaryota	II	I_Op_Bi	Singleton	Eu	II
ENSMUSG00000009646	18317	III_10001-22500	1	CRMN:1	ENSMUSP00000009790	195	I_<=210	1	DNIR:1	GA:II	Bilateria	Eumetazoa	III	II_Ch_Ve	II_Ch_Ve	Me	III
ENSMUSG00000009647	169709	V_>53000	0	CRMN:0	ENSMUSP00000020312	350	III_316-460	1	DNIR:1	GA:II	Bilateria	Eukaryota	II	II_Ch_Ve	II_Ch_Ve	Eu	II
ENSMUSG00000009654	18821	III_10001-22500	2	CRMN:2-4	ENSMUSP00000009798	546	IV_461-720	3	DNIR:>2	GA:III	Chordata	Eumetazoa	III	II_Ch_Ve	II_Ch_Ve	Me	III
ENSMUSG00000009670	221020	V_>53000	11	CRMN:>10	ENSMUSP00000009814	947	V_>720	1	DNIR:1	GA:III	Chordata	Eukaryota	II	II_Ch_Ve	Singleton	Eu	II
ENSMUSG00000009681	124028	V_>53000	2	CRMN:2-4	ENSMUSP00000126377	1270	V_>720	4	DNIR:>2	GA:I	Opisthokonta	Opisthokonta	II	II_Ch_Ve	II_Ch_Ve	Ch	IV
ENSMUSG00000009687	9760	II_3201-10000	0	CRMN:0	ENSMUSP00000125173	185	I_<=210	1	DNIR:1	GA:IV	Mammalia	Mammalia	V	IV_Ma_Mur	Singleton	Ch	IV
ENSMUSG00000009731	15992	III_10001-22500	1	CRMN:1	ENSMUSP00000009875	651	IV_461-720	4	DNIR:>2	GA:II	Bilateria	Eumetazoa	III	III_Eut_Am	III_Eut_Am	Me	III
ENSMUSG00000009733	49210	IV_22501-53000	0	CRMN:0	ENSMUSP00000009877	502	IV_461-720	1	DNIR:1	GA:III	Chordata	Opisthokonta	II	III_Eut_Am	III_Eut_Am	Me	III
ENSMUSG00000009734	260941	V_>53000	45	CRMN:>10	ENSMUSP00000114173	637	IV_461-720	3	DNIR:>2	GA:II	Bilateria	Eumetazoa	III	I_Op_Bi	I_Op_Bi	Me	III
ENSMUSG00000009739	24667	IV_22501-53000	0	CRMN:0	ENSMUSP00000073504	576	IV_461-720	3	DNIR:>2	GA:II	Bilateria	Vertebrata	IV	V_Mus	V_Mus	Me	III
ENSMUSG00000009741	46266	IV_22501-53000	3	CRMN:2-4	ENSMUSP00000081946	540	IV_461-720	1	DNIR:1	GA:III	Chordata	Eumetazoa	III	II_Ch_Ve	II_Ch_Ve	Me	III
ENSMUSG00000009772	17363	III_10001-22500	5	CRMN:5-10	ENSMUSP00000072039	639	IV_461-720	1	DNIR:1	GA:I	Opisthokonta	Euk+Bac	I	III_Eut_Am	III_Eut_Am	Ce	I
ENSMUSG00000009828	62916	V_>53000	1	CRMN:1	ENSMUSP00000048234	629	IV_461-720	1	DNIR:1	GA:I	Opisthokonta	Eukaryota	II	III_Eut_Am	III_Eut_Am	Ce	I
ENSMUSG00000009863	17991	III_10001-22500	10	CRMN:5-10	ENSMUSP00000010007	282	II_211-315	2	DNIR:2	GA:I	Opisthokonta	Cellular_organisms	I	I_Op_Bi	Singleton	Ce	I
ENSMUSG00000009876	10865	III_10001-22500	3	CRMN:2-4	ENSMUSP00000010020	172	I_<=210	1	DNIR:1	GA:II	Bilateria	Eumetazoa	III	III_Eut_Am	III_Eut_Am	Me	III
ENSMUSG00000009894	44053	IV_22501-53000	3	CRMN:2-4	ENSMUSP00000010038	413	III_316-460	1	DNIR:1	GA:III	Chordata	Eumetazoa	III	II_Ch_Ve	Singleton	Eu	II
ENSMUSG00000009900	42720	IV_22501-53000	2	CRMN:2-4	ENSMUSP00000010044	352	III_316-460	1	DNIR:1	GA:II	Bilateria	Eumetazoa	III	III_Eut_Am	III_Eut_Am	Eu	II
ENSMUSG00000009905	39333	IV_22501-53000	4	CRMN:2-4	ENSMUSP00000010049	332	III_316-460	1	DNIR:1	GA:II	Bilateria	Euk+Bac	I	I_Op_Bi	I_Op_Bi	Ce	I
ENSMUSG00000009907	32658	IV_22501-53000	0	CRMN:0	ENSMUSP00000092230	444	III_316-460	3	DNIR:>2	GA:I	Opisthokonta	Euk_Archaea	I	II_Ch_Ve	II_Ch_Ve	Eu	II
ENSMUSG00000009927	2692	I_<=3200	0	CRMN:0	ENSMUSP00000079180	125	I_<=210	1	DNIR:1	GA:I	Opisthokonta	Eukaryota	II	IV_Ma_Mur	IV_Ma_Mur	Eu	II
ENSMUSG00000009941	20229	III_10001-22500	3	CRMN:2-4	ENSMUSP00000010085	691	IV_461-720	2	DNIR:2	GA:II	Bilateria	Opisthokonta	II	IV_Ma_Mur	IV_Ma_Mur	Me	III
ENSMUSG00000009995	8240	II_3201-10000	0	CRMN:0	ENSMUSP00000109818	263	II_211-315	1	DNIR:1	GA:II	Bilateria	Eukaryota	II	I_Op_Bi	Singleton	Ce	I
ENSMUSG00000010021	25352	IV_22501-53000	0	CRMN:0	ENSMUSP00000081398	997	V_>720	1	DNIR:1	GA:I	Opisthokonta	Eukaryota	II	I_Op_Bi	I_Op_Bi	Eu	II
ENSMUSG00000010025	44048	IV_22501-53000	0	CRMN:0	ENSMUSP00000067767	532	IV_461-720	1	DNIR:1	GA:I	Opisthokonta	Euk+Bac	I	IV_Ma_Mur	IV_Ma_Mur	Ce	I
ENSMUSG00000010044	4010	II_3201-10000	0	CRMN:0	ENSMUSP00000010188	440	III_316-460	1	DNIR:1	GA:II	Bilateria	Eukaryota	II	I_Op_Bi	Singleton	Eu	II
ENSMUSG00000010045	4712	II_3201-10000	1	CRMN:1	ENSMUSP00000010189	350	III_316-460	1	DNIR:1	GA:I	Opisthokonta	Eukaryota	II	I_Op_Bi	Singleton	Eu	II
ENSMUSG00000010047	3660	II_3201-10000	3	CRMN:2-4	ENSMUSP00000010191	473	IV_461-720	1	DNIR:1	GA:II	Bilateria	Eumetazoa	III	II_Ch_Ve	II_Ch_Ve	Me	III
ENSMUSG00000010048	5321	II_3201-10000	1	CRMN:1	ENSMUSP00000010192	441	III_316-460	2	DNIR:2	GA:II	Bilateria	Eukaryota	II	II_Ch_Ve	II_Ch_Ve	Me	III
ENSMUSG00000010051	4784	II_3201-10000	3	CRMN:2-4	ENSMUSP00000010195	462	IV_461-720	1	DNIR:1	GA:II	Bilateria	Eumetazoa	III	III_Eut_Am	III_Eut_Am	Me	III
ENSMUSG00000010054	2854	I_<=3200	0	CRMN:0	ENSMUSP00000010198	110	I_<=210	1	DNIR:1	GA:III	Chordata	Eumetazoa	III	II_Ch_Ve	Singleton	Ch	IV
ENSMUSG00000010057	3496	II_3201-10000	0	CRMN:0	ENSMUSP00000010201	380	III_316-460	1	DNIR:1	GA:I	Opisthokonta	Eukaryota	II	I_Op_Bi	Singleton	Eu	II
ENSMUSG00000010064	18330	III_10001-22500	2	CRMN:2-4	ENSMUSP00000010208	505	IV_461-720	1	DNIR:1	GA:III	Chordata	Eukaryota	II	III_Eut_Am	III_Eut_Am	Ce	I
ENSMUSG00000010066	129735	V_>53000	3	CRMN:2-4	ENSMUSP00000126029	1157	V_>720	4	DNIR:>2	GA:II	Bilateria	Eumetazoa	III	II_Ch_Ve	II_Ch_Ve	Me	III
ENSMUSG00000010067	10709	III_10001-22500	0	CRMN:0	ENSMUSP00000113252	344	III_316-460	2	DNIR:2	GA:II	Bilateria	Opisthokonta	II	II_Ch_Ve	II_Ch_Ve	Me	III
ENSMUSG00000010080	10376	III_10001-22500	0	CRMN:0	ENSMUSP00000121390	636	IV_461-720	1	DNIR:1	GA:I	Opisthokonta	Eukaryota	II	III_Eut_Am	III_Eut_Am	Eu	II
ENSMUSG00000010086	5690	II_3201-10000	1	CRMN:1	ENSMUSP00000059903	679	IV_461-720	3	DNIR:>2	GA:II	Bilateria	NoGA	NoGA	II_Ch_Ve	II_Ch_Ve	Eu	II
ENSMUSG00000010095	16488	III_10001-22500	0	CRMN:0	ENSMUSP00000130194	565	IV_461-720	1	DNIR:1	GA:I	Opisthokonta	Euk+Bac	I	I_Op_Bi	I_Op_Bi	Ce	I
ENSMUSG00000010097	15384	III_10001-22500	0	CRMN:0	ENSMUSP00000010241	618	IV_461-720	4	DNIR:>2	GA:II	Bilateria	Opisthokonta	II	II_Ch_Ve	II_Ch_Ve	Me	III
ENSMUSG00000010110	14657	III_10001-22500	0	CRMN:0	ENSMUSP00000010254	442	III_316-460	2	DNIR:2	GA:I	Opisthokonta	Eukaryota	II	I_Op_Bi	Singleton	Eu	II
ENSMUSG00000010122	34945	IV_22501-53000	3	CRMN:2-4	ENSMUSP00000010267	567	IV_461-720	2	DNIR:2	GA:I	Opisthokonta	Euk+Bac	I	III_Eut_Am	III_Eut_Am	Ce	I
ENSMUSG00000010136	17690	III_10001-22500	0	CRMN:0	ENSMUSP00000010280	246	II_211-315	0	DNIR:0	GA:III	Chordata	NoGA	NoGA	II_Ch_Ve	Singleton	NULL	NULL
ENSMUSG00000010142	22618	IV_22501-53000	0	CRMN:0	ENSMUSP00000010286	249	II_211-315	1	DNIR:1	GA:III	Chordata	Vertebrata	IV	III_Eut_Am	Singleton	Ma	V
ENSMUSG00000010154	36803	IV_22501-53000	0	CRMN:0	ENSMUSP00000010298	718	IV_461-720	0	DNIR:0	GA:II	Bilateria	Eumetazoa	III	III_Eut_Am	III_Eut_Am	NULL	NULL
ENSMUSG00000010175	52643	IV_22501-53000	69	CRMN:>10	ENSMUSP00000010319	737	V_>720	1	DNIR:1	GA:II	Bilateria	Eumetazoa	III	II_Ch_Ve	II_Ch_Ve	Me	III
ENSMUSG00000010205	17821	III_10001-22500	0	CRMN:0	ENSMUSP00000111150	748	V_>720	2	DNIR:2	GA:III	Chordata	Eukaryota	II	III_Eut_Am	III_Eut_Am	Ce	I
ENSMUSG00000010277	28872	IV_22501-53000	0	CRMN:0	ENSMUSP00000010421	2234	V_>720	3	DNIR:>2	GA:II	Bilateria	Eukaryota	II	I_Op_Bi	Singleton	Ch	IV
ENSMUSG00000010290	17238	III_10001-22500	7	CRMN:5-10	ENSMUSP00000010434	232	II_211-315	1	DNIR:1	GA:III	Chordata	Vertebrata	IV	III_Eut_Am	Singleton	Ch	IV
ENSMUSG00000010307	4137	II_3201-10000	2	CRMN:2-4	ENSMUSP00000010451	241	II_211-315	1	DNIR:1	GA:II	Bilateria	Euk+Bac	I	III_Eut_Am	III_Eut_Am	Ce	I
ENSMUSG00000010311	10801	III_10001-22500	4	CRMN:2-4	ENSMUSP00000120568	381	III_316-460	3	DNIR:>2	GA:III	Chordata	NoGA	NoGA	III_Eut_Am	III_Eut_Am	Ce	I
ENSMUSG00000010342	150759	V_>53000	20	CRMN:>10	ENSMUSP00000054444	1450	V_>720	3	DNIR:>2	GA:III	Chordata	Eumetazoa	III	III_Eut_Am	Singleton	Ce	I
ENSMUSG00000010358	10292	III_10001-22500	1	CRMN:1	ENSMUSP00000010502	286	II_211-315	3	DNIR:>2	GA:III	Chordata	Vertebrata	IV	III_Eut_Am	III_Eut_Am	Ma	V
ENSMUSG00000010362	8906	II_3201-10000	6	CRMN:5-10	ENSMUSP00000010506	281	II_211-315	1	DNIR:1	GA:III	Chordata	Eumetazoa	III	III_Eut_Am	Singleton	Ce	I
ENSMUSG00000010376	9642	II_3201-10000	2	CRMN:2-4	ENSMUSP00000010520	81	I_<=210	1	DNIR:1	GA:I	Opisthokonta	Eukaryota	II	I_Op_Bi	Singleton	Eu	II
ENSMUSG00000010392	36978	IV_22501-53000	6	CRMN:5-10	ENSMUSP00000010536	250	II_211-315	1	DNIR:1	GA:I	Opisthokonta	Eukaryota	II	I_Op_Bi	Singleton	Eu	II
ENSMUSG00000010406	2842	I_<=3200	2	CRMN:2-4	ENSMUSP00000010550	121	I_<=210	0	DNIR:0	GA:II	Bilateria	Eumetazoa	III	I_Op_Bi	Singleton	NULL	NULL
ENSMUSG00000010435	27690	IV_22501-53000	3	CRMN:2-4	ENSMUSP00000010579	182	I_<=210	1	DNIR:1	GA:IV	Mammalia	Mammalia	V	IV_Ma_Mur	Singleton	Ma	V
ENSMUSG00000010453	33452	IV_22501-53000	1	CRMN:1	ENSMUSP00000010597	877	V_>720	1	DNIR:1	GA:II	Bilateria	Eumetazoa	III	I_Op_Bi	Singleton	Ce	I
ENSMUSG00000010461	245728	V_>53000	30	CRMN:>10	ENSMUSP00000073970	616	IV_461-720	0	DNIR:0	GA:II	Bilateria	Eukaryota	II	II_Ch_Ve	II_Ch_Ve	NULL	NULL
ENSMUSG00000010476	120773	V_>53000	2	CRMN:2-4	ENSMUSP00000101724	596	IV_461-720	1	DNIR:1	GA:II	Bilateria	Eumetazoa	III	II_Ch_Ve	II_Ch_Ve	Ce	I
ENSMUSG00000010505	64466	V_>53000	0	CRMN:0	ENSMUSP00000079900	1169	V_>720	9	DNIR:>2	GA:II	Bilateria	Eumetazoa	III	III_Eut_Am	III_Eut_Am	Ch	IV
ENSMUSG00000010517	287373	V_>53000	51	CRMN:>10	ENSMUSP00000099785	649	IV_461-720	2	DNIR:2	GA:I	Opisthokonta	Eukaryota	II	I_Op_Bi	I_Op_Bi	Eu	II
ENSMUSG00000010529	1213	I_<=3200	1	CRMN:1	ENSMUSP00000010673	200	I_<=210	1	DNIR:1	GA:I	Opisthokonta	Mammalia	V	III_Eut_Am	III_Eut_Am	Ce	I
ENSMUSG00000010538	14243	III_10001-22500	1	CRMN:1	ENSMUSP00000010682	124	I_<=210	0	DNIR:0	GA:IV	Mammalia	NoGA	NoGA	IV_Ma_Mur	Singleton	NULL	NULL
ENSMUSG00000010554	57696	V_>53000	30	CRMN:>10	ENSMUSP00000010698	593	IV_461-720	1	DNIR:1	GA:II	Bilateria	Euk+Bac	I	I_Op_Bi	Singleton	Ce	I
ENSMUSG00000010592	14206	III_10001-22500	70	CRMN:>10	ENSMUSP00000010736	298	II_211-315	1	DNIR:1	GA:II	Bilateria	Eumetazoa	III	II_Ch_Ve	II_Ch_Ve	Ce	I
ENSMUSG00000010601	10890	III_10001-22500	0	CRMN:0	ENSMUSP00000010745	418	III_316-460	1	DNIR:1	GA:III	Chordata	Vertebrata	IV	V_Mus	V_Mus	Ch	IV
ENSMUSG00000010607	1513	I_<=3200	0	CRMN:0	ENSMUSP00000116929	71	I_<=210	1	DNIR:1	GA:III	Chordata	NoGA	NoGA	III_Eut_Am	Singleton	Eu	II
ENSMUSG00000010608	51888	IV_22501-53000	5	CRMN:5-10	ENSMUSP00000048470	838	V_>720	3	DNIR:>2	GA:II	Bilateria	Eukaryota	II	I_Op_Bi	Singleton	Eu	II
ENSMUSG00000010609	36435	IV_22501-53000	1	CRMN:1	ENSMUSP00000010753	448	III_316-460	1	DNIR:1	GA:II	Bilateria	Eukaryota	II	II_Ch_Ve	II_Ch_Ve	Eu	II
ENSMUSG00000010651	9071	II_3201-10000	4	CRMN:2-4	ENSMUSP00000010795	424	III_316-460	2	DNIR:2	GA:I	Opisthokonta	Cellular_organisms	I	V_Mus	V_Mus	Ce	I
ENSMUSG00000010660	21970	III_10001-22500	4	CRMN:2-4	ENSMUSP00000010804	756	V_>720	6	DNIR:>2	GA:III	Chordata	Eukaryota	II	III_Eut_Am	III_Eut_Am	Ch	IV
ENSMUSG00000010663	13983	III_10001-22500	2	CRMN:2-4	ENSMUSP00000010807	447	III_316-460	2	DNIR:2	GA:II	Bilateria	Euk+Bac	I	III_Eut_Am	III_Eut_Am	Ce	I
ENSMUSG00000010721	148577	V_>53000	12	CRMN:>10	ENSMUSP00000058405	490	IV_461-720	1	DNIR:1	GA:II	Bilateria	Eukaryota	II	II_Ch_Ve	II_Ch_Ve	Eu	II
ENSMUSG00000010751	14854	III_10001-22500	0	CRMN:0	ENSMUSP00000075018	198	I_<=210	1	DNIR:1	GA:IV	Mammalia	Eumetazoa	III	V_Mus	V_Mus	Me	III
ENSMUSG00000010755	42861	IV_22501-53000	0	CRMN:0	ENSMUSP00000010899	831	V_>720	1	DNIR:1	GA:I	Opisthokonta	Cellular_organisms	I	I_Op_Bi	I_Op_Bi	Ce	I
ENSMUSG00000010760	997	I_<=3200	0	CRMN:0	ENSMUSP00000010904	144	I_<=210	1	DNIR:1	GA:III	Chordata	Vertebrata	IV	II_Ch_Ve	II_Ch_Ve	Eu	II
ENSMUSG00000010796	58098	V_>53000	13	CRMN:>10	ENSMUSP00000010940	475	IV_461-720	5	DNIR:>2	GA:II	Bilateria	Eumetazoa	III	I_Op_Bi	Singleton	Eu	II
ENSMUSG00000010797	41646	IV_22501-53000	31	CRMN:>10	ENSMUSP00000010941	360	III_316-460	1	DNIR:1	GA:III	Chordata	Eumetazoa	III	III_Eut_Am	III_Eut_Am	Eu	II
ENSMUSG00000010803	51992	IV_22501-53000	9	CRMN:5-10	ENSMUSP00000020707	455	III_316-460	2	DNIR:2	GA:III	Chordata	Euk+Bac	I	III_Eut_Am	III_Eut_Am	Me	III
ENSMUSG00000010825	34815	IV_22501-53000	2	CRMN:2-4	ENSMUSP00000106361	1203	V_>720	3	DNIR:>2	GA:II	Bilateria	Eumetazoa	III	I_Op_Bi	I_Op_Bi	Eu	II
ENSMUSG00000010830	11332	III_10001-22500	4	CRMN:2-4	ENSMUSP00000010974	214	II_211-315	1	DNIR:1	GA:I	Opisthokonta	Eukaryota	II	III_Eut_Am	III_Eut_Am	Eu	II
ENSMUSG00000010841	7986	II_3201-10000	11	CRMN:>10	ENSMUSP00000010985	164	I_<=210	1	DNIR:1	GA:III	Chordata	Eumetazoa	III	II_Ch_Ve	II_Ch_Ve	Eu	II
ENSMUSG00000010911	18970	III_10001-22500	17	CRMN:>10	ENSMUSP00000011055	241	II_211-315	1	DNIR:1	GA:I	Opisthokonta	Euk+Bac	I	I_Op_Bi	Singleton	Ce	I
ENSMUSG00000010914	52439	IV_22501-53000	17	CRMN:>10	ENSMUSP00000011058	501	IV_461-720	3	DNIR:>2	GA:I	Opisthokonta	Euk+Bac	I	I_Op_Bi	Singleton	Ce	I
ENSMUSG00000010936	101759	V_>53000	27	CRMN:>10	ENSMUSP00000034190	782	V_>720	2	DNIR:2	GA:I	Opisthokonta	Eukaryota	II	I_Op_Bi	Singleton	Eu	II
ENSMUSG00000011008	45681	IV_22501-53000	6	CRMN:5-10	ENSMUSP00000011152	566	IV_461-720	1	DNIR:1	GA:II	Bilateria	Vertebrata	IV	III_Eut_Am	III_Eut_Am	Ce	I
ENSMUSG00000011034	58654	V_>53000	10	CRMN:5-10	ENSMUSP00000011178	665	IV_461-720	1	DNIR:1	GA:II	Bilateria	Euk+Bac	I	II_Ch_Ve	II_Ch_Ve	Ce	I
ENSMUSG00000011096	6431	II_3201-10000	0	CRMN:0	ENSMUSP00000103517	328	III_316-460	0	DNIR:0	GA:III	Chordata	Vertebrata	IV	II_Ch_Ve	Singleton	NULL	NULL
ENSMUSG00000011114	8131	II_3201-10000	1	CRMN:1	ENSMUSP00000112600	406	III_316-460	2	DNIR:2	GA:II	Bilateria	Eumetazoa	III	I_Op_Bi	Singleton	Eu	II
ENSMUSG00000011118	9321	II_3201-10000	2	CRMN:2-4	ENSMUSP00000011262	392	III_316-460	0	DNIR:0	GA:III	Chordata	Eumetazoa	III	III_Eut_Am	III_Eut_Am	NULL	NULL
ENSMUSG00000011148	21310	III_10001-22500	0	CRMN:0	ENSMUSP00000136572	480	IV_461-720	1	DNIR:1	GA:I	Opisthokonta	Cellular_organisms	I	II_Ch_Ve	II_Ch_Ve	Ce	I
ENSMUSG00000011154	20780	III_10001-22500	0	CRMN:0	ENSMUSP00000011298	303	II_211-315	0	DNIR:0	GA:II	Bilateria	Eukaryota	II	I_Op_Bi	Singleton	NULL	NULL
ENSMUSG00000011158	40760	IV_22501-53000	8	CRMN:5-10	ENSMUSP00000011302	676	IV_461-720	4	DNIR:>2	GA:I	Opisthokonta	Eukaryota	II	I_Op_Bi	Singleton	Eu	II
ENSMUSG00000011171	68536	V_>53000	5	CRMN:5-10	ENSMUSP00000011315	437	III_316-460	2	DNIR:2	GA:III	Chordata	Eumetazoa	III	III_Eut_Am	III_Eut_Am	Me	III
ENSMUSG00000011179	6630	II_3201-10000	7	CRMN:5-10	ENSMUSP00000128661	461	IV_461-720	2	DNIR:2	GA:I	Opisthokonta	Cellular_organisms	I	III_Eut_Am	III_Eut_Am	Ce	I
ENSMUSG00000011254	8652	II_3201-10000	0	CRMN:0	ENSMUSP00000011398	298	II_211-315	2	DNIR:2	GA:I	Opisthokonta	Eukaryota	II	I_Op_Bi	Singleton	Eu	II
ENSMUSG00000011256	91352	V_>53000	2	CRMN:2-4	ENSMUSP00000011400	920	V_>720	4	DNIR:>2	GA:III	Chordata	Eumetazoa	III	III_Eut_Am	III_Eut_Am	Me	III
ENSMUSG00000011257	36575	IV_22501-53000	9	CRMN:5-10	ENSMUSP00000079070	660	IV_461-720	5	DNIR:>2	GA:III	Chordata	Eukaryota	II	V_Mus	V_Mus	Eu	II
ENSMUSG00000011263	7705	II_3201-10000	0	CRMN:0	ENSMUSP00000011407	242	II_211-315	0	DNIR:0	GA:IV	Mammalia	Mammalia	V	IV_Ma_Mur	Singleton	NULL	NULL
ENSMUSG00000011267	3370	II_3201-10000	0	CRMN:0	ENSMUSP00000104093	445	III_316-460	2	DNIR:2	GA:II	Bilateria	NoGA	NoGA	III_Eut_Am	III_Eut_Am	Me	III
ENSMUSG00000011305	5996	II_3201-10000	1	CRMN:1	ENSMUSP00000019808	463	IV_461-720	1	DNIR:1	GA:II	Bilateria	Mammalia	V	III_Eut_Am	III_Eut_Am	Me	III
ENSMUSG00000011306	29141	IV_22501-53000	1	CRMN:1	ENSMUSP00000011450	643	IV_461-720	3	DNIR:>2	GA:II	Bilateria	Eukaryota	II	II_Ch_Ve	II_Ch_Ve	Eu	II
ENSMUSG00000011349	7595	II_3201-10000	2	CRMN:2-4	ENSMUSP00000011493	370	III_316-460	1	DNIR:1	GA:IV	Mammalia	Mammalia	V	IV_Ma_Mur	IV_Ma_Mur	Me	III
ENSMUSG00000011382	15850	III_10001-22500	0	CRMN:0	ENSMUSP00000011526	333	III_316-460	2	DNIR:2	GA:II	Bilateria	Euk+Bac	I	I_Op_Bi	Singleton	Ce	I
ENSMUSG00000011427	15971	III_10001-22500	0	CRMN:0	ENSMUSP00000032796	779	V_>720	6	DNIR:>2	GA:IV	Mammalia	Eumetazoa	III	IV_Ma_Mur	IV_Ma_Mur	Ch	IV
ENSMUSG00000011463	27470	IV_22501-53000	1	CRMN:1	ENSMUSP00000011607	415	III_316-460	2	DNIR:2	GA:I	Opisthokonta	Cellular_organisms	I	III_Eut_Am	III_Eut_Am	Me	III
ENSMUSG00000011486	8882	II_3201-10000	0	CRMN:0	ENSMUSP00000058877	312	II_211-315	3	DNIR:>2	GA:II	Bilateria	Eukaryota	II	IV_Ma_Mur	IV_Ma_Mur	Eu	II
ENSMUSG00000011589	10371	III_10001-22500	4	CRMN:2-4	ENSMUSP00000011733	496	IV_461-720	2	DNIR:2	GA:II	Bilateria	Eumetazoa	III	III_Eut_Am	III_Eut_Am	Eu	II
ENSMUSG00000011632	4373	II_3201-10000	0	CRMN:0	ENSMUSP00000011776	212	II_211-315	0	DNIR:0	GA:III	Chordata	Vertebrata	IV	III_Eut_Am	Singleton	NULL	NULL
ENSMUSG00000011658	6553	II_3201-10000	2	CRMN:2-4	ENSMUSP00000071194	415	III_316-460	0	DNIR:0	GA:II	Bilateria	Opisthokonta	II	I_Op_Bi	Singleton	NULL	NULL
ENSMUSG00000011751	91304	V_>53000	17	CRMN:>10	ENSMUSP00000011895	2561	V_>720	16	DNIR:>2	GA:II	Bilateria	Opisthokonta	II	III_Eut_Am	III_Eut_Am	Me	III
ENSMUSG00000011752	6794	II_3201-10000	1	CRMN:1	ENSMUSP00000011896	254	II_211-315	1	DNIR:1	GA:I	Opisthokonta	Cellular_organisms	I	III_Eut_Am	III_Eut_Am	Ce	I
ENSMUSG00000011831	130313	V_>53000	3	CRMN:2-4	ENSMUSP00000108261	809	V_>720	2	DNIR:2	GA:I	Opisthokonta	Eukaryota	II	III_Eut_Am	III_Eut_Am	Ch	IV
ENSMUSG00000011832	44691	IV_22501-53000	0	CRMN:0	ENSMUSP00000135479	813	V_>720	2	DNIR:2	GA:I	Opisthokonta	Eumetazoa	III	III_Eut_Am	III_Eut_Am	Eu	II
ENSMUSG00000011837	3118	I_<=3200	1	CRMN:1	ENSMUSP00000011981	359	III_316-460	1	DNIR:1	GA:III	Chordata	Vertebrata	IV	III_Eut_Am	Singleton	Ch	IV
ENSMUSG00000011877	14225	III_10001-22500	6	CRMN:5-10	ENSMUSP00000037210	770	V_>720	5	DNIR:>2	GA:II	Bilateria	Eumetazoa	III	II_Ch_Ve	II_Ch_Ve	Me	III
ENSMUSG00000011884	21582	III_10001-22500	1	CRMN:1	ENSMUSP00000012028	209	I_<=210	1	DNIR:1	GA:II	Bilateria	Eukaryota	II	I_Op_Bi	Singleton	Eu	II
ENSMUSG00000011958	18852	III_10001-22500	13	CRMN:>10	ENSMUSP00000113466	348	III_316-460	2	DNIR:2	GA:II	Bilateria	Eumetazoa	III	III_Eut_Am	III_Eut_Am	Ch	IV
ENSMUSG00000011960	32235	IV_22501-53000	1	CRMN:1	ENSMUSP00000012104	724	V_>720	1	DNIR:1	GA:II	Bilateria	NoGA	NoGA	II_Ch_Ve	II_Ch_Ve	Eu	II
ENSMUSG00000012017	11006	III_10001-22500	6	CRMN:5-10	ENSMUSP00000012161	833	V_>720	0	DNIR:0	GA:II	Bilateria	Vertebrata	IV	III_Eut_Am	III_Eut_Am	NULL	NULL
ENSMUSG00000012042	22579	IV_22501-53000	1	CRMN:1	ENSMUSP00000012186	325	III_316-460	1	DNIR:1	GA:III	Chordata	Mammalia	V	III_Eut_Am	Singleton	Ch	IV
ENSMUSG00000012076	33370	IV_22501-53000	40	CRMN:>10	ENSMUSP00000082500	323	III_316-460	1	DNIR:1	GA:II	Bilateria	Eumetazoa	III	II_Ch_Ve	II_Ch_Ve	Me	III
ENSMUSG00000012114	71710	V_>53000	2	CRMN:2-4	ENSMUSP00000012259	789	V_>720	1	DNIR:1	GA:II	Bilateria	Eumetazoa	III	I_Op_Bi	Singleton	Me	III
ENSMUSG00000012117	31891	IV_22501-53000	0	CRMN:0	ENSMUSP00000101511	334	III_316-460	1	DNIR:1	GA:I	Opisthokonta	NoGA	NoGA	I_Op_Bi	Singleton	Ce	I
ENSMUSG00000012123	26593	IV_22501-53000	3	CRMN:2-4	ENSMUSP00000114099	1516	V_>720	6	DNIR:>2	GA:III	Chordata	NoGA	NoGA	III_Eut_Am	III_Eut_Am	Ce	I
ENSMUSG00000012126	25024	IV_22501-53000	2	CRMN:2-4	ENSMUSP00000074255	484	IV_461-720	2	DNIR:2	GA:III	Chordata	Eukaryota	II	II_Ch_Ve	Singleton	Eu	II
ENSMUSG00000012187	27183	IV_22501-53000	0	CRMN:0	ENSMUSP00000012331	335	III_316-460	1	DNIR:1	GA:I	Opisthokonta	Eukaryota	II	III_Eut_Am	III_Eut_Am	Ce	I
ENSMUSG00000012211	14416	III_10001-22500	0	CRMN:0	ENSMUSP00000012355	189	I_<=210	0	DNIR:0	GA:IV	Mammalia	Mammalia	V	IV_Ma_Mur	Singleton	NULL	NULL
ENSMUSG00000012282	5961	II_3201-10000	4	CRMN:2-4	ENSMUSP00000012426	354	III_316-460	1	DNIR:1	GA:II	Bilateria	Eumetazoa	III	III_Eut_Am	III_Eut_Am	Eu	II
ENSMUSG00000012296	25176	IV_22501-53000	2	CRMN:2-4	ENSMUSP00000012440	539	IV_461-720	2	DNIR:2	GA:II	Bilateria	Eumetazoa	III	II_Ch_Ve	II_Ch_Ve	Ch	IV
ENSMUSG00000012350	39846	IV_22501-53000	4	CRMN:2-4	ENSMUSP00000087961	300	II_211-315	2	DNIR:2	GA:II	Bilateria	Eumetazoa	III	III_Eut_Am	III_Eut_Am	Me	III
ENSMUSG00000012396	7145	II_3201-10000	0	CRMN:0	ENSMUSP00000012540	305	II_211-315	1	DNIR:1	GA:III	Chordata	Mammalia	V	III_Eut_Am	Singleton	Eu	II
ENSMUSG00000012405	3569	II_3201-10000	1	CRMN:1	ENSMUSP00000078388	204	I_<=210	1	DNIR:1	GA:I	Opisthokonta	Euk_Archaea	I	IV_Ma_Mur	IV_Ma_Mur	Ce	I
ENSMUSG00000012422	54785	V_>53000	36	CRMN:>10	ENSMUSP00000125314	72	I_<=210	1	DNIR:1	GA:I	Opisthokonta	Eukaryota	II	I_Op_Bi	Singleton	Eu	II
ENSMUSG00000012428	21742	III_10001-22500	9	CRMN:5-10	ENSMUSP00000111081	470	IV_461-720	2	DNIR:2	GA:III	Chordata	Vertebrata	IV	III_Eut_Am	III_Eut_Am	Ce	I
ENSMUSG00000012429	3693	II_3201-10000	53	CRMN:>10	ENSMUSP00000059154	178	I_<=210	1	DNIR:1	GA:III	Chordata	Vertebrata	IV	V_Mus	V_Mus	Ch	IV
ENSMUSG00000012443	45457	IV_22501-53000	11	CRMN:>10	ENSMUSP00000012587	1052	V_>720	2	DNIR:2	GA:I	Opisthokonta	Eukaryota	II	I_Op_Bi	I_Op_Bi	Me	III
ENSMUSG00000012483	3238	II_3201-10000	8	CRMN:5-10	ENSMUSP00000012627	121	I_<=210	1	DNIR:1	GA:III	Chordata	Eumetazoa	III	II_Ch_Ve	Singleton	Eu	II
ENSMUSG00000012519	26381	IV_22501-53000	4	CRMN:2-4	ENSMUSP00000055521	472	IV_461-720	1	DNIR:1	GA:III	Chordata	Eumetazoa	III	II_Ch_Ve	Singleton	Ce	I
ENSMUSG00000012520	4853	II_3201-10000	9	CRMN:5-10	ENSMUSP00000012664	314	II_211-315	1	DNIR:1	GA:II	Bilateria	Eumetazoa	III	III_Eut_Am	III_Eut_Am	Eu	II
ENSMUSG00000012535	69061	V_>53000	7	CRMN:5-10	ENSMUSP00000110906	929	V_>720	1	DNIR:1	GA:I	Opisthokonta	Eukaryota	II	I_Op_Bi	I_Op_Bi	Eu	II
ENSMUSG00000012609	237235	V_>53000	16	CRMN:>10	ENSMUSP00000048809	1328	V_>720	1	DNIR:1	GA:II	Bilateria	NoGA	NoGA	I_Op_Bi	I_Op_Bi	Eu	II
ENSMUSG00000012640	17098	III_10001-22500	16	CRMN:>10	ENSMUSP00000040282	886	V_>720	2	DNIR:2	GA:III	Chordata	Mammalia	V	III_Eut_Am	Singleton	Ch	IV
ENSMUSG00000012705	4341	II_3201-10000	0	CRMN:0	ENSMUSP00000012849	114	I_<=210	1	DNIR:1	GA:III	Chordata	Mammalia	V	IV_Ma_Mur	IV_Ma_Mur	Ma	V
ENSMUSG00000012777	5231	II_3201-10000	1	CRMN:1	ENSMUSP00000103578	486	IV_461-720	1	DNIR:1	GA:II	Bilateria	NoGA	NoGA	III_Eut_Am	III_Eut_Am	Ce	I
ENSMUSG00000012819	393743	V_>53000	5	CRMN:5-10	ENSMUSP00000101101	3354	V_>720	26	DNIR:>2	GA:II	Bilateria	Eumetazoa	III	I_Op_Bi	I_Op_Bi	Ce	I
ENSMUSG00000012848	4397	II_3201-10000	0	CRMN:0	ENSMUSP00000004554	204	I_<=210	1	DNIR:1	GA:I	Opisthokonta	Euk_Archaea	I	I_Op_Bi	Singleton	Ce	I
ENSMUSG00000012889	6539	II_3201-10000	1	CRMN:1	ENSMUSP00000091073	559	IV_461-720	8	DNIR:>2	GA:III	Chordata	NoGA	NoGA	III_Eut_Am	III_Eut_Am	Ce	I
ENSMUSG00000013033	41850	IV_22501-53000	3	CRMN:2-4	ENSMUSP00000115295	1516	V_>720	7	DNIR:>2	GA:II	Bilateria	Eumetazoa	III	III_Eut_Am	III_Eut_Am	Ch	IV
ENSMUSG00000013076	73518	V_>53000	1	CRMN:1	ENSMUSP00000013220	968	V_>720	2	DNIR:2	GA:II	Bilateria	NoGA	NoGA	II_Ch_Ve	II_Ch_Ve	Ch	IV
ENSMUSG00000013083	598	I_<=3200	0	CRMN:0	ENSMUSP00000013227	110	I_<=210	1	DNIR:1	GA:IV	Mammalia	Mammalia	V	IV_Ma_Mur	Singleton	Ce	I
ENSMUSG00000013089	58411	V_>53000	8	CRMN:5-10	ENSMUSP00000131791	528	IV_461-720	2	DNIR:2	GA:II	Bilateria	Eumetazoa	III	II_Ch_Ve	II_Ch_Ve	Ch	IV
ENSMUSG00000013091	1402	I_<=3200	0	CRMN:0	ENSMUSP00000013235	166	I_<=210	1	DNIR:1	GA:IV	Mammalia	Mammalia	V	IV_Ma_Mur	Singleton	Ma	V
ENSMUSG00000013150	44811	IV_22501-53000	0	CRMN:0	ENSMUSP00000013294	385	III_316-460	2	DNIR:2	GA:II	Bilateria	Euk+Bac	I	II_Ch_Ve	II_Ch_Ve	Ce	I
ENSMUSG00000013155	4279	II_3201-10000	1	CRMN:1	ENSMUSP00000013299	346	III_316-460	1	DNIR:1	GA:II	Bilateria	Eukaryota	II	I_Op_Bi	Singleton	Eu	II
ENSMUSG00000013158	1954	I_<=3200	1	CRMN:1	ENSMUSP00000013302	307	II_211-315	0	DNIR:0	GA:IV	Mammalia	Mammalia	V	IV_Ma_Mur	Singleton	NULL	NULL
ENSMUSG00000013160	41583	IV_22501-53000	1	CRMN:1	ENSMUSP00000013304	351	III_316-460	1	DNIR:1	GA:I	Opisthokonta	Eukaryota	II	II_Ch_Ve	II_Ch_Ve	Ce	I
ENSMUSG00000013236	64053	V_>53000	0	CRMN:0	ENSMUSP00000064048	1907	V_>720	12	DNIR:>2	GA:II	Bilateria	Vertebrata	IV	III_Eut_Am	III_Eut_Am	Eu	II
ENSMUSG00000013275	21373	III_10001-22500	1	CRMN:1	ENSMUSP00000083747	512	IV_461-720	2	DNIR:2	GA:II	Bilateria	Euk_Archaea	I	II_Ch_Ve	II_Ch_Ve	Ce	I
ENSMUSG00000013338	33809	IV_22501-53000	0	CRMN:0	ENSMUSP00000105240	1994	V_>720	7	DNIR:>2	GA:II	Bilateria	Mammalia	V	II_Ch_Ve	II_Ch_Ve	Ch	IV
ENSMUSG00000013353	13897	III_10001-22500	2	CRMN:2-4	ENSMUSP00000013497	367	III_316-460	0	DNIR:0	GA:IV	Mammalia	Vertebrata	IV	IV_Ma_Mur	Singleton	NULL	NULL
ENSMUSG00000013367	17169	III_10001-22500	0	CRMN:0	ENSMUSP00000103608	336	III_316-460	2	DNIR:2	GA:II	Bilateria	Eumetazoa	III	III_Eut_Am	III_Eut_Am	Eu	II
ENSMUSG00000013415	48778	IV_22501-53000	42	CRMN:>10	ENSMUSP00000013559	577	IV_461-720	6	DNIR:>2	GA:II	Bilateria	Vertebrata	IV	II_Ch_Ve	II_Ch_Ve	Eu	II
ENSMUSG00000013418	48949	IV_22501-53000	5	CRMN:5-10	ENSMUSP00000037239	510	IV_461-720	1	DNIR:1	GA:III	Chordata	Eumetazoa	III	III_Eut_Am	III_Eut_Am	Ce	I
ENSMUSG00000013419	11710	III_10001-22500	0	CRMN:0	ENSMUSP00000091286	729	V_>720	4	DNIR:>2	GA:III	Chordata	Eumetazoa	III	III_Eut_Am	III_Eut_Am	Ch	IV
ENSMUSG00000013465	11778	III_10001-22500	0	CRMN:0	ENSMUSP00000057731	580	IV_461-720	1	DNIR:1	GA:II	Bilateria	Eukaryota	II	I_Op_Bi	Singleton	Me	III
ENSMUSG00000013483	37608	IV_22501-53000	1	CRMN:1	ENSMUSP00000053665	999	V_>720	3	DNIR:>2	GA:III	Chordata	Vertebrata	IV	II_Ch_Ve	II_Ch_Ve	Me	III
ENSMUSG00000013495	18001	III_10001-22500	1	CRMN:1	ENSMUSP00000068607	499	IV_461-720	2	DNIR:2	GA:III	Chordata	Eumetazoa	III	II_Ch_Ve	Singleton	Ce	I
ENSMUSG00000013523	80855	V_>53000	2	CRMN:2-4	ENSMUSP00000013667	633	IV_461-720	0	DNIR:0	GA:III	Chordata	Vertebrata	IV	III_Eut_Am	Singleton	NULL	NULL
ENSMUSG00000013539	47279	IV_22501-53000	0	CRMN:0	ENSMUSP00000111291	276	II_211-315	1	DNIR:1	GA:I	Opisthokonta	Euk+Bac	I	I_Op_Bi	Singleton	Ce	I
ENSMUSG00000013562	1988	I_<=3200	0	CRMN:0	ENSMUSP00000137261	123	I_<=210	0	DNIR:0	GA:IV	Mammalia	NoGA	NoGA	V_Mus	Singleton	NULL	NULL
ENSMUSG00000013584	80455	V_>53000	8	CRMN:5-10	ENSMUSP00000034723	518	IV_461-720	1	DNIR:1	GA:II	Bilateria	Euk+Bac	I	II_Ch_Ve	II_Ch_Ve	Ce	I
ENSMUSG00000013593	12270	III_10001-22500	3	CRMN:2-4	ENSMUSP00000013737	463	IV_461-720	1	DNIR:1	GA:II	Bilateria	Cellular_organisms	I	I_Op_Bi	Singleton	Ce	I
ENSMUSG00000013611	51512	IV_22501-53000	2	CRMN:2-4	ENSMUSP00000124063	439	III_316-460	1	DNIR:1	GA:II	Bilateria	Vertebrata	IV	II_Ch_Ve	II_Ch_Ve	Eu	II
ENSMUSG00000013622	6322	II_3201-10000	0	CRMN:0	ENSMUSP00000013766	223	II_211-315	0	DNIR:0	GA:III	Chordata	Eumetazoa	III	II_Ch_Ve	Singleton	NULL	NULL
ENSMUSG00000013629	23700	IV_22501-53000	1	CRMN:1	ENSMUSP00000013773	2225	V_>720	12	DNIR:>2	GA:I	Opisthokonta	Cellular_organisms	I	I_Op_Bi	I_Op_Bi	Ce	I
ENSMUSG00000013643	11686	III_10001-22500	0	CRMN:0	ENSMUSP00000013787	255	II_211-315	0	DNIR:0	GA:IV	Mammalia	Mammalia	V	IV_Ma_Mur	Singleton	NULL	NULL
ENSMUSG00000013646	17005	III_10001-22500	2	CRMN:2-4	ENSMUSP00000072872	392	III_316-460	1	DNIR:1	GA:II	Bilateria	Opisthokonta	II	I_Op_Bi	I_Op_Bi	Me	III
ENSMUSG00000013653	4914	II_3201-10000	0	CRMN:0	ENSMUSP00000013797	235	II_211-315	0	DNIR:0	GA:III	Chordata	Mammalia	V	IV_Ma_Mur	IV_Ma_Mur	NULL	NULL
ENSMUSG00000013662	39736	IV_22501-53000	12	CRMN:>10	ENSMUSP00000069962	361	III_316-460	1	DNIR:1	GA:I	Opisthokonta	Eukaryota	II	I_Op_Bi	Singleton	Ce	I
ENSMUSG00000013663	68664	V_>53000	16	CRMN:>10	ENSMUSP00000013807	403	III_316-460	1	DNIR:1	GA:II	Bilateria	Eukaryota	II	I_Op_Bi	I_Op_Bi	Eu	II
ENSMUSG00000013668	8602	II_3201-10000	15	CRMN:>10	ENSMUSP00000070291	329	III_316-460	0	DNIR:0	GA:IV	Mammalia	Mammalia	V	IV_Ma_Mur	Singleton	NULL	NULL
ENSMUSG00000013698	10077	III_10001-22500	2	CRMN:2-4	ENSMUSP00000013842	130	I_<=210	1	DNIR:1	GA:III	Chordata	Eumetazoa	III	II_Ch_Ve	Singleton	Ch	IV
ENSMUSG00000013701	21737	III_10001-22500	3	CRMN:2-4	ENSMUSP00000013845	209	I_<=210	1	DNIR:1	GA:II	Bilateria	Eukaryota	II	V_Mus	V_Mus	Eu	II
ENSMUSG00000013707	2840	I_<=3200	2	CRMN:2-4	ENSMUSP00000013851	184	I_<=210	1	DNIR:1	GA:II	Bilateria	Opisthokonta	II	III_Eut_Am	III_Eut_Am	Me	III
ENSMUSG00000013736	13355	III_10001-22500	69	CRMN:>10	ENSMUSP00000060900	434	III_316-460	2	DNIR:2	GA:I	Opisthokonta	Euk+Bac	I	I_Op_Bi	Singleton	Ce	I
ENSMUSG00000013766	1903	I_<=3200	0	CRMN:0	ENSMUSP00000133753	166	I_<=210	1	DNIR:1	GA:IV	Mammalia	Mammalia	V	IV_Ma_Mur	Singleton	Me	III
ENSMUSG00000013787	15584	III_10001-22500	1	CRMN:1	ENSMUSP00000013931	1263	V_>720	8	DNIR:>2	GA:II	Bilateria	Eukaryota	II	II_Ch_Ve	II_Ch_Ve	Eu	II
ENSMUSG00000013822	4160	II_3201-10000	3	CRMN:2-4	ENSMUSP00000013966	83	I_<=210	1	DNIR:1	GA:I	Opisthokonta	Eukaryota	II	I_Op_Bi	Singleton	Eu	II
ENSMUSG00000013833	14216	III_10001-22500	0	CRMN:0	ENSMUSP00000129375	865	V_>720	2	DNIR:2	GA:II	Bilateria	Eumetazoa	III	I_Op_Bi	Singleton	Me	III
ENSMUSG00000013846	11118	III_10001-22500	19	CRMN:>10	ENSMUSP00000090307	337	III_316-460	1	DNIR:1	GA:III	Chordata	Vertebrata	IV	II_Ch_Ve	II_Ch_Ve	Ce	I
ENSMUSG00000013858	9383	II_3201-10000	0	CRMN:0	ENSMUSP00000056792	574	IV_461-720	1	DNIR:1	GA:II	Bilateria	Eukaryota	II	I_Op_Bi	Singleton	Eu	II
ENSMUSG00000013878	24504	IV_22501-53000	1	CRMN:1	ENSMUSP00000014022	286	II_211-315	2	DNIR:2	GA:II	Bilateria	Eukaryota	II	I_Op_Bi	Singleton	Eu	II
ENSMUSG00000013921	16696	III_10001-22500	0	CRMN:0	ENSMUSP00000014065	547	IV_461-720	3	DNIR:>2	GA:I	Opisthokonta	Opisthokonta	II	III_Eut_Am	III_Eut_Am	Eu	II
ENSMUSG00000013928	10144	III_10001-22500	0	CRMN:0	ENSMUSP00000014072	213	II_211-315	0	DNIR:0	GA:IV	Mammalia	NoGA	NoGA	V_Mus	Singleton	NULL	NULL
ENSMUSG00000013936	12522	III_10001-22500	6	CRMN:5-10	ENSMUSP00000107379	176	I_<=210	1	DNIR:1	GA:III	Chordata	Eukaryota	II	III_Eut_Am	III_Eut_Am	Ce	I
ENSMUSG00000013973	13187	III_10001-22500	3	CRMN:2-4	ENSMUSP00000068419	318	III_316-460	1	DNIR:1	GA:III	Chordata	Eumetazoa	III	III_Eut_Am	III_Eut_Am	Ch	IV
ENSMUSG00000013974	3144	I_<=3200	0	CRMN:0	ENSMUSP00000014118	183	I_<=210	0	DNIR:0	GA:IV	Mammalia	Mammalia	V	IV_Ma_Mur	Singleton	NULL	NULL
ENSMUSG00000013997	7639	II_3201-10000	3	CRMN:2-4	ENSMUSP00000106926	323	III_316-460	1	DNIR:1	GA:I	Opisthokonta	Euk+Bac	I	I_Op_Bi	Singleton	Ce	I
ENSMUSG00000014030	180302	V_>53000	28	CRMN:>10	ENSMUSP00000014174	391	III_316-460	2	DNIR:2	GA:II	Bilateria	NoGA	NoGA	III_Eut_Am	III_Eut_Am	Ch	IV
ENSMUSG00000014039	60384	V_>53000	0	CRMN:0	ENSMUSP00000093533	1174	V_>720	0	DNIR:0	GA:III	Chordata	Eumetazoa	III	II_Ch_Ve	II_Ch_Ve	NULL	NULL
ENSMUSG00000014074	23976	IV_22501-53000	0	CRMN:0	ENSMUSP00000126484	567	IV_461-720	1	DNIR:1	GA:III	Chordata	Eumetazoa	III	II_Ch_Ve	Singleton	Eu	II
ENSMUSG00000014075	9398	II_3201-10000	0	CRMN:0	ENSMUSP00000014220	144	I_<=210	1	DNIR:1	GA:II	Bilateria	Eukaryota	II	II_Ch_Ve	II_Ch_Ve	Eu	II
ENSMUSG00000014077	39331	IV_22501-53000	8	CRMN:5-10	ENSMUSP00000014221	195	I_<=210	1	DNIR:1	GA:I	Opisthokonta	Eukaryota	II	II_Ch_Ve	II_Ch_Ve	Ce	I
ENSMUSG00000014104	11425	III_10001-22500	5	CRMN:5-10	ENSMUSP00000014248	144	I_<=210	1	DNIR:1	GA:IV	Mammalia	Mammalia	V	IV_Ma_Mur	IV_Ma_Mur	Ma	V
ENSMUSG00000014158	36270	IV_22501-53000	1	CRMN:1	ENSMUSP00000071859	871	V_>720	2	DNIR:2	GA:II	Bilateria	Vertebrata	IV	III_Eut_Am	III_Eut_Am	Ce	I
ENSMUSG00000014164	109372	V_>53000	2	CRMN:2-4	ENSMUSP00000089173	640	IV_461-720	7	DNIR:>2	GA:II	Bilateria	Vertebrata	IV	III_Eut_Am	III_Eut_Am	Eu	II
ENSMUSG00000014177	37326	IV_22501-53000	7	CRMN:5-10	ENSMUSP00000014321	205	I_<=210	1	DNIR:1	GA:I	Opisthokonta	Eukaryota	II	II_Ch_Ve	II_Ch_Ve	Eu	II
ENSMUSG00000014195	37351	IV_22501-53000	6	CRMN:5-10	ENSMUSP00000014339	494	IV_461-720	4	DNIR:>2	GA:II	Bilateria	Eukaryota	II	I_Op_Bi	I_Op_Bi	Ce	I
ENSMUSG00000014198	64913	V_>53000	4	CRMN:2-4	ENSMUSP00000099408	429	III_316-460	3	DNIR:>2	GA:III	Chordata	Vertebrata	IV	II_Ch_Ve	II_Ch_Ve	Eu	II
ENSMUSG00000014226	10526	III_10001-22500	8	CRMN:5-10	ENSMUSP00000014370	229	II_211-315	3	DNIR:>2	GA:II	Bilateria	Eukaryota	II	I_Op_Bi	Singleton	Eu	II
ENSMUSG00000014232	32347	IV_22501-53000	1	CRMN:1	ENSMUSP00000043397	413	III_316-460	1	DNIR:1	GA:II	Bilateria	Eukaryota	II	V_Mus	V_Mus	Eu	II
ENSMUSG00000014243	14152	III_10001-22500	5	CRMN:5-10	ENSMUSP00000072688	152	I_<=210	0	DNIR:0	GA:III	Chordata	Eukaryota	II	III_Eut_Am	Singleton	NULL	NULL
ENSMUSG00000014245	55958	V_>53000	3	CRMN:2-4	ENSMUSP00000014389	252	II_211-315	1	DNIR:1	GA:I	Opisthokonta	Eukaryota	II	I_Op_Bi	Singleton	Ce	I
ENSMUSG00000014294	2226	I_<=3200	0	CRMN:0	ENSMUSP00000014438	99	I_<=210	1	DNIR:1	GA:II	Bilateria	Eukaryota	II	I_Op_Bi	Singleton	Eu	II
ENSMUSG00000014301	8525	II_3201-10000	4	CRMN:2-4	ENSMUSP00000014445	125	I_<=210	1	DNIR:1	GA:I	Opisthokonta	Eukaryota	II	V_Mus	V_Mus	Eu	II
ENSMUSG00000014303	30212	IV_22501-53000	4	CRMN:2-4	ENSMUSP00000014447	521	IV_461-720	2	DNIR:2	GA:II	Bilateria	Eumetazoa	III	I_Op_Bi	I_Op_Bi	Me	III
ENSMUSG00000014313	12361	III_10001-22500	32	CRMN:>10	ENSMUSP00000014457	76	I_<=210	1	DNIR:1	GA:II	Bilateria	Eumetazoa	III	I_Op_Bi	Singleton	Me	III
ENSMUSG00000014329	236869	V_>53000	8	CRMN:5-10	ENSMUSP00000123201	977	V_>720	3	DNIR:>2	GA:I	Opisthokonta	Opisthokonta	II	I_Op_Bi	I_Op_Bi	Eu	II
ENSMUSG00000014349	17957	III_10001-22500	23	CRMN:>10	ENSMUSP00000098097	356	III_316-460	1	DNIR:1	GA:II	Bilateria	Opisthokonta	II	I_Op_Bi	I_Op_Bi	Eu	II
ENSMUSG00000014351	6287	II_3201-10000	20	CRMN:>10	ENSMUSP00000099445	144	I_<=210	1	DNIR:1	GA:IV	Mammalia	Vertebrata	IV	IV_Ma_Mur	Singleton	Ch	IV
ENSMUSG00000014353	36144	IV_22501-53000	4	CRMN:2-4	ENSMUSP00000136169	563	IV_461-720	1	DNIR:1	GA:I	Opisthokonta	Eukaryota	II	II_Ch_Ve	II_Ch_Ve	Eu	II
ENSMUSG00000014355	77288	V_>53000	2	CRMN:2-4	ENSMUSP00000014499	1944	V_>720	1	DNIR:1	GA:I	Opisthokonta	Eukaryota	II	I_Op_Bi	Singleton	Eu	II
ENSMUSG00000014361	103939	V_>53000	10	CRMN:5-10	ENSMUSP00000014505	994	V_>720	3	DNIR:>2	GA:II	Bilateria	Opisthokonta	II	II_Ch_Ve	II_Ch_Ve	Ce	I
ENSMUSG00000014402	31021	IV_22501-53000	2	CRMN:2-4	ENSMUSP00000014546	391	III_316-460	2	DNIR:2	GA:I	Opisthokonta	Eukaryota	II	I_Op_Bi	Singleton	Eu	II
ENSMUSG00000014418	35599	IV_22501-53000	4	CRMN:2-4	ENSMUSP00000014562	1126	V_>720	0	DNIR:0	GA:II	Bilateria	Eumetazoa	III	I_Op_Bi	I_Op_Bi	NULL	NULL
ENSMUSG00000014426	91040	V_>53000	4	CRMN:2-4	ENSMUSP00000086459	1597	V_>720	1	DNIR:1	GA:I	Opisthokonta	Opisthokonta	II	I_Op_Bi	Singleton	Ce	I
ENSMUSG00000014444	69632	V_>53000	0	CRMN:0	ENSMUSP00000089777	2546	V_>720	2	DNIR:2	GA:II	Bilateria	Eukaryota	II	II_Ch_Ve	II_Ch_Ve	Eu	II
ENSMUSG00000014453	44351	IV_22501-53000	13	CRMN:>10	ENSMUSP00000014597	499	IV_461-720	3	DNIR:>2	GA:III	Chordata	Vertebrata	IV	III_Eut_Am	III_Eut_Am	Me	III
ENSMUSG00000014470	9918	II_3201-10000	1	CRMN:1	ENSMUSP00000014614	237	II_211-315	2	DNIR:2	GA:III	Chordata	Eukaryota	II	III_Eut_Am	III_Eut_Am	Eu	II
ENSMUSG00000014496	130401	V_>53000	19	CRMN:>10	ENSMUSP00000014640	1053	V_>720	20	DNIR:>2	GA:II	Bilateria	Eukaryota	II	II_Ch_Ve	II_Ch_Ve	Ce	I
ENSMUSG00000014498	31590	IV_22501-53000	11	CRMN:>10	ENSMUSP00000014642	1076	V_>720	22	DNIR:>2	GA:II	Bilateria	Eukaryota	II	II_Ch_Ve	II_Ch_Ve	Ce	I
ENSMUSG00000014503	33367	IV_22501-53000	3	CRMN:2-4	ENSMUSP00000014647	621	IV_461-720	1	DNIR:1	GA:II	Bilateria	Eumetazoa	III	III_Eut_Am	III_Eut_Am	Eu	II
ENSMUSG00000014504	5753	II_3201-10000	3	CRMN:2-4	ENSMUSP00000072386	144	I_<=210	1	DNIR:1	GA:II	Bilateria	Euk_Archaea	I	I_Op_Bi	Singleton	Ce	I
ENSMUSG00000014529	23322	IV_22501-53000	3	CRMN:2-4	ENSMUSP00000014673	302	II_211-315	1	DNIR:1	GA:I	Opisthokonta	Eukaryota	II	I_Op_Bi	I_Op_Bi	Ce	I
ENSMUSG00000014542	11646	III_10001-22500	3	CRMN:2-4	ENSMUSP00000014686	548	IV_461-720	2	DNIR:2	GA:III	Chordata	Mammalia	V	IV_Ma_Mur	IV_Ma_Mur	Eu	II
ENSMUSG00000014543	45519	IV_22501-53000	0	CRMN:0	ENSMUSP00000114108	274	II_211-315	2	DNIR:2	GA:IV	Mammalia	Mammalia	V	IV_Ma_Mur	IV_Ma_Mur	Ma	V
ENSMUSG00000014547	119197	V_>53000	4	CRMN:2-4	ENSMUSP00000014691	400	III_316-460	2	DNIR:2	GA:I	Opisthokonta	Opisthokonta	II	III_Eut_Am	III_Eut_Am	Eu	II
ENSMUSG00000014550	28214	IV_22501-53000	3	CRMN:2-4	ENSMUSP00000014694	783	V_>720	3	DNIR:>2	GA:II	Bilateria	Opisthokonta	II	I_Op_Bi	Singleton	Me	III
ENSMUSG00000014551	14509	III_10001-22500	6	CRMN:5-10	ENSMUSP00000114402	171	I_<=210	1	DNIR:1	GA:II	Bilateria	Eumetazoa	III	I_Op_Bi	Singleton	Eu	II
ENSMUSG00000014554	26753	IV_22501-53000	8	CRMN:5-10	ENSMUSP00000014698	277	II_211-315	1	DNIR:1	GA:II	Bilateria	Euk+Bac	I	II_Ch_Ve	II_Ch_Ve	Ce	I
ENSMUSG00000014592	944555	V_>53000	31	CRMN:>10	ENSMUSP00000054804	1682	V_>720	3	DNIR:>2	GA:II	Bilateria	Vertebrata	IV	II_Ch_Ve	II_Ch_Ve	Eu	II
ENSMUSG00000014599	19422	III_10001-22500	1	CRMN:1	ENSMUSP00000014743	552	IV_461-720	2	DNIR:2	GA:III	Chordata	Vertebrata	IV	III_Eut_Am	Singleton	Ma	V
ENSMUSG00000014601	19179	III_10001-22500	10	CRMN:5-10	ENSMUSP00000068587	837	V_>720	2	DNIR:2	GA:I	Opisthokonta	Eukaryota	II	III_Eut_Am	III_Eut_Am	Me	III
ENSMUSG00000014602	86410	V_>53000	4	CRMN:2-4	ENSMUSP00000084029	1698	V_>720	5	DNIR:>2	GA:II	Bilateria	Eukaryota	II	III_Eut_Am	III_Eut_Am	Me	III
ENSMUSG00000014603	10739	III_10001-22500	4	CRMN:2-4	ENSMUSP00000014747	343	III_316-460	1	DNIR:1	GA:III	Chordata	Eukaryota	II	III_Eut_Am	III_Eut_Am	Eu	II
ENSMUSG00000014606	3284	II_3201-10000	0	CRMN:0	ENSMUSP00000014750	314	II_211-315	3	DNIR:>2	GA:I	Opisthokonta	Eukaryota	II	I_Op_Bi	I_Op_Bi	Eu	II
ENSMUSG00000014609	4334	II_3201-10000	1	CRMN:1	ENSMUSP00000014753	494	IV_461-720	2	DNIR:2	GA:II	Bilateria	Vertebrata	IV	III_Eut_Am	III_Eut_Am	Me	III
ENSMUSG00000014633	32771	IV_22501-53000	17	CRMN:>10	ENSMUSP00000120919	99	I_<=210	1	DNIR:1	GA:I	Opisthokonta	Eumetazoa	III	I_Op_Bi	Singleton	Eu	II
ENSMUSG00000014668	36133	IV_22501-53000	0	CRMN:0	ENSMUSP00000108138	664	IV_461-720	2	DNIR:2	GA:III	Chordata	Eukaryota	II	III_Eut_Am	Singleton	Eu	II
ENSMUSG00000014686	9203	II_3201-10000	0	CRMN:0	ENSMUSP00000014830	426	III_316-460	2	DNIR:2	GA:III	Chordata	Eumetazoa	III	IV_Ma_Mur	IV_Ma_Mur	Me	III
ENSMUSG00000014704	3063	I_<=3200	2	CRMN:2-4	ENSMUSP00000014848	372	III_316-460	1	DNIR:1	GA:II	Bilateria	Vertebrata	IV	III_Eut_Am	III_Eut_Am	Eu	II
ENSMUSG00000014725	49816	IV_22501-53000	19	CRMN:>10	ENSMUSP00000022642	793	V_>720	4	DNIR:>2	GA:III	Chordata	Vertebrata	IV	IV_Ma_Mur	IV_Ma_Mur	Me	III
ENSMUSG00000014747	5683	II_3201-10000	3	CRMN:2-4	ENSMUSP00000014891	497	IV_461-720	2	DNIR:2	GA:III	Chordata	Eumetazoa	III	II_Ch_Ve	Singleton	Ce	I
ENSMUSG00000014748	6932	II_3201-10000	5	CRMN:5-10	ENSMUSP00000014892	196	I_<=210	1	DNIR:1	GA:I	Opisthokonta	Eukaryota	II	I_Op_Bi	Singleton	Eu	II
ENSMUSG00000014763	37335	IV_22501-53000	2	CRMN:2-4	ENSMUSP00000054420	786	V_>720	0	DNIR:0	GA:III	Chordata	Eumetazoa	III	II_Ch_Ve	II_Ch_Ve	NULL	NULL
ENSMUSG00000014767	28492	IV_22501-53000	5	CRMN:5-10	ENSMUSP00000014911	316	III_316-460	2	DNIR:2	GA:I	Opisthokonta	Euk_Archaea	I	II_Ch_Ve	II_Ch_Ve	Ce	I
ENSMUSG00000014769	22556	IV_22501-53000	1	CRMN:1	ENSMUSP00000014913	240	II_211-315	1	DNIR:1	GA:I	Opisthokonta	Eukaryota	II	I_Op_Bi	Singleton	Ce	I
ENSMUSG00000014771	8094	II_3201-10000	4	CRMN:2-4	ENSMUSP00000052523	343	III_316-460	2	DNIR:2	GA:II	Bilateria	Eukaryota	II	I_Op_Bi	I_Op_Bi	Eu	II
ENSMUSG00000014773	9519	II_3201-10000	0	CRMN:0	ENSMUSP00000014917	722	V_>720	2	DNIR:2	GA:II	Bilateria	Eumetazoa	III	III_Eut_Am	III_Eut_Am	Me	III
ENSMUSG00000014776	5493	II_3201-10000	0	CRMN:0	ENSMUSP00000014920	220	II_211-315	1	DNIR:1	GA:III	Chordata	Mammalia	V	III_Eut_Am	Singleton	Me	III
ENSMUSG00000014778	18791	III_10001-22500	0	CRMN:0	ENSMUSP00000014922	1197	V_>720	2	DNIR:2	GA:II	Bilateria	Eumetazoa	III	II_Ch_Ve	II_Ch_Ve	Ch	IV
ENSMUSG00000014782	9589	II_3201-10000	0	CRMN:0	ENSMUSP00000014927	1181	V_>720	3	DNIR:>2	GA:II	Bilateria	Mammalia	V	II_Ch_Ve	II_Ch_Ve	Eu	II
ENSMUSG00000014786	21624	III_10001-22500	0	CRMN:0	ENSMUSP00000072893	898	V_>720	1	DNIR:1	GA:I	Opisthokonta	Euk+Bac	I	II_Ch_Ve	II_Ch_Ve	Ce	I
ENSMUSG00000014791	5023	II_3201-10000	1	CRMN:1	ENSMUSP00000105000	720	IV_461-720	2	DNIR:2	GA:II	Bilateria	Eukaryota	II	II_Ch_Ve	II_Ch_Ve	Me	III
ENSMUSG00000014813	12113	III_10001-22500	2	CRMN:2-4	ENSMUSP00000014957	247	II_211-315	1	DNIR:1	GA:III	Chordata	Eumetazoa	III	III_Eut_Am	III_Eut_Am	Ch	IV
ENSMUSG00000014837	9119	II_3201-10000	1	CRMN:1	ENSMUSP00000014981	467	IV_461-720	1	DNIR:1	GA:III	Chordata	Eukaryota	II	III_Eut_Am	III_Eut_Am	Ce	I
ENSMUSG00000014846	4034	II_3201-10000	1	CRMN:1	ENSMUSP00000014990	176	I_<=210	1	DNIR:1	GA:II	Bilateria	Eukaryota	II	III_Eut_Am	III_Eut_Am	Eu	II
ENSMUSG00000014850	143123	V_>53000	9	CRMN:5-10	ENSMUSP00000022220	1095	V_>720	4	DNIR:>2	GA:I	Opisthokonta	Eukaryota	II	I_Op_Bi	Singleton	Ce	I
ENSMUSG00000014852	36213	IV_22501-53000	0	CRMN:0	ENSMUSP00000099955	1426	V_>720	3	DNIR:>2	GA:II	Bilateria	Vertebrata	IV	III_Eut_Am	III_Eut_Am	Me	III
ENSMUSG00000014856	8866	II_3201-10000	1	CRMN:1	ENSMUSP00000096052	176	I_<=210	1	DNIR:1	GA:II	Bilateria	Eukaryota	II	I_Op_Bi	Singleton	Eu	II
ENSMUSG00000014859	7707	II_3201-10000	1	CRMN:1	ENSMUSP00000015003	410	III_316-460	1	DNIR:1	GA:II	Bilateria	Eukaryota	II	II_Ch_Ve	II_Ch_Ve	Eu	II
ENSMUSG00000014867	13889	III_10001-22500	0	CRMN:0	ENSMUSP00000015011	269	II_211-315	1	DNIR:1	GA:I	Opisthokonta	Opisthokonta	II	I_Op_Bi	Singleton	Me	III
ENSMUSG00000014873	3817	II_3201-10000	0	CRMN:0	ENSMUSP00000015017	257	II_211-315	1	DNIR:1	GA:III	Chordata	Eumetazoa	III	II_Ch_Ve	Singleton	Eu	II
ENSMUSG00000014905	4172	II_3201-10000	108	CRMN:>10	ENSMUSP00000015049	222	II_211-315	1	DNIR:1	GA:II	Bilateria	Eumetazoa	III	I_Op_Bi	I_Op_Bi	Ce	I
ENSMUSG00000014907	30348	IV_22501-53000	6	CRMN:5-10	ENSMUSP00000112640	597	IV_461-720	2	DNIR:2	GA:I	Opisthokonta	Eukaryota	II	I_Op_Bi	Singleton	Eu	II
ENSMUSG00000014932	75896	V_>53000	11	CRMN:>10	ENSMUSP00000072154	541	IV_461-720	3	DNIR:>2	GA:III	Chordata	Eukaryota	II	III_Eut_Am	III_Eut_Am	Me	III
ENSMUSG00000014956	58460	V_>53000	6	CRMN:5-10	ENSMUSP00000015100	327	III_316-460	1	DNIR:1	GA:I	Opisthokonta	Eukaryota	II	I_Op_Bi	I_Op_Bi	Ce	I
ENSMUSG00000014959	51061	IV_22501-53000	17	CRMN:>10	ENSMUSP00000028509	451	III_316-460	2	DNIR:2	GA:I	Opisthokonta	Eukaryota	II	II_Ch_Ve	II_Ch_Ve	Eu	II
ENSMUSG00000014980	15954	III_10001-22500	7	CRMN:5-10	ENSMUSP00000015124	168	I_<=210	1	DNIR:1	GA:III	Chordata	Eumetazoa	III	III_Eut_Am	Singleton	Ch	IV
ENSMUSG00000015001	36345	IV_22501-53000	6	CRMN:5-10	ENSMUSP00000062865	485	IV_461-720	2	DNIR:2	GA:II	Bilateria	Eumetazoa	III	III_Eut_Am	III_Eut_Am	Eu	II
ENSMUSG00000015002	86783	V_>53000	1	CRMN:1	ENSMUSP00000134385	821	V_>720	0	DNIR:0	GA:II	Bilateria	Eukaryota	II	II_Ch_Ve	II_Ch_Ve	NULL	NULL
ENSMUSG00000015013	3963	II_3201-10000	1	CRMN:1	ENSMUSP00000015157	139	I_<=210	1	DNIR:1	GA:II	Bilateria	Eukaryota	II	I_Op_Bi	Singleton	Eu	II
ENSMUSG00000015016	42376	IV_22501-53000	0	CRMN:0	ENSMUSP00000015160	583	IV_461-720	2	DNIR:2	GA:I	Opisthokonta	Euk+Bac	I	I_Op_Bi	Singleton	Ce	I
ENSMUSG00000015023	22805	IV_22501-53000	0	CRMN:0	ENSMUSP00000047898	478	IV_461-720	2	DNIR:2	GA:I	Opisthokonta	Eukaryota	II	IV_Ma_Mur	IV_Ma_Mur	Ce	I
ENSMUSG00000015027	33250	IV_22501-53000	0	CRMN:0	ENSMUSP00000015171	520	IV_461-720	2	DNIR:2	GA:II	Bilateria	Euk+Bac	I	II_Ch_Ve	II_Ch_Ve	Ce	I
ENSMUSG00000015053	13140	III_10001-22500	8	CRMN:5-10	ENSMUSP00000015197	480	IV_461-720	2	DNIR:2	GA:I	Opisthokonta	Opisthokonta	II	II_Ch_Ve	II_Ch_Ve	Eu	II
ENSMUSG00000015083	3069	I_<=3200	3	CRMN:2-4	ENSMUSP00000041855	202	I_<=210	1	DNIR:1	GA:III	Chordata	Vertebrata	IV	III_Eut_Am	Singleton	Me	III
ENSMUSG00000015085	5448	II_3201-10000	0	CRMN:0	ENSMUSP00000028328	495	IV_461-720	1	DNIR:1	GA:I	Opisthokonta	Eukaryota	II	II_Ch_Ve	II_Ch_Ve	Eu	II
ENSMUSG00000015087	25504	IV_22501-53000	0	CRMN:0	ENSMUSP00000058746	725	V_>720	2	DNIR:2	GA:II	Bilateria	Eukaryota	II	I_Op_Bi	Singleton	Eu	II
ENSMUSG00000015090	3338	II_3201-10000	2	CRMN:2-4	ENSMUSP00000015234	189	I_<=210	1	DNIR:1	GA:III	Chordata	Vertebrata	IV	III_Eut_Am	Singleton	Me	III
ENSMUSG00000015092	4236	II_3201-10000	1	CRMN:1	ENSMUSP00000015236	148	I_<=210	2	DNIR:2	GA:I	Opisthokonta	Eukaryota	II	I_Op_Bi	Singleton	Eu	II
ENSMUSG00000015093	1939	I_<=3200	0	CRMN:0	ENSMUSP00000109904	237	II_211-315	2	DNIR:2	GA:II	Bilateria	Eukaryota	II	III_Eut_Am	III_Eut_Am	Ce	I
ENSMUSG00000015094	10144	III_10001-22500	0	CRMN:0	ENSMUSP00000049602	341	III_316-460	1	DNIR:1	GA:II	Bilateria	Eumetazoa	III	I_Op_Bi	Singleton	Me	III
ENSMUSG00000015095	4722	II_3201-10000	6	CRMN:5-10	ENSMUSP00000015239	573	IV_461-720	2	DNIR:2	GA:II	Bilateria	NoGA	NoGA	I_Op_Bi	Singleton	Eu	II
ENSMUSG00000015112	175901	V_>53000	41	CRMN:>10	ENSMUSP00000015256	676	IV_461-720	3	DNIR:>2	GA:I	Opisthokonta	Eukaryota	II	I_Op_Bi	I_Op_Bi	Eu	II
ENSMUSG00000015120	12707	III_10001-22500	0	CRMN:0	ENSMUSP00000055714	158	I_<=210	1	DNIR:1	GA:I	Opisthokonta	Eukaryota	II	I_Op_Bi	Singleton	Eu	II
ENSMUSG00000015126	2629	I_<=3200	0	CRMN:0	ENSMUSP00000068511	323	III_316-460	2	DNIR:2	GA:I	Opisthokonta	Euk_Archaea	I	I_Op_Bi	Singleton	Ce	I
ENSMUSG00000015127	46047	IV_22501-53000	3	CRMN:2-4	ENSMUSP00000039670	727	V_>720	2	DNIR:2	GA:II	Bilateria	Eumetazoa	III	V_Mus	V_Mus	Eu	II
ENSMUSG00000015133	161439	V_>53000	16	CRMN:>10	ENSMUSP00000015277	2014	V_>720	7	DNIR:>2	GA:II	Bilateria	Eukaryota	II	II_Ch_Ve	II_Ch_Ve	Ce	I
ENSMUSG00000015134	36626	IV_22501-53000	14	CRMN:>10	ENSMUSP00000015278	512	IV_461-720	1	DNIR:1	GA:II	Bilateria	Euk+Bac	I	II_Ch_Ve	II_Ch_Ve	Ce	I
ENSMUSG00000015143	92830	V_>53000	6	CRMN:5-10	ENSMUSP00000021554	892	V_>720	8	DNIR:>2	GA:II	Bilateria	Eukaryota	II	III_Eut_Am	III_Eut_Am	Me	III
ENSMUSG00000015149	21931	III_10001-22500	4	CRMN:2-4	ENSMUSP00000072732	389	III_316-460	1	DNIR:1	GA:I	Opisthokonta	Eukaryota	II	I_Op_Bi	I_Op_Bi	Ce	I
ENSMUSG00000015165	13726	III_10001-22500	0	CRMN:0	ENSMUSP00000134734	615	IV_461-720	3	DNIR:>2	GA:II	Bilateria	Eukaryota	II	III_Eut_Am	III_Eut_Am	Eu	II
ENSMUSG00000015176	9666	II_3201-10000	2	CRMN:2-4	ENSMUSP00000128331	702	IV_461-720	2	DNIR:2	GA:I	Opisthokonta	Eukaryota	II	I_Op_Bi	Singleton	Eu	II
ENSMUSG00000015189	42542	IV_22501-53000	11	CRMN:>10	ENSMUSP00000015333	797	V_>720	2	DNIR:2	GA:II	Bilateria	Eukaryota	II	I_Op_Bi	Singleton	Eu	II
ENSMUSG00000015202	93175	V_>53000	5	CRMN:5-10	ENSMUSP00000015346	555	IV_461-720	4	DNIR:>2	GA:II	Bilateria	Vertebrata	IV	V_Mus	V_Mus	Ch	IV
ENSMUSG00000015214	54437	V_>53000	9	CRMN:5-10	ENSMUSP00000110248	671	IV_461-720	2	DNIR:2	GA:II	Bilateria	Vertebrata	IV	III_Eut_Am	III_Eut_Am	Eu	II
ENSMUSG00000015217	4759	II_3201-10000	2	CRMN:2-4	ENSMUSP00000015361	200	I_<=210	2	DNIR:2	GA:I	Opisthokonta	Eukaryota	II	V_Mus	V_Mus	Eu	II
ENSMUSG00000015222	267311	V_>53000	13	CRMN:>10	ENSMUSP00000109646	1828	V_>720	4	DNIR:>2	GA:II	Bilateria	Eumetazoa	III	II_Ch_Ve	II_Ch_Ve	Ch	IV
ENSMUSG00000015224	23150	IV_22501-53000	10	CRMN:5-10	ENSMUSP00000050464	502	IV_461-720	1	DNIR:1	GA:III	Chordata	Mammalia	V	V_Mus	V_Mus	Ce	I
ENSMUSG00000015242	11891	III_10001-22500	1	CRMN:1	ENSMUSP00000103293	247	II_211-315	2	DNIR:2	GA:III	Chordata	Mammalia	V	IV_Ma_Mur	IV_Ma_Mur	Ce	I
ENSMUSG00000015243	129109	V_>53000	1	CRMN:1	ENSMUSP00000030010	2261	V_>720	3	DNIR:>2	GA:III	Chordata	Eukaryota	II	III_Eut_Am	III_Eut_Am	Ce	I
ENSMUSG00000015247	10181	III_10001-22500	5	CRMN:5-10	ENSMUSP00000015391	247	II_211-315	2	DNIR:2	GA:III	Chordata	Eumetazoa	III	IV_Ma_Mur	IV_Ma_Mur	Ce	I
ENSMUSG00000015289	2343	I_<=3200	0	CRMN:0	ENSMUSP00000015433	148	I_<=210	1	DNIR:1	GA:III	Chordata	Mammalia	V	IV_Ma_Mur	IV_Ma_Mur	Ce	I
ENSMUSG00000015290	7501	II_3201-10000	2	CRMN:2-4	ENSMUSP00000120461	157	I_<=210	1	DNIR:1	GA:II	Bilateria	Eumetazoa	III	IV_Ma_Mur	IV_Ma_Mur	Eu	II
ENSMUSG00000015291	6865	II_3201-10000	0	CRMN:0	ENSMUSP00000015435	447	III_316-460	1	DNIR:1	GA:I	Opisthokonta	Eukaryota	II	II_Ch_Ve	II_Ch_Ve	Eu	II
ENSMUSG00000015305	163852	V_>53000	27	CRMN:>10	ENSMUSP00000015449	1230	V_>720	3	DNIR:>2	GA:III	Chordata	Eumetazoa	III	III_Eut_Am	III_Eut_Am	Ch	IV
ENSMUSG00000015312	2114	I_<=3200	1	CRMN:1	ENSMUSP00000015456	160	I_<=210	1	DNIR:1	GA:III	Chordata	Vertebrata	IV	III_Eut_Am	III_Eut_Am	Ce	I
ENSMUSG00000015314	26332	IV_22501-53000	1	CRMN:1	ENSMUSP00000130610	331	III_316-460	0	DNIR:0	GA:III	Chordata	Mammalia	V	IV_Ma_Mur	IV_Ma_Mur	NULL	NULL
ENSMUSG00000015316	34058	IV_22501-53000	0	CRMN:0	ENSMUSP00000015460	343	III_316-460	1	DNIR:1	GA:III	Chordata	Vertebrata	IV	III_Eut_Am	Singleton	Ma	V
ENSMUSG00000015335	2705	I_<=3200	0	CRMN:0	ENSMUSP00000080521	281	II_211-315	1	DNIR:1	GA:I	Opisthokonta	Eukaryota	II	I_Op_Bi	I_Op_Bi	Eu	II
ENSMUSG00000015337	2577	I_<=3200	2	CRMN:2-4	ENSMUSP00000015481	294	II_211-315	1	DNIR:1	GA:I	Opisthokonta	Euk+Bac	I	I_Op_Bi	I_Op_Bi	Ce	I
ENSMUSG00000015340	52520	IV_22501-53000	1	CRMN:1	ENSMUSP00000015484	570	IV_461-720	3	DNIR:>2	GA:II	Bilateria	Eukaryota	II	III_Eut_Am	III_Eut_Am	Eu	II
ENSMUSG00000015341	15722	III_10001-22500	9	CRMN:5-10	ENSMUSP00000062983	137	I_<=210	1	DNIR:1	GA:II	Bilateria	Eumetazoa	III	III_Eut_Am	III_Eut_Am	Me	III
ENSMUSG00000015342	40495	IV_22501-53000	1	CRMN:1	ENSMUSP00000015486	446	III_316-460	1	DNIR:1	GA:III	Chordata	Vertebrata	IV	III_Eut_Am	III_Eut_Am	Me	III
ENSMUSG00000015354	60496	V_>53000	3	CRMN:2-4	ENSMUSP00000015498	414	III_316-460	3	DNIR:>2	GA:II	Bilateria	Eumetazoa	III	III_Eut_Am	III_Eut_Am	Me	III
ENSMUSG00000015355	23250	IV_22501-53000	1	CRMN:1	ENSMUSP00000064241	240	II_211-315	0	DNIR:0	GA:III	Chordata	Eumetazoa	III	III_Eut_Am	Singleton	NULL	NULL
ENSMUSG00000015357	36399	IV_22501-53000	3	CRMN:2-4	ENSMUSP00000015501	634	IV_461-720	2	DNIR:2	GA:I	Opisthokonta	Euk+Bac	I	I_Op_Bi	Singleton	Ce	I
ENSMUSG00000015363	11954	III_10001-22500	2	CRMN:2-4	ENSMUSP00000080403	376	III_316-460	1	DNIR:1	GA:II	Bilateria	Cellular_organisms	I	I_Op_Bi	Singleton	Ce	I
ENSMUSG00000015365	72244	V_>53000	1	CRMN:1	ENSMUSP00000118437	1239	V_>720	2	DNIR:2	GA:I	Opisthokonta	Eukaryota	II	I_Op_Bi	I_Op_Bi	Ce	I
ENSMUSG00000015377	14258	III_10001-22500	1	CRMN:1	ENSMUSP00000077978	585	IV_461-720	2	DNIR:2	GA:II	Bilateria	Eukaryota	II	III_Eut_Am	III_Eut_Am	Eu	II
ENSMUSG00000015396	18024	III_10001-22500	10	CRMN:5-10	ENSMUSP00000015540	196	I_<=210	0	DNIR:0	GA:III	Chordata	Mammalia	V	III_Eut_Am	Singleton	NULL	NULL
ENSMUSG00000015401	30031	IV_22501-53000	4	CRMN:2-4	ENSMUSP00000015545	222	II_211-315	0	DNIR:0	GA:II	Bilateria	Vertebrata	IV	I_Op_Bi	I_Op_Bi	NULL	NULL
ENSMUSG00000015405	49089	IV_22501-53000	4	CRMN:2-4	ENSMUSP00000073626	805	V_>720	1	DNIR:1	GA:II	Bilateria	Euk+Bac	I	II_Ch_Ve	II_Ch_Ve	Ce	I
ENSMUSG00000015437	3405	II_3201-10000	0	CRMN:0	ENSMUSP00000015581	247	II_211-315	1	DNIR:1	GA:III	Chordata	Eumetazoa	III	IV_Ma_Mur	IV_Ma_Mur	Ce	I
ENSMUSG00000015441	6142	II_3201-10000	7	CRMN:5-10	ENSMUSP00000022757	248	II_211-315	1	DNIR:1	GA:III	Chordata	Eumetazoa	III	V_Mus	V_Mus	Ce	I
ENSMUSG00000015443	8800	II_3201-10000	5	CRMN:5-10	ENSMUSP00000015587	248	II_211-315	1	DNIR:1	GA:III	Chordata	Eumetazoa	III	IV_Ma_Mur	IV_Ma_Mur	Ce	I
ENSMUSG00000015452	3075	I_<=3200	1	CRMN:1	ENSMUSP00000015596	402	III_316-460	2	DNIR:2	GA:IV	Mammalia	Mammalia	V	IV_Ma_Mur	Singleton	Me	III
ENSMUSG00000015461	7929	II_3201-10000	1	CRMN:1	ENSMUSP00000133516	709	IV_461-720	1	DNIR:1	GA:II	Bilateria	Eukaryota	II	II_Ch_Ve	II_Ch_Ve	Eu	II
ENSMUSG00000015467	2623	I_<=3200	0	CRMN:0	ENSMUSP00000015611	293	II_211-315	2	DNIR:2	GA:II	Bilateria	Eumetazoa	III	III_Eut_Am	III_Eut_Am	Me	III
ENSMUSG00000015468	24236	IV_22501-53000	8	CRMN:5-10	ENSMUSP00000015612	1964	V_>720	8	DNIR:>2	GA:II	Bilateria	Eukaryota	II	II_Ch_Ve	II_Ch_Ve	Me	III
ENSMUSG00000015474	11849	III_10001-22500	6	CRMN:5-10	ENSMUSP00000068071	302	II_211-315	2	DNIR:2	GA:II	Bilateria	Eukaryota	II	I_Op_Bi	I_Op_Bi	Eu	II
ENSMUSG00000015476	3594	II_3201-10000	0	CRMN:0	ENSMUSP00000015620	306	II_211-315	1	DNIR:1	GA:III	Chordata	Eumetazoa	III	III_Eut_Am	Singleton	Ce	I
ENSMUSG00000015478	2600	I_<=3200	1	CRMN:1	ENSMUSP00000015622	180	I_<=210	1	DNIR:1	GA:II	Bilateria	Eukaryota	II	III_Eut_Am	III_Eut_Am	Eu	II
ENSMUSG00000015484	129061	V_>53000	2	CRMN:2-4	ENSMUSP00000015628	168	I_<=210	0	DNIR:0	GA:III	Chordata	Vertebrata	IV	III_Eut_Am	III_Eut_Am	NULL	NULL
ENSMUSG00000015488	11164	III_10001-22500	1	CRMN:1	ENSMUSP00000109639	171	I_<=210	1	DNIR:1	GA:II	Bilateria	Eumetazoa	III	I_Op_Bi	Singleton	Me	III
ENSMUSG00000015501	184998	V_>53000	20	CRMN:>10	ENSMUSP00000015645	2430	V_>720	2	DNIR:2	GA:II	Bilateria	Vertebrata	IV	II_Ch_Ve	II_Ch_Ve	Me	III
ENSMUSG00000015519	14016	III_10001-22500	2	CRMN:2-4	ENSMUSP00000015663	337	III_316-460	1	DNIR:1	GA:III	Chordata	Eukaryota	II	III_Eut_Am	Singleton	Ch	IV
ENSMUSG00000015522	62853	V_>53000	7	CRMN:5-10	ENSMUSP00000099810	791	V_>720	3	DNIR:>2	GA:II	Bilateria	Eumetazoa	III	III_Eut_Am	III_Eut_Am	Me	III
ENSMUSG00000015533	96126	V_>53000	35	CRMN:>10	ENSMUSP00000053891	1178	V_>720	2	DNIR:2	GA:III	Chordata	Eumetazoa	III	II_Ch_Ve	II_Ch_Ve	Me	III
ENSMUSG00000015536	14040	III_10001-22500	53	CRMN:>10	ENSMUSP00000015680	189	I_<=210	1	DNIR:1	GA:II	Bilateria	Cellular_organisms	I	I_Op_Bi	Singleton	Ce	I
ENSMUSG00000015542	5028	II_3201-10000	4	CRMN:2-4	ENSMUSP00000099327	241	II_211-315	1	DNIR:1	GA:II	Bilateria	Eukaryota	II	I_Op_Bi	Singleton	Ce	I
ENSMUSG00000015568	26958	IV_22501-53000	5	CRMN:5-10	ENSMUSP00000015712	474	IV_461-720	2	DNIR:2	GA:II	Bilateria	Eumetazoa	III	III_Eut_Am	III_Eut_Am	Me	III
ENSMUSG00000015575	23249	IV_22501-53000	4	CRMN:2-4	ENSMUSP00000015719	81	I_<=210	1	DNIR:1	GA:II	Bilateria	Eumetazoa	III	III_Eut_Am	III_Eut_Am	Eu	II
ENSMUSG00000015579	2902	I_<=3200	3	CRMN:2-4	ENSMUSP00000015723	318	III_316-460	1	DNIR:1	GA:II	Bilateria	Eumetazoa	III	II_Ch_Ve	II_Ch_Ve	Eu	II
ENSMUSG00000015597	37190	IV_22501-53000	0	CRMN:0	ENSMUSP00000109109	2237	V_>720	0	DNIR:0	GA:II	Bilateria	Eumetazoa	III	I_Op_Bi	Singleton	NULL	NULL
ENSMUSG00000015599	45228	IV_22501-53000	6	CRMN:5-10	ENSMUSP00000044580	1308	V_>720	1	DNIR:1	GA:II	Bilateria	Eukaryota	II	II_Ch_Ve	II_Ch_Ve	Ce	I
ENSMUSG00000015605	9324	II_3201-10000	2	CRMN:2-4	ENSMUSP00000015749	504	IV_461-720	1	DNIR:1	GA:I	Opisthokonta	Eukaryota	II	I_Op_Bi	Singleton	Eu	II
ENSMUSG00000015619	32957	IV_22501-53000	74	CRMN:>10	ENSMUSP00000100041	443	III_316-460	2	DNIR:2	GA:I	Opisthokonta	Opisthokonta	II	II_Ch_Ve	II_Ch_Ve	Eu	II
ENSMUSG00000015627	9567	II_3201-10000	0	CRMN:0	ENSMUSP00000015771	404	III_316-460	3	DNIR:>2	GA:II	Bilateria	Opisthokonta	II	II_Ch_Ve	II_Ch_Ve	Ch	IV
ENSMUSG00000015647	49487	IV_22501-53000	0	CRMN:0	ENSMUSP00000015791	3718	V_>720	25	DNIR:>2	GA:III	Chordata	Eumetazoa	III	III_Eut_Am	III_Eut_Am	Ch	IV
ENSMUSG00000015652	13010	III_10001-22500	14	CRMN:>10	ENSMUSP00000015796	339	III_316-460	1	DNIR:1	GA:III	Chordata	Mammalia	V	III_Eut_Am	III_Eut_Am	Ce	I
ENSMUSG00000015653	29748	IV_22501-53000	1	CRMN:1	ENSMUSP00000015797	489	IV_461-720	2	DNIR:2	GA:III	Chordata	Vertebrata	IV	III_Eut_Am	III_Eut_Am	Ce	I
ENSMUSG00000015656	4217	II_3201-10000	10	CRMN:5-10	ENSMUSP00000015800	646	IV_461-720	1	DNIR:1	GA:I	Opisthokonta	Eukaryota	II	III_Eut_Am	III_Eut_Am	Ce	I
ENSMUSG00000015659	37546	IV_22501-53000	5	CRMN:5-10	ENSMUSP00000095043	654	IV_461-720	0	DNIR:0	GA:II	Bilateria	Euk+Bac	I	I_Op_Bi	Singleton	NULL	NULL
ENSMUSG00000015665	5955	II_3201-10000	12	CRMN:>10	ENSMUSP00000094088	328	III_316-460	1	DNIR:1	GA:I	Opisthokonta	NoGA	NoGA	IV_Ma_Mur	IV_Ma_Mur	Ce	I
ENSMUSG00000015668	3686	II_3201-10000	18	CRMN:>10	ENSMUSP00000015812	140	I_<=210	1	DNIR:1	GA:II	Bilateria	Eumetazoa	III	II_Ch_Ve	II_Ch_Ve	Ce	I
ENSMUSG00000015671	12430	III_10001-22500	2	CRMN:2-4	ENSMUSP00000129767	234	II_211-315	2	DNIR:2	GA:I	Opisthokonta	Eukaryota	II	I_Op_Bi	Singleton	Ce	I
ENSMUSG00000015672	2737	I_<=3200	7	CRMN:5-10	ENSMUSP00000015816	187	I_<=210	1	DNIR:1	GA:II	Bilateria	Eumetazoa	III	V_Mus	V_Mus	Ce	I
ENSMUSG00000015697	33678	IV_22501-53000	3	CRMN:2-4	ENSMUSP00000015841	1308	V_>720	5	DNIR:>2	GA:I	Opisthokonta	Eukaryota	II	I_Op_Bi	I_Op_Bi	Ma	V
ENSMUSG00000015702	11081	III_10001-22500	0	CRMN:0	ENSMUSP00000015846	345	III_316-460	4	DNIR:>2	GA:II	Bilateria	Eukaryota	II	III_Eut_Am	III_Eut_Am	Eu	II
ENSMUSG00000015709	163679	V_>53000	2	CRMN:2-4	ENSMUSP00000082154	712	IV_461-720	3	DNIR:>2	GA:II	Bilateria	Eumetazoa	III	III_Eut_Am	III_Eut_Am	Me	III
ENSMUSG00000015711	28403	IV_22501-53000	4	CRMN:2-4	ENSMUSP00000015855	454	III_316-460	2	DNIR:2	GA:I	Opisthokonta	Eukaryota	II	I_Op_Bi	Singleton	Ce	I
ENSMUSG00000015714	8801	II_3201-10000	1	CRMN:1	ENSMUSP00000015858	380	III_316-460	1	DNIR:1	GA:II	Bilateria	Eukaryota	II	III_Eut_Am	III_Eut_Am	Eu	II
ENSMUSG00000015721	56034	V_>53000	13	CRMN:>10	ENSMUSP00000015866	1111	V_>720	1	DNIR:1	GA:III	Chordata	Opisthokonta	II	IV_Ma_Mur	IV_Ma_Mur	Ce	I
ENSMUSG00000015733	30739	IV_22501-53000	26	CRMN:>10	ENSMUSP00000015877	286	II_211-315	1	DNIR:1	GA:I	Opisthokonta	Eukaryota	II	III_Eut_Am	III_Eut_Am	Eu	II
ENSMUSG00000015745	7573	II_3201-10000	1	CRMN:1	ENSMUSP00000015889	408	III_316-460	1	DNIR:1	GA:III	Chordata	Eumetazoa	III	III_Eut_Am	III_Eut_Am	Eu	II
ENSMUSG00000015747	58635	V_>53000	2	CRMN:2-4	ENSMUSP00000015891	570	IV_461-720	1	DNIR:1	GA:I	Opisthokonta	Eukaryota	II	I_Op_Bi	Singleton	Eu	II
ENSMUSG00000015748	25762	IV_22501-53000	5	CRMN:5-10	ENSMUSP00000015892	683	IV_461-720	3	DNIR:>2	GA:I	Opisthokonta	Eukaryota	II	I_Op_Bi	Singleton	Eu	II
ENSMUSG00000015749	18145	III_10001-22500	0	CRMN:0	ENSMUSP00000128483	260	II_211-315	2	DNIR:2	GA:II	Bilateria	Eukaryota	II	III_Eut_Am	III_Eut_Am	Ce	I
ENSMUSG00000015750	4320	II_3201-10000	0	CRMN:0	ENSMUSP00000058846	265	II_211-315	1	DNIR:1	GA:II	Bilateria	Eukaryota	II	II_Ch_Ve	II_Ch_Ve	Eu	II
ENSMUSG00000015755	50578	IV_22501-53000	17	CRMN:>10	ENSMUSP00000121266	693	IV_461-720	1	DNIR:1	GA:III	Chordata	Eumetazoa	III	III_Eut_Am	III_Eut_Am	Eu	II
ENSMUSG00000015757	30245	IV_22501-53000	2	CRMN:2-4	ENSMUSP00000015901	492	IV_461-720	2	DNIR:2	GA:I	Opisthokonta	Euk+Bac	I	I_Op_Bi	I_Op_Bi	Ce	I
ENSMUSG00000015759	12830	III_10001-22500	8	CRMN:5-10	ENSMUSP00000015903	144	I_<=210	1	DNIR:1	GA:I	Opisthokonta	Eukaryota	II	II_Ch_Ve	II_Ch_Ve	Eu	II
ENSMUSG00000015766	177632	V_>53000	14	CRMN:>10	ENSMUSP00000052776	821	V_>720	2	DNIR:2	GA:II	Bilateria	Eumetazoa	III	II_Ch_Ve	II_Ch_Ve	Me	III
ENSMUSG00000015776	5416	II_3201-10000	0	CRMN:0	ENSMUSP00000015920	200	I_<=210	1	DNIR:1	GA:II	Bilateria	Eukaryota	II	I_Op_Bi	Singleton	Eu	II
ENSMUSG00000015787	22477	III_10001-22500	1	CRMN:1	ENSMUSP00000109679	334	III_316-460	1	DNIR:1	GA:III	Chordata	Vertebrata	IV	III_Eut_Am	III_Eut_Am	Ch	IV
ENSMUSG00000015790	3148	I_<=3200	0	CRMN:0	ENSMUSP00000015934	338	III_316-460	1	DNIR:1	GA:I	Opisthokonta	NoGA	NoGA	I_Op_Bi	Singleton	Ce	I
ENSMUSG00000015804	9056	II_3201-10000	3	CRMN:2-4	ENSMUSP00000115882	178	I_<=210	1	DNIR:1	GA:II	Bilateria	Eumetazoa	III	I_Op_Bi	Singleton	Me	III
ENSMUSG00000015806	16204	III_10001-22500	15	CRMN:>10	ENSMUSP00000015950	241	II_211-315	0	DNIR:0	GA:II	Bilateria	Eukaryota	II	I_Op_Bi	Singleton	NULL	NULL
ENSMUSG00000015812	4207	II_3201-10000	6	CRMN:5-10	ENSMUSP00000106724	90	I_<=210	0	DNIR:0	GA:III	Chordata	Vertebrata	IV	II_Ch_Ve	Singleton	NULL	NULL
ENSMUSG00000015829	186888	V_>53000	41	CRMN:>10	ENSMUSP00000107298	1358	V_>720	10	DNIR:>2	GA:III	Chordata	Eumetazoa	III	III_Eut_Am	III_Eut_Am	Eu	II
ENSMUSG00000015837	11462	III_10001-22500	2	CRMN:2-4	ENSMUSP00000099835	442	III_316-460	2	DNIR:2	GA:III	Chordata	Eumetazoa	III	II_Ch_Ve	Singleton	Eu	II
ENSMUSG00000015839	29129	IV_22501-53000	23	CRMN:>10	ENSMUSP00000099733	597	IV_461-720	1	DNIR:1	GA:II	Bilateria	Eumetazoa	III	III_Eut_Am	III_Eut_Am	Me	III
ENSMUSG00000015843	41240	IV_22501-53000	18	CRMN:>10	ENSMUSP00000015987	463	IV_461-720	3	DNIR:>2	GA:II	Bilateria	Eumetazoa	III	II_Ch_Ve	II_Ch_Ve	Ch	IV
ENSMUSG00000015846	86518	V_>53000	9	CRMN:5-10	ENSMUSP00000076491	467	IV_461-720	3	DNIR:>2	GA:II	Bilateria	Eumetazoa	III	II_Ch_Ve	II_Ch_Ve	Ch	IV
ENSMUSG00000015850	11717	III_10001-22500	5	CRMN:5-10	ENSMUSP00000015994	1036	V_>720	2	DNIR:2	GA:II	Bilateria	Eumetazoa	III	II_Ch_Ve	II_Ch_Ve	Me	III
ENSMUSG00000015852	12981	III_10001-22500	4	CRMN:2-4	ENSMUSP00000088508	509	IV_461-720	5	DNIR:>2	GA:III	Chordata	Vertebrata	IV	IV_Ma_Mur	IV_Ma_Mur	Me	III
ENSMUSG00000015854	13194	III_10001-22500	0	CRMN:0	ENSMUSP00000015998	352	III_316-460	3	DNIR:>2	GA:III	Chordata	Mammalia	V	II_Ch_Ve	II_Ch_Ve	Me	III
ENSMUSG00000015869	23358	IV_22501-53000	0	CRMN:0	ENSMUSP00000101999	385	III_316-460	2	DNIR:2	GA:I	Opisthokonta	Cellular_organisms	I	II_Ch_Ve	II_Ch_Ve	Ce	I
ENSMUSG00000015879	109796	V_>53000	3	CRMN:2-4	ENSMUSP00000016023	942	V_>720	0	DNIR:0	GA:II	Bilateria	Eukaryota	II	II_Ch_Ve	II_Ch_Ve	NULL	NULL
ENSMUSG00000015880	30623	IV_22501-53000	41	CRMN:>10	ENSMUSP00000112871	1004	V_>720	2	DNIR:2	GA:I	Opisthokonta	NoGA	NoGA	I_Op_Bi	Singleton	Eu	II
ENSMUSG00000015882	160435	V_>53000	37	CRMN:>10	ENSMUSP00000016026	600	IV_461-720	1	DNIR:1	GA:II	Bilateria	Eumetazoa	III	II_Ch_Ve	II_Ch_Ve	Ce	I
ENSMUSG00000015889	31501	IV_22501-53000	3	CRMN:2-4	ENSMUSP00000016033	611	IV_461-720	3	DNIR:>2	GA:I	Opisthokonta	Eukaryota	II	I_Op_Bi	I_Op_Bi	Ce	I
ENSMUSG00000015890	16696	III_10001-22500	2	CRMN:2-4	ENSMUSP00000016034	426	III_316-460	2	DNIR:2	GA:II	Bilateria	Cellular_organisms	I	I_Op_Bi	Singleton	Ce	I
ENSMUSG00000015932	28005	IV_22501-53000	1	CRMN:1	ENSMUSP00000099461	165	I_<=210	1	DNIR:1	GA:I	Opisthokonta	Eukaryota	II	II_Ch_Ve	II_Ch_Ve	Eu	II
ENSMUSG00000015937	62743	V_>53000	2	CRMN:2-4	ENSMUSP00000016081	372	III_316-460	2	DNIR:2	GA:I	Opisthokonta	Eumetazoa	III	III_Eut_Am	III_Eut_Am	Eu	II
ENSMUSG00000015942	40337	IV_22501-53000	2	CRMN:2-4	ENSMUSP00000016086	936	V_>720	2	DNIR:2	GA:III	Chordata	Eumetazoa	III	III_Eut_Am	III_Eut_Am	Ch	IV
ENSMUSG00000015943	23122	IV_22501-53000	2	CRMN:2-4	ENSMUSP00000016087	137	I_<=210	1	DNIR:1	GA:I	Opisthokonta	Euk+Bac	I	I_Op_Bi	Singleton	Ce	I
ENSMUSG00000015944	44633	IV_22501-53000	35	CRMN:>10	ENSMUSP00000016088	329	III_316-460	2	DNIR:2	GA:III	Chordata	Eumetazoa	III	III_Eut_Am	III_Eut_Am	Ce	I
ENSMUSG00000015947	11061	III_10001-22500	1	CRMN:1	ENSMUSP00000029748	404	III_316-460	3	DNIR:>2	GA:III	Chordata	Eumetazoa	III	IV_Ma_Mur	IV_Ma_Mur	Me	III
ENSMUSG00000015950	9573	II_3201-10000	1	CRMN:1	ENSMUSP00000016094	404	III_316-460	4	DNIR:>2	GA:III	Chordata	Opisthokonta	II	III_Eut_Am	III_Eut_Am	Ch	IV
ENSMUSG00000015957	20084	III_10001-22500	21	CRMN:>10	ENSMUSP00000064333	354	III_316-460	1	DNIR:1	GA:II	Bilateria	Eumetazoa	III	III_Eut_Am	III_Eut_Am	Eu	II
ENSMUSG00000015961	33550	IV_22501-53000	3	CRMN:2-4	ENSMUSP00000016105	456	III_316-460	1	DNIR:1	GA:I	Opisthokonta	Cellular_organisms	I	II_Ch_Ve	II_Ch_Ve	Ce	I
ENSMUSG00000015962	23511	IV_22501-53000	13	CRMN:>10	ENSMUSP00000016106	145	I_<=210	0	DNIR:0	GA:III	Chordata	Vertebrata	IV	III_Eut_Am	Singleton	NULL	NULL
ENSMUSG00000015966	12756	III_10001-22500	38	CRMN:>10	ENSMUSP00000016110	499	IV_461-720	1	DNIR:1	GA:III	Chordata	Mammalia	V	II_Ch_Ve	II_Ch_Ve	Ce	I
ENSMUSG00000015968	451208	V_>53000	22	CRMN:>10	ENSMUSP00000107869	2166	V_>720	6	DNIR:>2	GA:III	Chordata	Eumetazoa	III	III_Eut_Am	III_Eut_Am	Ch	IV
ENSMUSG00000015970	31444	IV_22501-53000	13	CRMN:>10	ENSMUSP00000065542	596	IV_461-720	2	DNIR:2	GA:II	Bilateria	Euk+Bac	I	I_Op_Bi	Singleton	Ce	I
ENSMUSG00000015971	14885	III_10001-22500	3	CRMN:2-4	ENSMUSP00000016115	624	IV_461-720	1	DNIR:1	GA:I	Opisthokonta	Eukaryota	II	I_Op_Bi	Singleton	Eu	II
ENSMUSG00000015980	29992	IV_22501-53000	6	CRMN:5-10	ENSMUSP00000016124	523	IV_461-720	1	DNIR:1	GA:III	Chordata	Opisthokonta	II	II_Ch_Ve	Singleton	Ce	I
ENSMUSG00000015981	109670	V_>53000	5	CRMN:5-10	ENSMUSP00000016125	488	IV_461-720	1	DNIR:1	GA:II	Bilateria	Eukaryota	II	II_Ch_Ve	II_Ch_Ve	Ce	I
ENSMUSG00000015994	16873	III_10001-22500	1	CRMN:1	ENSMUSP00000016138	377	III_316-460	4	DNIR:>2	GA:I	Opisthokonta	Eukaryota	II	I_Op_Bi	Singleton	Eu	II
ENSMUSG00000016018	59601	V_>53000	0	CRMN:0	ENSMUSP00000022281	1040	V_>720	4	DNIR:>2	GA:I	Opisthokonta	Euk+Bac	I	I_Op_Bi	I_Op_Bi	Ce	I
ENSMUSG00000016024	26360	IV_22501-53000	9	CRMN:5-10	ENSMUSP00000016168	481	IV_461-720	2	DNIR:2	GA:III	Chordata	Eukaryota	II	IV_Ma_Mur	IV_Ma_Mur	Eu	II
ENSMUSG00000016028	135020	V_>53000	3	CRMN:2-4	ENSMUSP00000016172	3034	V_>720	17	DNIR:>2	GA:II	Bilateria	Eumetazoa	III	III_Eut_Am	III_Eut_Am	Me	III
ENSMUSG00000016087	120658	V_>53000	53	CRMN:>10	ENSMUSP00000016231	452	III_316-460	2	DNIR:2	GA:II	Bilateria	Eumetazoa	III	III_Eut_Am	III_Eut_Am	Me	III
ENSMUSG00000016128	196209	V_>53000	7	CRMN:5-10	ENSMUSP00000053232	1132	V_>720	3	DNIR:>2	GA:III	Chordata	Eumetazoa	III	II_Ch_Ve	II_Ch_Ve	Eu	II
ENSMUSG00000016150	901261	V_>53000	17	CRMN:>10	ENSMUSP00000016294	2731	V_>720	2	DNIR:2	GA:III	Chordata	Opisthokonta	II	III_Eut_Am	III_Eut_Am	Ch	IV
ENSMUSG00000016179	23952	IV_22501-53000	5	CRMN:5-10	ENSMUSP00000016323	477	IV_461-720	1	DNIR:1	GA:III	Chordata	Eukaryota	II	II_Ch_Ve	II_Ch_Ve	Ce	I
ENSMUSG00000016181	25849	IV_22501-53000	7	CRMN:5-10	ENSMUSP00000082691	768	V_>720	1	DNIR:1	GA:I	Opisthokonta	Eukaryota	II	I_Op_Bi	Singleton	Eu	II
ENSMUSG00000016194	42425	IV_22501-53000	0	CRMN:0	ENSMUSP00000016338	292	II_211-315	1	DNIR:1	GA:III	Chordata	Vertebrata	IV	II_Ch_Ve	Singleton	Ce	I
ENSMUSG00000016200	138392	V_>53000	14	CRMN:>10	ENSMUSP00000016344	555	IV_461-720	1	DNIR:1	GA:II	Bilateria	Eumetazoa	III	III_Eut_Am	III_Eut_Am	Eu	II
ENSMUSG00000016206	4265	II_3201-10000	1	CRMN:1	ENSMUSP00000035687	336	III_316-460	2	DNIR:2	GA:III	Chordata	Vertebrata	IV	IV_Ma_Mur	IV_Ma_Mur	Ch	IV
ENSMUSG00000016239	33989	IV_22501-53000	3	CRMN:2-4	ENSMUSP00000016383	753	V_>720	3	DNIR:>2	GA:II	Bilateria	NoGA	NoGA	III_Eut_Am	III_Eut_Am	Eu	II
ENSMUSG00000016252	3034	I_<=3200	0	CRMN:0	ENSMUSP00000016396	52	I_<=210	1	DNIR:1	GA:I	Opisthokonta	Mammalia	V	I_Op_Bi	Singleton	Eu	II
ENSMUSG00000016253	11699	III_10001-22500	1	CRMN:1	ENSMUSP00000016397	607	IV_461-720	1	DNIR:1	GA:II	Bilateria	Eukaryota	II	I_Op_Bi	Singleton	Eu	II
ENSMUSG00000016255	7188	II_3201-10000	5	CRMN:5-10	ENSMUSP00000016399	451	III_316-460	2	DNIR:2	GA:I	Opisthokonta	NoGA	NoGA	II_Ch_Ve	II_Ch_Ve	Eu	II
ENSMUSG00000016256	11547	III_10001-22500	1	CRMN:1	ENSMUSP00000016400	306	II_211-315	1	DNIR:1	GA:II	Bilateria	Eukaryota	II	I_Op_Bi	I_Op_Bi	Ce	I
ENSMUSG00000016257	8015	II_3201-10000	4	CRMN:2-4	ENSMUSP00000016401	195	I_<=210	1	DNIR:1	GA:I	Opisthokonta	Eukaryota	II	III_Eut_Am	III_Eut_Am	Eu	II
ENSMUSG00000016262	11322	III_10001-22500	5	CRMN:5-10	ENSMUSP00000016406	377	III_316-460	1	DNIR:1	GA:III	Chordata	Vertebrata	IV	III_Eut_Am	III_Eut_Am	Me	III
ENSMUSG00000016283	2702	I_<=3200	1	CRMN:1	ENSMUSP00000131297	343	III_316-460	2	DNIR:2	GA:III	Chordata	Vertebrata	IV	IV_Ma_Mur	IV_Ma_Mur	Ch	IV
ENSMUSG00000016308	9858	II_3201-10000	2	CRMN:2-4	ENSMUSP00000016452	152	I_<=210	1	DNIR:1	GA:I	Opisthokonta	Eukaryota	II	II_Ch_Ve	II_Ch_Ve	Eu	II
ENSMUSG00000016319	3157	I_<=3200	9	CRMN:5-10	ENSMUSP00000016463	298	II_211-315	3	DNIR:>2	GA:I	Opisthokonta	Eukaryota	II	II_Ch_Ve	II_Ch_Ve	Eu	II
ENSMUSG00000016327	20586	III_10001-22500	7	CRMN:5-10	ENSMUSP00000016471	356	III_316-460	1	DNIR:1	GA:II	Bilateria	Eumetazoa	III	III_Eut_Am	III_Eut_Am	Me	III
ENSMUSG00000016344	1525	I_<=3200	1	CRMN:1	ENSMUSP00000016488	115	I_<=210	1	DNIR:1	GA:III	Chordata	Vertebrata	IV	III_Eut_Am	Singleton	Ch	IV
ENSMUSG00000016346	59713	V_>53000	3	CRMN:2-4	ENSMUSP00000122915	870	V_>720	3	DNIR:>2	GA:II	Bilateria	Eumetazoa	III	II_Ch_Ve	II_Ch_Ve	Ch	IV
ENSMUSG00000016349	9362	II_3201-10000	0	CRMN:0	ENSMUSP00000054556	463	IV_461-720	3	DNIR:>2	GA:I	Opisthokonta	NoGA	NoGA	II_Ch_Ve	II_Ch_Ve	Ce	I
ENSMUSG00000016356	31006	IV_22501-53000	7	CRMN:5-10	ENSMUSP00000104484	1320	V_>720	9	DNIR:>2	GA:III	Chordata	Vertebrata	IV	III_Eut_Am	III_Eut_Am	Ce	I
ENSMUSG00000016382	89529	V_>53000	4	CRMN:2-4	ENSMUSP00000109692	639	IV_461-720	5	DNIR:>2	GA:I	Opisthokonta	Eukaryota	II	III_Eut_Am	III_Eut_Am	Eu	II
ENSMUSG00000016386	175088	V_>53000	36	CRMN:>10	ENSMUSP00000016530	294	II_211-315	1	DNIR:1	GA:II	Bilateria	Euk+Bac	I	III_Eut_Am	III_Eut_Am	Ce	I
ENSMUSG00000016409	23952	IV_22501-53000	0	CRMN:0	ENSMUSP00000016553	415	III_316-460	1	DNIR:1	GA:II	Bilateria	Eukaryota	II	IV_Ma_Mur	IV_Ma_Mur	Eu	II
ENSMUSG00000016427	3576	II_3201-10000	0	CRMN:0	ENSMUSP00000016571	70	I_<=210	0	DNIR:0	GA:II	Bilateria	Eumetazoa	III	I_Op_Bi	Singleton	NULL	NULL
ENSMUSG00000016458	47088	IV_22501-53000	19	CRMN:>10	ENSMUSP00000117891	517	IV_461-720	3	DNIR:>2	GA:I	Opisthokonta	Opisthokonta	II	I_Op_Bi	I_Op_Bi	Ch	IV
ENSMUSG00000016477	79094	V_>53000	16	CRMN:>10	ENSMUSP00000100012	457	III_316-460	1	DNIR:1	GA:II	Bilateria	Eukaryota	II	II_Ch_Ve	II_Ch_Ve	Eu	II
ENSMUSG00000016481	27782	IV_22501-53000	2	CRMN:2-4	ENSMUSP00000074902	440	III_316-460	5	DNIR:>2	GA:II	Bilateria	Eumetazoa	III	IV_Ma_Mur	IV_Ma_Mur	Me	III
ENSMUSG00000016487	143539	V_>53000	4	CRMN:2-4	ENSMUSP00000107250	980	V_>720	4	DNIR:>2	GA:II	Bilateria	Eumetazoa	III	II_Ch_Ve	II_Ch_Ve	Me	III
ENSMUSG00000016493	50964	IV_22501-53000	2	CRMN:2-4	ENSMUSP00000123931	365	III_316-460	3	DNIR:>2	GA:III	Chordata	Mammalia	V	IV_Ma_Mur	IV_Ma_Mur	Me	III
ENSMUSG00000016494	22472	III_10001-22500	38	CRMN:>10	ENSMUSP00000016638	382	III_316-460	1	DNIR:1	GA:III	Chordata	Vertebrata	IV	III_Eut_Am	Singleton	Ch	IV
ENSMUSG00000016495	18792	III_10001-22500	2	CRMN:2-4	ENSMUSP00000016639	147	I_<=210	1	DNIR:1	GA:II	Bilateria	Eumetazoa	III	I_Op_Bi	Singleton	Me	III
ENSMUSG00000016496	20641	III_10001-22500	8	CRMN:5-10	ENSMUSP00000016640	290	II_211-315	0	DNIR:0	GA:III	Chordata	Eumetazoa	III	III_Eut_Am	III_Eut_Am	NULL	NULL
ENSMUSG00000016498	60239	V_>53000	0	CRMN:0	ENSMUSP00000108195	247	II_211-315	1	DNIR:1	GA:III	Chordata	Eumetazoa	III	III_Eut_Am	III_Eut_Am	Ce	I
ENSMUSG00000016503	6958	II_3201-10000	1	CRMN:1	ENSMUSP00000119607	364	III_316-460	0	DNIR:0	GA:I	Opisthokonta	Eukaryota	II	II_Ch_Ve	II_Ch_Ve	NULL	NULL
ENSMUSG00000016510	12228	III_10001-22500	1	CRMN:1	ENSMUSP00000016654	276	II_211-315	2	DNIR:2	GA:III	Chordata	Euk+Bac	I	II_Ch_Ve	Singleton	Ce	I
ENSMUSG00000016520	59932	V_>53000	2	CRMN:2-4	ENSMUSP00000016664	687	IV_461-720	5	DNIR:>2	GA:II	Bilateria	Eumetazoa	III	II_Ch_Ve	II_Ch_Ve	Eu	II
ENSMUSG00000016524	7416	II_3201-10000	6	CRMN:5-10	ENSMUSP00000016668	176	I_<=210	0	DNIR:0	GA:III	Chordata	Vertebrata	IV	III_Eut_Am	III_Eut_Am	NULL	NULL
ENSMUSG00000016526	9794	II_3201-10000	10	CRMN:5-10	ENSMUSP00000016670	586	IV_461-720	1	DNIR:1	GA:II	Bilateria	Eukaryota	II	III_Eut_Am	III_Eut_Am	Ce	I
ENSMUSG00000016528	43840	IV_22501-53000	1	CRMN:1	ENSMUSP00000016672	386	III_316-460	1	DNIR:1	GA:I	Opisthokonta	Eukaryota	II	II_Ch_Ve	II_Ch_Ve	Ce	I
ENSMUSG00000016529	5130	II_3201-10000	2	CRMN:2-4	ENSMUSP00000016673	178	I_<=210	1	DNIR:1	GA:III	Chordata	Vertebrata	IV	III_Eut_Am	Singleton	Ch	IV
ENSMUSG00000016534	55098	V_>53000	0	CRMN:0	ENSMUSP00000074448	416	III_316-460	1	DNIR:1	GA:II	Bilateria	Eumetazoa	III	III_Eut_Am	III_Eut_Am	Me	III
ENSMUSG00000016541	127456	V_>53000	7	CRMN:5-10	ENSMUSP00000132450	475	IV_461-720	1	DNIR:1	GA:I	Opisthokonta	Eukaryota	II	I_Op_Bi	Singleton	Eu	II
ENSMUSG00000016552	16201	III_10001-22500	2	CRMN:2-4	ENSMUSP00000016696	665	IV_461-720	1	DNIR:1	GA:III	Chordata	Euk+Bac	I	II_Ch_Ve	Singleton	Ce	I
ENSMUSG00000016554	11827	III_10001-22500	11	CRMN:>10	ENSMUSP00000098053	548	IV_461-720	1	DNIR:1	GA:II	Bilateria	Eukaryota	II	I_Op_Bi	Singleton	Eu	II
ENSMUSG00000016559	6051	II_3201-10000	21	CRMN:>10	ENSMUSP00000016703	136	I_<=210	1	DNIR:1	GA:I	Opisthokonta	Eukaryota	II	I_Op_Bi	I_Op_Bi	Eu	II
ENSMUSG00000016619	19528	III_10001-22500	6	CRMN:5-10	ENSMUSP00000131457	466	IV_461-720	2	DNIR:2	GA:II	Bilateria	Eukaryota	II	IV_Ma_Mur	IV_Ma_Mur	Eu	II
ENSMUSG00000016624	70669	V_>53000	8	CRMN:5-10	ENSMUSP00000125355	487	IV_461-720	1	DNIR:1	GA:I	Opisthokonta	NoGA	NoGA	II_Ch_Ve	II_Ch_Ve	Eu	II
ENSMUSG00000016626	31113	IV_22501-53000	11	CRMN:>10	ENSMUSP00000081819	993	V_>720	1	DNIR:1	GA:III	Chordata	Mammalia	V	IV_Ma_Mur	IV_Ma_Mur	Ce	I
ENSMUSG00000016637	14644	III_10001-22500	3	CRMN:2-4	ENSMUSP00000016781	186	I_<=210	1	DNIR:1	GA:III	Chordata	Eukaryota	II	II_Ch_Ve	Singleton	Ce	I
ENSMUSG00000016664	89000	V_>53000	2	CRMN:2-4	ENSMUSP00000058320	486	IV_461-720	2	DNIR:2	GA:II	Bilateria	Eumetazoa	III	III_Eut_Am	III_Eut_Am	Eu	II
ENSMUSG00000016756	149866	V_>53000	3	CRMN:2-4	ENSMUSP00000061045	577	IV_461-720	1	DNIR:1	GA:III	Chordata	Eumetazoa	III	III_Eut_Am	Singleton	Ce	I
ENSMUSG00000016757	20039	III_10001-22500	6	CRMN:5-10	ENSMUSP00000016901	639	IV_461-720	1	DNIR:1	GA:II	Bilateria	Eukaryota	II	I_Op_Bi	Singleton	Eu	II
ENSMUSG00000016758	17774	III_10001-22500	1	CRMN:1	ENSMUSP00000016902	150	I_<=210	1	DNIR:1	GA:IV	Mammalia	Mammalia	V	IV_Ma_Mur	Singleton	Ma	V
ENSMUSG00000016763	122439	V_>53000	13	CRMN:>10	ENSMUSP00000016907	1018	V_>720	11	DNIR:>2	GA:II	Bilateria	Eukaryota	II	III_Eut_Am	III_Eut_Am	Me	III
ENSMUSG00000016831	17246	III_10001-22500	0	CRMN:0	ENSMUSP00000022766	619	IV_461-720	1	DNIR:1	GA:I	Opisthokonta	Eukaryota	II	V_Mus	V_Mus	Eu	II
ENSMUSG00000016833	5845	II_3201-10000	6	CRMN:5-10	ENSMUSP00000016977	143	I_<=210	1	DNIR:1	GA:II	Bilateria	Eumetazoa	III	I_Op_Bi	Singleton	Ce	I
ENSMUSG00000016918	167942	V_>53000	13	CRMN:>10	ENSMUSP00000085949	870	V_>720	2	DNIR:2	GA:II	Bilateria	Euk+Bac	I	III_Eut_Am	III_Eut_Am	Me	III
ENSMUSG00000016921	5594	II_3201-10000	9	CRMN:5-10	ENSMUSP00000119065	339	III_316-460	2	DNIR:2	GA:I	Opisthokonta	Eukaryota	II	III_Eut_Am	III_Eut_Am	Ce	I
ENSMUSG00000016933	44461	IV_22501-53000	2	CRMN:2-4	ENSMUSP00000099404	1302	V_>720	7	DNIR:>2	GA:I	Opisthokonta	Eukaryota	II	II_Ch_Ve	II_Ch_Ve	Me	III
ENSMUSG00000016940	11147	III_10001-22500	1	CRMN:1	ENSMUSP00000102143	338	III_316-460	1	DNIR:1	GA:II	Bilateria	Eukaryota	II	III_Eut_Am	III_Eut_Am	Eu	II
ENSMUSG00000016942	28967	IV_22501-53000	0	CRMN:0	ENSMUSP00000017086	811	V_>720	4	DNIR:>2	GA:III	Chordata	Eukaryota	II	II_Ch_Ve	II_Ch_Ve	Me	III
ENSMUSG00000016946	25752	IV_22501-53000	5	CRMN:5-10	ENSMUSP00000017090	234	II_211-315	1	DNIR:1	GA:II	Bilateria	Eumetazoa	III	III_Eut_Am	III_Eut_Am	Eu	II
ENSMUSG00000016982	7554	II_3201-10000	1	CRMN:1	ENSMUSP00000017126	972	V_>720	1	DNIR:1	GA:III	Chordata	Vertebrata	IV	IV_Ma_Mur	IV_Ma_Mur	Ch	IV
ENSMUSG00000016984	15120	III_10001-22500	65	CRMN:>10	ENSMUSP00000075957	877	V_>720	1	DNIR:1	GA:III	Chordata	Vertebrata	IV	III_Eut_Am	Singleton	Ch	IV
ENSMUSG00000016995	15768	III_10001-22500	0	CRMN:0	ENSMUSP00000099392	624	IV_461-720	7	DNIR:>2	GA:II	Bilateria	Opisthokonta	II	III_Eut_Am	III_Eut_Am	Ch	IV
ENSMUSG00000016998	2508	I_<=3200	0	CRMN:0	ENSMUSP00000017142	113	I_<=210	0	DNIR:0	GA:IV	Mammalia	Mammalia	V	IV_Ma_Mur	Singleton	NULL	NULL
ENSMUSG00000017000	1703	I_<=3200	0	CRMN:0	ENSMUSP00000017144	99	I_<=210	0	DNIR:0	GA:IV	Mammalia	Mammalia	V	IV_Ma_Mur	Singleton	NULL	NULL
ENSMUSG00000017002	35026	IV_22501-53000	0	CRMN:0	ENSMUSP00000104992	131	I_<=210	1	DNIR:1	GA:III	Chordata	Eumetazoa	III	III_Eut_Am	Singleton	Me	III
ENSMUSG00000017003	2233	I_<=3200	0	CRMN:0	ENSMUSP00000017147	265	II_211-315	0	DNIR:0	GA:IV	Mammalia	Mammalia	V	V_Mus	V_Mus	NULL	NULL
ENSMUSG00000017004	1657	I_<=3200	0	CRMN:0	ENSMUSP00000017148	122	I_<=210	0	DNIR:0	GA:IV	Mammalia	Mammalia	V	IV_Ma_Mur	Singleton	NULL	NULL
ENSMUSG00000017007	12308	III_10001-22500	0	CRMN:0	ENSMUSP00000017151	515	IV_461-720	2	DNIR:2	GA:II	Bilateria	Opisthokonta	II	II_Ch_Ve	II_Ch_Ve	Me	III
ENSMUSG00000017009	19641	III_10001-22500	0	CRMN:0	ENSMUSP00000017153	198	I_<=210	1	DNIR:1	GA:II	Bilateria	Eumetazoa	III	II_Ch_Ve	II_Ch_Ve	Me	III
ENSMUSG00000017049	4267	II_3201-10000	0	CRMN:0	ENSMUSP00000017193	223	II_211-315	0	DNIR:0	GA:III	Chordata	Eumetazoa	III	III_Eut_Am	Singleton	NULL	NULL
ENSMUSG00000017057	59150	V_>53000	6	CRMN:5-10	ENSMUSP00000033418	424	III_316-460	1	DNIR:1	GA:III	Chordata	Vertebrata	IV	III_Eut_Am	III_Eut_Am	Ch	IV
ENSMUSG00000017064	9128	II_3201-10000	2	CRMN:2-4	ENSMUSP00000017208	230	II_211-315	1	DNIR:1	GA:III	Chordata	Vertebrata	IV	IV_Ma_Mur	IV_Ma_Mur	Ch	IV
ENSMUSG00000017119	29803	IV_22501-53000	7	CRMN:5-10	ENSMUSP00000071467	988	V_>720	2	DNIR:2	GA:III	Chordata	Eukaryota	II	III_Eut_Am	Singleton	Eu	II
ENSMUSG00000017132	116574	V_>53000	8	CRMN:5-10	ENSMUSP00000097756	460	III_316-460	2	DNIR:2	GA:I	Opisthokonta	Eukaryota	II	II_Ch_Ve	II_Ch_Ve	Eu	II
ENSMUSG00000017144	18674	III_10001-22500	22	CRMN:>10	ENSMUSP00000017288	244	II_211-315	1	DNIR:1	GA:III	Chordata	Vertebrata	IV	II_Ch_Ve	II_Ch_Ve	Ce	I
ENSMUSG00000017146	63192	V_>53000	6	CRMN:5-10	ENSMUSP00000017290	1812	V_>720	5	DNIR:>2	GA:III	Chordata	Eumetazoa	III	II_Ch_Ve	Singleton	Eu	II
ENSMUSG00000017165	2590	I_<=3200	3	CRMN:2-4	ENSMUSP00000017309	101	I_<=210	1	DNIR:1	GA:IV	Mammalia	Mammalia	V	IV_Ma_Mur	Singleton	Ch	IV
ENSMUSG00000017167	20202	III_10001-22500	7	CRMN:5-10	ENSMUSP00000099398	1385	V_>720	5	DNIR:>2	GA:II	Bilateria	Eumetazoa	III	I_Op_Bi	I_Op_Bi	Me	III
ENSMUSG00000017176	19488	III_10001-22500	9	CRMN:5-10	ENSMUSP00000090360	300	II_211-315	1	DNIR:1	GA:II	Bilateria	Eukaryota	II	II_Ch_Ve	II_Ch_Ve	Eu	II
ENSMUSG00000017188	1147	I_<=3200	0	CRMN:0	ENSMUSP00000017332	108	I_<=210	1	DNIR:1	GA:III	Chordata	Vertebrata	IV	III_Eut_Am	Singleton	Me	III
ENSMUSG00000017195	7569	II_3201-10000	11	CRMN:>10	ENSMUSP00000017339	326	III_316-460	1	DNIR:1	GA:III	Chordata	Vertebrata	IV	III_Eut_Am	III_Eut_Am	Ch	IV
ENSMUSG00000017204	13358	III_10001-22500	9	CRMN:5-10	ENSMUSP00000017348	446	III_316-460	1	DNIR:1	GA:III	Chordata	Vertebrata	IV	V_Mus	V_Mus	Ch	IV
ENSMUSG00000017210	24845	IV_22501-53000	3	CRMN:2-4	ENSMUSP00000098069	1006	V_>720	1	DNIR:1	GA:II	Bilateria	Eumetazoa	III	I_Op_Bi	Singleton	Me	III
ENSMUSG00000017211	11206	III_10001-22500	11	CRMN:>10	ENSMUSP00000091470	443	III_316-460	1	DNIR:1	GA:III	Chordata	Vertebrata	IV	V_Mus	V_Mus	Ch	IV
ENSMUSG00000017221	13426	III_10001-22500	4	CRMN:2-4	ENSMUSP00000017365	530	IV_461-720	2	DNIR:2	GA:I	Opisthokonta	Eukaryota	II	I_Op_Bi	Singleton	Eu	II
ENSMUSG00000017264	23973	IV_22501-53000	15	CRMN:>10	ENSMUSP00000017408	887	V_>720	3	DNIR:>2	GA:I	Opisthokonta	Euk+Bac	I	I_Op_Bi	Singleton	Eu	II
ENSMUSG00000017286	122739	V_>53000	3	CRMN:2-4	ENSMUSP00000017430	298	II_211-315	1	DNIR:1	GA:II	Bilateria	Opisthokonta	II	I_Op_Bi	Singleton	Ce	I
ENSMUSG00000017288	133422	V_>53000	2	CRMN:2-4	ENSMUSP00000061317	832	V_>720	1	DNIR:1	GA:I	Opisthokonta	Eukaryota	II	I_Op_Bi	Singleton	Eu	II
ENSMUSG00000017291	78654	V_>53000	16	CRMN:>10	ENSMUSP00000017435	1001	V_>720	2	DNIR:2	GA:II	Bilateria	Eukaryota	II	III_Eut_Am	III_Eut_Am	Me	III
ENSMUSG00000017299	22625	IV_22501-53000	3	CRMN:2-4	ENSMUSP00000017443	328	III_316-460	0	DNIR:0	GA:II	Bilateria	Eumetazoa	III	I_Op_Bi	Singleton	NULL	NULL
ENSMUSG00000017300	2807	I_<=3200	1	CRMN:1	ENSMUSP00000099384	160	I_<=210	3	DNIR:>2	GA:I	Opisthokonta	Eumetazoa	III	II_Ch_Ve	II_Ch_Ve	Ce	I
ENSMUSG00000017307	12115	III_10001-22500	5	CRMN:5-10	ENSMUSP00000099383	320	III_316-460	1	DNIR:1	GA:I	Opisthokonta	Euk+Bac	I	I_Op_Bi	Singleton	Ce	I
ENSMUSG00000017309	14112	III_10001-22500	2	CRMN:2-4	ENSMUSP00000102782	415	III_316-460	0	DNIR:0	GA:III	Chordata	Vertebrata	IV	III_Eut_Am	III_Eut_Am	NULL	NULL
ENSMUSG00000017310	3953	II_3201-10000	2	CRMN:2-4	ENSMUSP00000017454	159	I_<=210	1	DNIR:1	GA:IV	Mammalia	Mammalia	V	IV_Ma_Mur	Singleton	Me	III
ENSMUSG00000017311	1157	I_<=3200	1	CRMN:1	ENSMUSP00000134812	100	I_<=210	1	DNIR:1	GA:III	Chordata	Vertebrata	IV	III_Eut_Am	III_Eut_Am	Ch	IV
ENSMUSG00000017314	31501	IV_22501-53000	0	CRMN:0	ENSMUSP00000097967	569	IV_461-720	5	DNIR:>2	GA:II	Bilateria	Opisthokonta	II	III_Eut_Am	III_Eut_Am	Me	III
ENSMUSG00000017316	1390	I_<=3200	1	CRMN:1	ENSMUSP00000017460	100	I_<=210	1	DNIR:1	GA:III	Chordata	Mammalia	V	II_Ch_Ve	Singleton	Ch	IV
ENSMUSG00000017344	3234	II_3201-10000	2	CRMN:2-4	ENSMUSP00000017488	478	IV_461-720	4	DNIR:>2	GA:III	Chordata	Vertebrata	IV	III_Eut_Am	III_Eut_Am	Me	III
ENSMUSG00000017376	130206	V_>53000	2	CRMN:2-4	ENSMUSP00000119345	527	IV_461-720	1	DNIR:1	GA:II	Bilateria	Eukaryota	II	I_Op_Bi	I_Op_Bi	Ce	I
ENSMUSG00000017386	7091	II_3201-10000	2	CRMN:2-4	ENSMUSP00000017530	470	IV_461-720	4	DNIR:>2	GA:II	Bilateria	Eukaryota	II	I_Op_Bi	I_Op_Bi	Eu	II
ENSMUSG00000017390	4814	II_3201-10000	1	CRMN:1	ENSMUSP00000017534	363	III_316-460	1	DNIR:1	GA:II	Bilateria	Euk+Bac	I	III_Eut_Am	III_Eut_Am	Ce	I
ENSMUSG00000017400	16840	III_10001-22500	8	CRMN:5-10	ENSMUSP00000017544	408	III_316-460	3	DNIR:>2	GA:II	Bilateria	Eumetazoa	III	III_Eut_Am	III_Eut_Am	Eu	II
ENSMUSG00000017404	3783	II_3201-10000	16	CRMN:>10	ENSMUSP00000017548	196	I_<=210	1	DNIR:1	GA:I	Opisthokonta	Euk_Archaea	I	I_Op_Bi	Singleton	Ce	I
ENSMUSG00000017405	10570	III_10001-22500	1	CRMN:1	ENSMUSP00000017549	698	IV_461-720	5	DNIR:>2	GA:II	Bilateria	Euk+Bac	I	I_Op_Bi	I_Op_Bi	Ce	I
ENSMUSG00000017412	248512	V_>53000	6	CRMN:5-10	ENSMUSP00000077438	519	IV_461-720	2	DNIR:2	GA:II	Bilateria	Opisthokonta	II	III_Eut_Am	III_Eut_Am	Me	III
ENSMUSG00000017417	63207	V_>53000	9	CRMN:5-10	ENSMUSP00000103191	507	IV_461-720	1	DNIR:1	GA:II	Bilateria	Opisthokonta	II	III_Eut_Am	III_Eut_Am	Me	III
ENSMUSG00000017418	33062	IV_22501-53000	16	CRMN:>10	ENSMUSP00000069725	180	I_<=210	1	DNIR:1	GA:II	Bilateria	Eukaryota	II	III_Eut_Am	III_Eut_Am	Ce	I
ENSMUSG00000017421	22455	III_10001-22500	3	CRMN:2-4	ENSMUSP00000054168	495	IV_461-720	1	DNIR:1	GA:II	Bilateria	Eukaryota	II	I_Op_Bi	Singleton	Me	III
ENSMUSG00000017428	44634	IV_22501-53000	2	CRMN:2-4	ENSMUSP00000017572	422	III_316-460	1	DNIR:1	GA:I	Opisthokonta	Eukaryota	II	I_Op_Bi	I_Op_Bi	Eu	II
ENSMUSG00000017446	21761	III_10001-22500	2	CRMN:2-4	ENSMUSP00000017590	281	II_211-315	2	DNIR:2	GA:III	Chordata	Eumetazoa	III	III_Eut_Am	III_Eut_Am	Ce	I
ENSMUSG00000017453	13482	III_10001-22500	2	CRMN:2-4	ENSMUSP00000017597	390	III_316-460	1	DNIR:1	GA:II	Bilateria	Euk+Bac	I	I_Op_Bi	Singleton	Ce	I
ENSMUSG00000017466	54672	V_>53000	3	CRMN:2-4	ENSMUSP00000017610	220	II_211-315	1	DNIR:1	GA:III	Chordata	Eumetazoa	III	III_Eut_Am	III_Eut_Am	Me	III
ENSMUSG00000017478	40752	IV_22501-53000	4	CRMN:2-4	ENSMUSP00000017622	972	V_>720	0	DNIR:0	GA:II	Bilateria	Eumetazoa	III	I_Op_Bi	Singleton	NULL	NULL
ENSMUSG00000017485	65609	V_>53000	21	CRMN:>10	ENSMUSP00000017629	1612	V_>720	5	DNIR:>2	GA:I	Opisthokonta	Eukaryota	II	II_Ch_Ve	II_Ch_Ve	Ch	IV
ENSMUSG00000017491	144631	V_>53000	5	CRMN:5-10	ENSMUSP00000067694	448	III_316-460	2	DNIR:2	GA:III	Chordata	Eumetazoa	III	II_Ch_Ve	II_Ch_Ve	Me	III
ENSMUSG00000017493	13149	III_10001-22500	3	CRMN:2-4	ENSMUSP00000017637	254	II_211-315	2	DNIR:2	GA:III	Chordata	Vertebrata	IV	III_Eut_Am	III_Eut_Am	Me	III
ENSMUSG00000017499	16140	III_10001-22500	2	CRMN:2-4	ENSMUSP00000091469	589	IV_461-720	2	DNIR:2	GA:I	Opisthokonta	Eukaryota	II	I_Op_Bi	I_Op_Bi	Ce	I
ENSMUSG00000017548	41018	IV_22501-53000	13	CRMN:>10	ENSMUSP00000017692	741	V_>720	1	DNIR:1	GA:II	Bilateria	Eukaryota	II	I_Op_Bi	Singleton	Eu	II
ENSMUSG00000017550	46395	IV_22501-53000	6	CRMN:5-10	ENSMUSP00000017694	1826	V_>720	0	DNIR:0	GA:II	Bilateria	Eukaryota	II	I_Op_Bi	Singleton	NULL	NULL
ENSMUSG00000017561	34499	IV_22501-53000	7	CRMN:5-10	ENSMUSP00000060028	442	III_316-460	1	DNIR:1	GA:III	Chordata	Eumetazoa	III	II_Ch_Ve	Singleton	Ce	I
ENSMUSG00000017588	5540	II_3201-10000	0	CRMN:0	ENSMUSP00000017732	448	III_316-460	1	DNIR:1	GA:III	Chordata	Mammalia	V	IV_Ma_Mur	IV_Ma_Mur	Me	III
ENSMUSG00000017607	23629	IV_22501-53000	3	CRMN:2-4	ENSMUSP00000017751	696	IV_461-720	2	DNIR:2	GA:II	Bilateria	Mammalia	V	II_Ch_Ve	II_Ch_Ve	Me	III
ENSMUSG00000017615	13483	III_10001-22500	0	CRMN:0	ENSMUSP00000017759	316	III_316-460	1	DNIR:1	GA:II	Bilateria	Eukaryota	II	III_Eut_Am	III_Eut_Am	Eu	II
ENSMUSG00000017631	205581	V_>53000	3	CRMN:2-4	ENSMUSP00000091551	871	V_>720	3	DNIR:>2	GA:I	Opisthokonta	Eukaryota	II	II_Ch_Ve	II_Ch_Ve	Eu	II
ENSMUSG00000017639	106812	V_>53000	4	CRMN:2-4	ENSMUSP00000017783	635	IV_461-720	1	DNIR:1	GA:II	Bilateria	Eukaryota	II	II_Ch_Ve	II_Ch_Ve	Me	III
ENSMUSG00000017652	17322	III_10001-22500	2	CRMN:2-4	ENSMUSP00000017799	289	II_211-315	0	DNIR:0	GA:III	Chordata	Vertebrata	IV	III_Eut_Am	III_Eut_Am	NULL	NULL
ENSMUSG00000017664	11316	III_10001-22500	3	CRMN:2-4	ENSMUSP00000017808	364	III_316-460	1	DNIR:1	GA:I	Opisthokonta	Eukaryota	II	I_Op_Bi	Singleton	Eu	II
ENSMUSG00000017667	13996	III_10001-22500	3	CRMN:2-4	ENSMUSP00000099373	679	IV_461-720	2	DNIR:2	GA:III	Chordata	Opisthokonta	II	IV_Ma_Mur	IV_Ma_Mur	Ch	IV
ENSMUSG00000017670	38449	IV_22501-53000	5	CRMN:5-10	ENSMUSP00000071619	798	V_>720	2	DNIR:2	GA:II	Bilateria	Eukaryota	II	III_Eut_Am	III_Eut_Am	Me	III
ENSMUSG00000017677	15300	III_10001-22500	8	CRMN:5-10	ENSMUSP00000017821	421	III_316-460	4	DNIR:>2	GA:I	Opisthokonta	Eumetazoa	III	II_Ch_Ve	II_Ch_Ve	Me	III
ENSMUSG00000017679	16700	III_10001-22500	4	CRMN:2-4	ENSMUSP00000105035	343	III_316-460	2	DNIR:2	GA:II	Bilateria	Eukaryota	II	II_Ch_Ve	II_Ch_Ve	Eu	II
ENSMUSG00000017686	58889	V_>53000	5	CRMN:5-10	ENSMUSP00000076664	704	IV_461-720	4	DNIR:>2	GA:I	Opisthokonta	Eukaryota	II	II_Ch_Ve	II_Ch_Ve	Eu	II
ENSMUSG00000017688	151746	V_>53000	37	CRMN:>10	ENSMUSP00000104031	462	IV_461-720	2	DNIR:2	GA:II	Bilateria	Eumetazoa	III	III_Eut_Am	III_Eut_Am	Me	III
ENSMUSG00000017692	55044	V_>53000	2	CRMN:2-4	ENSMUSP00000017836	404	III_316-460	1	DNIR:1	GA:II	Bilateria	Eumetazoa	III	III_Eut_Am	III_Eut_Am	Ce	I
ENSMUSG00000017697	23656	IV_22501-53000	5	CRMN:5-10	ENSMUSP00000017841	352	III_316-460	1	DNIR:1	GA:I	Opisthokonta	Euk+Bac	I	I_Op_Bi	Singleton	Ce	I
ENSMUSG00000017707	21860	III_10001-22500	2	CRMN:2-4	ENSMUSP00000017851	472	IV_461-720	1	DNIR:1	GA:I	Opisthokonta	Eukaryota	II	II_Ch_Ve	II_Ch_Ve	Eu	II
ENSMUSG00000017713	5530	II_3201-10000	1	CRMN:1	ENSMUSP00000033230	400	III_316-460	1	DNIR:1	GA:I	Opisthokonta	Cellular_organisms	I	I_Op_Bi	Singleton	Ce	I
ENSMUSG00000017715	37720	IV_22501-53000	5	CRMN:5-10	ENSMUSP00000121973	553	IV_461-720	0	DNIR:0	GA:I	Opisthokonta	Euk+Bac	I	I_Op_Bi	Singleton	NULL	NULL
ENSMUSG00000017716	6493	II_3201-10000	2	CRMN:2-4	ENSMUSP00000079124	140	I_<=210	1	DNIR:1	GA:II	Bilateria	Opisthokonta	II	I_Op_Bi	Singleton	Me	III
ENSMUSG00000017718	13985	III_10001-22500	4	CRMN:2-4	ENSMUSP00000119310	363	III_316-460	1	DNIR:1	GA:II	Bilateria	Euk+Bac	I	I_Op_Bi	Singleton	Ce	I
ENSMUSG00000017720	3424	II_3201-10000	1	CRMN:1	ENSMUSP00000017864	238	II_211-315	1	DNIR:1	GA:IV	Mammalia	Mammalia	V	IV_Ma_Mur	Singleton	Ma	V
ENSMUSG00000017721	10782	III_10001-22500	1	CRMN:1	ENSMUSP00000099390	582	IV_461-720	1	DNIR:1	GA:I	Opisthokonta	Eukaryota	II	I_Op_Bi	Singleton	Eu	II
ENSMUSG00000017723	6098	II_3201-10000	1	CRMN:1	ENSMUSP00000017867	174	I_<=210	2	DNIR:2	GA:III	Chordata	Eumetazoa	III	III_Eut_Am	Singleton	Me	III
ENSMUSG00000017724	15630	III_10001-22500	5	CRMN:5-10	ENSMUSP00000017868	486	IV_461-720	2	DNIR:2	GA:II	Bilateria	Eumetazoa	III	II_Ch_Ve	II_Ch_Ve	Ch	IV
ENSMUSG00000017733	5252	II_3201-10000	1	CRMN:1	ENSMUSP00000099389	134	I_<=210	2	DNIR:2	GA:II	Bilateria	Mammalia	V	IV_Ma_Mur	IV_Ma_Mur	Me	III
ENSMUSG00000017734	7214	II_3201-10000	1	CRMN:1	ENSMUSP00000017878	158	I_<=210	1	DNIR:1	GA:III	Chordata	Vertebrata	IV	III_Eut_Am	III_Eut_Am	Ch	IV
ENSMUSG00000017737	15071	III_10001-22500	9	CRMN:5-10	ENSMUSP00000017881	730	V_>720	6	DNIR:>2	GA:II	Bilateria	Vertebrata	IV	II_Ch_Ve	II_Ch_Ve	Ch	IV
ENSMUSG00000017740	38912	IV_22501-53000	9	CRMN:5-10	ENSMUSP00000096690	1115	V_>720	1	DNIR:1	GA:II	Bilateria	Euk_Archaea	I	III_Eut_Am	III_Eut_Am	Ce	I
ENSMUSG00000017747	4926	II_3201-10000	2	CRMN:2-4	ENSMUSP00000017891	532	IV_461-720	1	DNIR:1	GA:III	Chordata	Euk+Bac	I	II_Ch_Ve	Singleton	Ce	I
ENSMUSG00000017754	18194	III_10001-22500	5	CRMN:5-10	ENSMUSP00000061519	493	IV_461-720	2	DNIR:2	GA:III	Chordata	Eukaryota	II	III_Eut_Am	III_Eut_Am	Eu	II
ENSMUSG00000017756	53047	V_>53000	0	CRMN:0	ENSMUSP00000017900	1083	V_>720	1	DNIR:1	GA:II	Bilateria	Euk_Archaea	I	III_Eut_Am	III_Eut_Am	Ce	I
ENSMUSG00000017760	8160	II_3201-10000	4	CRMN:2-4	ENSMUSP00000017904	492	IV_461-720	1	DNIR:1	GA:I	Opisthokonta	Eukaryota	II	I_Op_Bi	I_Op_Bi	Ce	I
ENSMUSG00000017764	4186	II_3201-10000	2	CRMN:2-4	ENSMUSP00000017908	455	III_316-460	1	DNIR:1	GA:III	Chordata	Vertebrata	IV	III_Eut_Am	III_Eut_Am	Ce	I
ENSMUSG00000017765	22526	IV_22501-53000	1	CRMN:1	ENSMUSP00000034370	1087	V_>720	2	DNIR:2	GA:II	Bilateria	Euk_Archaea	I	III_Eut_Am	III_Eut_Am	Eu	II
ENSMUSG00000017767	2149	I_<=3200	1	CRMN:1	ENSMUSP00000017911	226	II_211-315	1	DNIR:1	GA:III	Chordata	Mammalia	V	III_Eut_Am	Singleton	Ma	V
ENSMUSG00000017774	23407	IV_22501-53000	0	CRMN:0	ENSMUSP00000099563	1063	V_>720	2	DNIR:2	GA:I	Opisthokonta	Eukaryota	II	III_Eut_Am	III_Eut_Am	Eu	II
ENSMUSG00000017776	27650	IV_22501-53000	1	CRMN:1	ENSMUSP00000017920	304	II_211-315	3	DNIR:>2	GA:II	Bilateria	Eumetazoa	III	III_Eut_Am	III_Eut_Am	Me	III
ENSMUSG00000017778	2089	I_<=3200	7	CRMN:5-10	ENSMUSP00000115419	63	I_<=210	1	DNIR:1	GA:I	Opisthokonta	NoGA	NoGA	III_Eut_Am	III_Eut_Am	Me	III
ENSMUSG00000017781	40708	IV_22501-53000	0	CRMN:0	ENSMUSP00000137510	272	II_211-315	1	DNIR:1	GA:II	Bilateria	Eukaryota	II	II_Ch_Ve	II_Ch_Ve	Eu	II
ENSMUSG00000017801	4931	II_3201-10000	0	CRMN:0	ENSMUSP00000017945	298	II_211-315	1	DNIR:1	GA:II	Bilateria	Eumetazoa	III	I_Op_Bi	I_Op_Bi	Eu	II
ENSMUSG00000017802	23572	IV_22501-53000	1	CRMN:1	ENSMUSP00000017946	466	IV_461-720	1	DNIR:1	GA:III	Chordata	Eumetazoa	III	III_Eut_Am	III_Eut_Am	Eu	II
ENSMUSG00000017817	61752	V_>53000	5	CRMN:5-10	ENSMUSP00000017961	696	IV_461-720	1	DNIR:1	GA:II	Bilateria	Opisthokonta	II	III_Eut_Am	III_Eut_Am	Ce	I
ENSMUSG00000017830	9388	II_3201-10000	2	CRMN:2-4	ENSMUSP00000017974	678	IV_461-720	3	DNIR:>2	GA:II	Bilateria	Euk_Archaea	I	II_Ch_Ve	II_Ch_Ve	Ch	IV
ENSMUSG00000017831	28438	IV_22501-53000	6	CRMN:5-10	ENSMUSP00000017975	215	II_211-315	1	DNIR:1	GA:I	Opisthokonta	Eukaryota	II	III_Eut_Am	III_Eut_Am	Ce	I
ENSMUSG00000017832	726	I_<=3200	2	CRMN:2-4	ENSMUSP00000130551	199	I_<=210	1	DNIR:1	GA:IV	Mammalia	Mammalia	V	IV_Ma_Mur	Singleton	Ce	I
ENSMUSG00000017837	8364	II_3201-10000	2	CRMN:2-4	ENSMUSP00000017981	191	I_<=210	1	DNIR:1	GA:II	Bilateria	Eumetazoa	III	III_Eut_Am	III_Eut_Am	Ce	I
ENSMUSG00000017843	97323	V_>53000	8	CRMN:5-10	ENSMUSP00000082053	524	IV_461-720	1	DNIR:1	GA:I	Opisthokonta	Eukaryota	II	II_Ch_Ve	II_Ch_Ve	Eu	II
ENSMUSG00000017858	28788	IV_22501-53000	6	CRMN:5-10	ENSMUSP00000018002	426	III_316-460	0	DNIR:0	GA:II	Bilateria	Eukaryota	II	I_Op_Bi	Singleton	NULL	NULL
ENSMUSG00000017861	30002	IV_22501-53000	6	CRMN:5-10	ENSMUSP00000018005	704	IV_461-720	4	DNIR:>2	GA:I	Opisthokonta	Eukaryota	II	II_Ch_Ve	II_Ch_Ve	Me	III
ENSMUSG00000017868	26798	IV_22501-53000	8	CRMN:5-10	ENSMUSP00000018012	367	III_316-460	2	DNIR:2	GA:I	Opisthokonta	Eukaryota	II	II_Ch_Ve	II_Ch_Ve	Eu	II
ENSMUSG00000017897	176696	V_>53000	8	CRMN:5-10	ENSMUSP00000066244	532	IV_461-720	0	DNIR:0	GA:II	Bilateria	Eumetazoa	III	III_Eut_Am	III_Eut_Am	NULL	NULL
ENSMUSG00000017914	13515	III_10001-22500	0	CRMN:0	ENSMUSP00000059217	98	I_<=210	0	DNIR:0	GA:IV	Mammalia	Mammalia	V	IV_Ma_Mur	Singleton	NULL	NULL
ENSMUSG00000017922	7091	II_3201-10000	3	CRMN:2-4	ENSMUSP00000018066	212	II_211-315	1	DNIR:1	GA:III	Chordata	Vertebrata	IV	IV_Ma_Mur	IV_Ma_Mur	Ch	IV
ENSMUSG00000017929	50740	IV_22501-53000	5	CRMN:5-10	ENSMUSP00000104844	388	III_316-460	2	DNIR:2	GA:II	Bilateria	Eumetazoa	III	III_Eut_Am	III_Eut_Am	Me	III
ENSMUSG00000017943	16849	III_10001-22500	6	CRMN:5-10	ENSMUSP00000105048	370	II_211-315	2	DNIR:2	GA:II	Bilateria	Eukaryota	II	III_Eut_Am	III_Eut_Am	Ce	I
ENSMUSG00000017950	66103	V_>53000	3	CRMN:2-4	ENSMUSP00000018094	474	IV_461-720	2	DNIR:2	GA:II	Bilateria	Eumetazoa	III	III_Eut_Am	III_Eut_Am	Me	III
ENSMUSG00000017969	48800	IV_22501-53000	7	CRMN:5-10	ENSMUSP00000085357	509	IV_461-720	0	DNIR:0	GA:III	Chordata	Cellular_organisms	I	II_Ch_Ve	II_Ch_Ve	NULL	NULL
ENSMUSG00000017978	576649	V_>53000	2	CRMN:2-4	ENSMUSP00000018122	1304	V_>720	2	DNIR:2	GA:II	Bilateria	Eumetazoa	III	II_Ch_Ve	II_Ch_Ve	Me	III
ENSMUSG00000017999	19755	III_10001-22500	0	CRMN:0	ENSMUSP00000018143	760	V_>720	2	DNIR:2	GA:I	Opisthokonta	Eukaryota	II	I_Op_Bi	Singleton	Ce	I
ENSMUSG00000018001	87804	V_>53000	5	CRMN:5-10	ENSMUSP00000112157	399	III_316-460	2	DNIR:2	GA:I	Opisthokonta	Eukaryota	II	III_Eut_Am	III_Eut_Am	Eu	II
ENSMUSG00000018008	24973	IV_22501-53000	4	CRMN:2-4	ENSMUSP00000042698	393	III_316-460	2	DNIR:2	GA:I	Opisthokonta	Eukaryota	II	III_Eut_Am	III_Eut_Am	Eu	II
ENSMUSG00000018012	2500	I_<=3200	0	CRMN:0	ENSMUSP00000018156	192	I_<=210	1	DNIR:1	GA:II	Bilateria	Eukaryota	II	III_Eut_Am	III_Eut_Am	Ce	I
ENSMUSG00000018040	9369	II_3201-10000	1	CRMN:1	ENSMUSP00000018184	280	II_211-315	1	DNIR:1	GA:II	Bilateria	Eukaryota	II	I_Op_Bi	Singleton	Eu	II
ENSMUSG00000018042	19099	III_10001-22500	0	CRMN:0	ENSMUSP00000125636	313	II_211-315	2	DNIR:2	GA:I	Opisthokonta	Euk+Bac	I	II_Ch_Ve	II_Ch_Ve	Ce	I
ENSMUSG00000018068	46895	IV_22501-53000	12	CRMN:>10	ENSMUSP00000018212	1198	V_>720	1	DNIR:1	GA:II	Bilateria	Eukaryota	II	I_Op_Bi	Singleton	Me	III
ENSMUSG00000018076	204717	V_>53000	23	CRMN:>10	ENSMUSP00000098379	2207	V_>720	3	DNIR:>2	GA:II	Bilateria	Eukaryota	II	III_Eut_Am	III_Eut_Am	Me	III
ENSMUSG00000018102	8290	II_3201-10000	3	CRMN:2-4	ENSMUSP00000018246	126	I_<=210	1	DNIR:1	GA:IV	Mammalia	Eukaryota	II	IV_Ma_Mur	IV_Ma_Mur	Eu	II
ENSMUSG00000018126	27343	IV_22501-53000	2	CRMN:2-4	ENSMUSP00000127816	522	IV_461-720	2	DNIR:2	GA:II	Bilateria	Vertebrata	IV	III_Eut_Am	III_Eut_Am	Me	III
ENSMUSG00000018143	11141	III_10001-22500	10	CRMN:5-10	ENSMUSP00000018287	156	I_<=210	1	DNIR:1	GA:II	Bilateria	Eumetazoa	III	III_Eut_Am	III_Eut_Am	Me	III
ENSMUSG00000018160	41140	IV_22501-53000	13	CRMN:>10	ENSMUSP00000103169	1575	V_>720	1	DNIR:1	GA:II	Bilateria	Eumetazoa	III	I_Op_Bi	Singleton	Me	III
ENSMUSG00000018166	22130	III_10001-22500	5	CRMN:5-10	ENSMUSP00000080716	1339	V_>720	6	DNIR:>2	GA:III	Chordata	Opisthokonta	II	II_Ch_Ve	II_Ch_Ve	Me	III
ENSMUSG00000018167	22745	IV_22501-53000	0	CRMN:0	ENSMUSP00000018311	446	III_316-460	2	DNIR:2	GA:II	Bilateria	Eumetazoa	III	III_Eut_Am	III_Eut_Am	Me	III
ENSMUSG00000018168	81130	V_>53000	9	CRMN:5-10	ENSMUSP00000099430	507	IV_461-720	1	DNIR:1	GA:III	Chordata	Vertebrata	IV	III_Eut_Am	III_Eut_Am	Me	III
ENSMUSG00000018169	17594	III_10001-22500	1	CRMN:1	ENSMUSP00000018313	321	III_316-460	1	DNIR:1	GA:II	Bilateria	Vertebrata	IV	III_Eut_Am	III_Eut_Am	Eu	II
ENSMUSG00000018171	99972	V_>53000	6	CRMN:5-10	ENSMUSP00000018315	406	III_316-460	1	DNIR:1	GA:II	Bilateria	Eukaryota	II	I_Op_Bi	Singleton	Ce	I
ENSMUSG00000018189	30189	IV_22501-53000	31	CRMN:>10	ENSMUSP00000018333	329	III_316-460	1	DNIR:1	GA:II	Bilateria	Eukaryota	II	I_Op_Bi	I_Op_Bi	Eu	II
ENSMUSG00000018196	10648	III_10001-22500	1	CRMN:1	ENSMUSP00000115893	170	I_<=210	1	DNIR:1	GA:I	Opisthokonta	Euk+Bac	I	I_Op_Bi	I_Op_Bi	Ce	I
ENSMUSG00000018199	26279	IV_22501-53000	4	CRMN:2-4	ENSMUSP00000125623	538	IV_461-720	2	DNIR:2	GA:II	Bilateria	Euk+Bac	I	I_Op_Bi	Singleton	Ce	I
ENSMUSG00000018209	85203	V_>53000	1	CRMN:1	ENSMUSP00000018353	487	IV_461-720	2	DNIR:2	GA:I	Opisthokonta	Euk+Bac	I	III_Eut_Am	III_Eut_Am	Me	III
ENSMUSG00000018211	7207	II_3201-10000	2	CRMN:2-4	ENSMUSP00000018355	80	I_<=210	1	DNIR:1	GA:IV	Mammalia	Mammalia	V	IV_Ma_Mur	IV_Ma_Mur	Me	III
ENSMUSG00000018217	30566	IV_22501-53000	21	CRMN:>10	ENSMUSP00000018361	160	I_<=210	1	DNIR:1	GA:III	Chordata	Vertebrata	IV	III_Eut_Am	III_Eut_Am	Me	III
ENSMUSG00000018238	6882	II_3201-10000	6	CRMN:5-10	ENSMUSP00000018382	441	III_316-460	1	DNIR:1	GA:II	Bilateria	Eumetazoa	III	III_Eut_Am	III_Eut_Am	Me	III
ENSMUSG00000018239	8623	II_3201-10000	26	CRMN:>10	ENSMUSP00000018383	178	I_<=210	1	DNIR:1	GA:II	Bilateria	Eukaryota	II	V_Mus	V_Mus	Eu	II
ENSMUSG00000018259	8534	II_3201-10000	0	CRMN:0	ENSMUSP00000018403	240	II_211-315	1	DNIR:1	GA:III	Chordata	Mammalia	V	IV_Ma_Mur	IV_Ma_Mur	Ch	IV
ENSMUSG00000018263	50556	IV_22501-53000	12	CRMN:>10	ENSMUSP00000018407	518	IV_461-720	1	DNIR:1	GA:II	Bilateria	Eumetazoa	III	III_Eut_Am	III_Eut_Am	Me	III
ENSMUSG00000018286	2492	I_<=3200	0	CRMN:0	ENSMUSP00000018430	238	II_211-315	1	DNIR:1	GA:I	Opisthokonta	Eukaryota	II	III_Eut_Am	III_Eut_Am	Ce	I
ENSMUSG00000018287	5646	II_3201-10000	1	CRMN:1	ENSMUSP00000018431	227	II_211-315	1	DNIR:1	GA:II	Bilateria	Eumetazoa	III	I_Op_Bi	Singleton	Ce	I
ENSMUSG00000018293	2795	I_<=3200	1	CRMN:1	ENSMUSP00000018437	140	I_<=210	1	DNIR:1	GA:III	Chordata	Mammalia	V	III_Eut_Am	III_Eut_Am	Eu	II
ENSMUSG00000018322	17630	III_10001-22500	4	CRMN:2-4	ENSMUSP00000018466	309	II_211-315	4	DNIR:>2	GA:I	Opisthokonta	Euk+Bac	I	II_Ch_Ve	II_Ch_Ve	Ce	I
ENSMUSG00000018326	23629	IV_22501-53000	0	CRMN:0	ENSMUSP00000018470	246	II_211-315	1	DNIR:1	GA:II	Bilateria	Eukaryota	II	III_Eut_Am	III_Eut_Am	Eu	II
ENSMUSG00000018334	132968	V_>53000	5	CRMN:5-10	ENSMUSP00000018478	873	V_>720	3	DNIR:>2	GA:II	Bilateria	Eukaryota	II	III_Eut_Am	III_Eut_Am	Me	III
ENSMUSG00000018339	7925	II_3201-10000	0	CRMN:0	ENSMUSP00000081011	226	II_211-315	1	DNIR:1	GA:III	Chordata	Eumetazoa	III	IV_Ma_Mur	IV_Ma_Mur	Ce	I
ENSMUSG00000018340	54338	V_>53000	0	CRMN:0	ENSMUSP00000104511	673	IV_461-720	8	DNIR:>2	GA:III	Chordata	Eukaryota	II	III_Eut_Am	III_Eut_Am	Eu	II
ENSMUSG00000018341	84871	V_>53000	2	CRMN:2-4	ENSMUSP00000010605	874	V_>720	4	DNIR:>2	GA:III	Chordata	Eumetazoa	III	III_Eut_Am	III_Eut_Am	Ch	IV
ENSMUSG00000018347	22065	III_10001-22500	19	CRMN:>10	ENSMUSP00000018491	556	IV_461-720	5	DNIR:>2	GA:IV	Mammalia	Opisthokonta	II	IV_Ma_Mur	IV_Ma_Mur	Ch	IV
ENSMUSG00000018362	10913	III_10001-22500	9	CRMN:5-10	ENSMUSP00000018506	529	IV_461-720	9	DNIR:>2	GA:II	Bilateria	Eukaryota	II	V_Mus	V_Mus	Eu	II
ENSMUSG00000018363	100650	V_>53000	2	CRMN:2-4	ENSMUSP00000090177	748	V_>720	5	DNIR:>2	GA:II	Bilateria	Eukaryota	II	III_Eut_Am	III_Eut_Am	Eu	II
ENSMUSG00000018372	30679	IV_22501-53000	8	CRMN:5-10	ENSMUSP00000018516	827	V_>720	0	DNIR:0	GA:III	Chordata	Eumetazoa	III	II_Ch_Ve	Singleton	NULL	NULL
ENSMUSG00000018377	16451	III_10001-22500	10	CRMN:5-10	ENSMUSP00000018521	518	IV_461-720	1	DNIR:1	GA:III	Chordata	Eumetazoa	III	III_Eut_Am	III_Eut_Am	Me	III
ENSMUSG00000018378	96083	V_>53000	35	CRMN:>10	ENSMUSP00000018522	388	III_316-460	1	DNIR:1	GA:II	Bilateria	Eumetazoa	III	I_Op_Bi	Singleton	Eu	II
ENSMUSG00000018379	6383	II_3201-10000	5	CRMN:5-10	ENSMUSP00000103553	253	II_211-315	2	DNIR:2	GA:I	Opisthokonta	Eukaryota	II	III_Eut_Am	III_Eut_Am	Ce	I
ENSMUSG00000018381	12403	III_10001-22500	7	CRMN:5-10	ENSMUSP00000061893	367	III_316-460	3	DNIR:>2	GA:II	Bilateria	Vertebrata	IV	II_Ch_Ve	II_Ch_Ve	Ch	IV
ENSMUSG00000018387	10562	III_10001-22500	1	CRMN:1	ENSMUSP00000104641	823	V_>720	2	DNIR:2	GA:II	Bilateria	Mammalia	V	II_Ch_Ve	II_Ch_Ve	Ch	IV
ENSMUSG00000018395	34589	IV_22501-53000	4	CRMN:2-4	ENSMUSP00000113848	725	V_>720	3	DNIR:>2	GA:II	Bilateria	Eukaryota	II	I_Op_Bi	I_Op_Bi	Eu	II
ENSMUSG00000018398	30309	IV_22501-53000	2	CRMN:2-4	ENSMUSP00000113038	484	IV_461-720	1	DNIR:1	GA:III	Chordata	Opisthokonta	II	III_Eut_Am	III_Eut_Am	Eu	II
ENSMUSG00000018401	24141	IV_22501-53000	0	CRMN:0	ENSMUSP00000099468	1190	V_>720	2	DNIR:2	GA:II	Bilateria	Eukaryota	II	III_Eut_Am	III_Eut_Am	Eu	II
ENSMUSG00000018405	6455	II_3201-10000	3	CRMN:2-4	ENSMUSP00000018549	320	III_316-460	2	DNIR:2	GA:I	Opisthokonta	Euk+Bac	I	I_Op_Bi	Singleton	Ce	I
ENSMUSG00000018411	100701	V_>53000	6	CRMN:5-10	ENSMUSP00000102602	749	V_>720	4	DNIR:>2	GA:II	Bilateria	Eumetazoa	III	II_Ch_Ve	II_Ch_Ve	Me	III
ENSMUSG00000018412	135633	V_>53000	2	CRMN:2-4	ENSMUSP00000102584	1099	V_>720	1	DNIR:1	GA:II	Bilateria	Eumetazoa	III	II_Ch_Ve	II_Ch_Ve	Me	III
ENSMUSG00000018415	33783	IV_22501-53000	1	CRMN:1	ENSMUSP00000064926	217	II_211-315	1	DNIR:1	GA:I	Opisthokonta	Eukaryota	II	I_Op_Bi	Singleton	Eu	II
ENSMUSG00000018417	166307	V_>53000	12	CRMN:>10	ENSMUSP00000018561	1136	V_>720	2	DNIR:2	GA:II	Bilateria	Eukaryota	II	III_Eut_Am	III_Eut_Am	Eu	II
ENSMUSG00000018425	38901	IV_22501-53000	7	CRMN:5-10	ENSMUSP00000018569	779	V_>720	4	DNIR:>2	GA:I	Opisthokonta	Euk+Bac	I	I_Op_Bi	I_Op_Bi	Ce	I
ENSMUSG00000018427	57283	V_>53000	10	CRMN:5-10	ENSMUSP00000018571	119	I_<=210	1	DNIR:1	GA:I	Opisthokonta	Eukaryota	II	II_Ch_Ve	II_Ch_Ve	Eu	II
ENSMUSG00000018428	33795	IV_22501-53000	4	CRMN:2-4	ENSMUSP00000103537	890	V_>720	2	DNIR:2	GA:II	Bilateria	Eumetazoa	III	I_Op_Bi	Singleton	Eu	II
ENSMUSG00000018433	22719	IV_22501-53000	4	CRMN:2-4	ENSMUSP00000018577	723	V_>720	1	DNIR:1	GA:III	Chordata	Eumetazoa	III	II_Ch_Ve	Singleton	Ma	V
ENSMUSG00000018442	12678	III_10001-22500	1	CRMN:1	ENSMUSP00000104163	239	II_211-315	1	DNIR:1	GA:II	Bilateria	Eukaryota	II	III_Eut_Am	III_Eut_Am	Eu	II
ENSMUSG00000018446	5191	II_3201-10000	1	CRMN:1	ENSMUSP00000077612	279	II_211-315	1	DNIR:1	GA:II	Bilateria	Eukaryota	II	I_Op_Bi	Singleton	Eu	II
ENSMUSG00000018449	7621	II_3201-10000	0	CRMN:0	ENSMUSP00000018593	219	II_211-315	3	DNIR:>2	GA:III	Chordata	Eumetazoa	III	II_Ch_Ve	Singleton	Eu	II
ENSMUSG00000018459	68203	V_>53000	5	CRMN:5-10	ENSMUSP00000029208	600	IV_461-720	1	DNIR:1	GA:II	Bilateria	Cellular_organisms	I	II_Ch_Ve	II_Ch_Ve	Ce	I
ENSMUSG00000018470	6785	II_3201-10000	0	CRMN:0	ENSMUSP00000018614	404	III_316-460	1	DNIR:1	GA:I	Opisthokonta	Cellular_organisms	I	II_Ch_Ve	II_Ch_Ve	Ce	I
ENSMUSG00000018474	26134	IV_22501-53000	0	CRMN:0	ENSMUSP00000104301	2055	V_>720	10	DNIR:>2	GA:I	Opisthokonta	Eukaryota	II	III_Eut_Am	III_Eut_Am	Me	III
ENSMUSG00000018476	15168	III_10001-22500	19	CRMN:>10	ENSMUSP00000091620	1641	V_>720	3	DNIR:>2	GA:I	Opisthokonta	Vertebrata	IV	I_Op_Bi	I_Op_Bi	Ch	IV
ENSMUSG00000018479	10742	III_10001-22500	8	CRMN:5-10	ENSMUSP00000018623	236	II_211-315	1	DNIR:1	GA:III	Chordata	Mammalia	V	III_Eut_Am	Singleton	Eu	II
ENSMUSG00000018481	47869	IV_22501-53000	41	CRMN:>10	ENSMUSP00000018625	585	IV_461-720	2	DNIR:2	GA:II	Bilateria	Eumetazoa	III	I_Op_Bi	Singleton	Ce	I
ENSMUSG00000018486	22458	III_10001-22500	2	CRMN:2-4	ENSMUSP00000018630	359	III_316-460	1	DNIR:1	GA:II	Bilateria	Eumetazoa	III	III_Eut_Am	III_Eut_Am	Eu	II
ENSMUSG00000018500	17470	III_10001-22500	5	CRMN:5-10	ENSMUSP00000018644	332	III_316-460	1	DNIR:1	GA:II	Bilateria	Eumetazoa	III	III_Eut_Am	III_Eut_Am	Eu	II
ENSMUSG00000018501	142116	V_>53000	3	CRMN:2-4	ENSMUSP00000018645	2454	V_>720	2	DNIR:2	GA:I	Opisthokonta	NoGA	NoGA	I_Op_Bi	I_Op_Bi	Eu	II
ENSMUSG00000018507	26030	IV_22501-53000	0	CRMN:0	ENSMUSP00000018651	756	V_>720	2	DNIR:2	GA:II	Bilateria	Vertebrata	IV	III_Eut_Am	III_Eut_Am	Ce	I
ENSMUSG00000018509	14316	III_10001-22500	2	CRMN:2-4	ENSMUSP00000018653	252	II_211-315	1	DNIR:1	GA:II	Bilateria	Euk+Bac	I	I_Op_Bi	Singleton	Ce	I
ENSMUSG00000018537	11675	III_10001-22500	4	CRMN:2-4	ENSMUSP00000018681	342	III_316-460	1	DNIR:1	GA:II	Bilateria	Eukaryota	II	III_Eut_Am	III_Eut_Am	Eu	II
ENSMUSG00000018541	21076	III_10001-22500	3	CRMN:2-4	ENSMUSP00000018685	416	III_316-460	2	DNIR:2	GA:II	Bilateria	Eukaryota	II	I_Op_Bi	Singleton	Eu	II
ENSMUSG00000018543	4438	II_3201-10000	1	CRMN:1	ENSMUSP00000103202	155	I_<=210	1	DNIR:1	GA:III	Chordata	Eumetazoa	III	II_Ch_Ve	Singleton	Ma	V
ENSMUSG00000018547	29548	IV_22501-53000	3	CRMN:2-4	ENSMUSP00000018691	416	III_316-460	1	DNIR:1	GA:II	Bilateria	Eukaryota	II	III_Eut_Am	III_Eut_Am	Eu	II
ENSMUSG00000018548	93607	V_>53000	6	CRMN:5-10	ENSMUSP00000049057	961	V_>720	3	DNIR:>2	GA:III	Chordata	Eukaryota	II	II_Ch_Ve	Singleton	Eu	II
ENSMUSG00000018554	5810	II_3201-10000	0	CRMN:0	ENSMUSP00000018698	359	III_316-460	1	DNIR:1	GA:II	Bilateria	Eumetazoa	III	III_Eut_Am	III_Eut_Am	Ce	I
ENSMUSG00000018559	9446	II_3201-10000	0	CRMN:0	ENSMUSP00000104234	244	II_211-315	1	DNIR:1	GA:I	Opisthokonta	Eukaryota	II	I_Op_Bi	Singleton	Eu	II
ENSMUSG00000018565	14296	III_10001-22500	0	CRMN:0	ENSMUSP00000104235	300	II_211-315	1	DNIR:1	GA:III	Chordata	Eumetazoa	III	II_Ch_Ve	Singleton	Eu	II
ENSMUSG00000018566	5650	II_3201-10000	0	CRMN:0	ENSMUSP00000018710	509	IV_461-720	1	DNIR:1	GA:I	Opisthokonta	Euk+Bac	I	III_Eut_Am	III_Eut_Am	Ce	I
ENSMUSG00000018567	3809	II_3201-10000	0	CRMN:0	ENSMUSP00000018711	117	I_<=210	1	DNIR:1	GA:I	Opisthokonta	Eukaryota	II	I_Op_Bi	I_Op_Bi	Eu	II
ENSMUSG00000018569	3107	I_<=3200	0	CRMN:0	ENSMUSP00000018713	211	II_211-315	1	DNIR:1	GA:III	Chordata	Vertebrata	IV	III_Eut_Am	III_Eut_Am	Me	III
ENSMUSG00000018570	3636	II_3201-10000	1	CRMN:1	ENSMUSP00000099640	435	III_316-460	1	DNIR:1	GA:II	Bilateria	Mammalia	V	III_Eut_Am	III_Eut_Am	Eu	II
ENSMUSG00000018572	4233	II_3201-10000	1	CRMN:1	ENSMUSP00000018716	401	III_316-460	1	DNIR:1	GA:III	Chordata	Eumetazoa	III	III_Eut_Am	III_Eut_Am	Eu	II
ENSMUSG00000018574	5229	II_3201-10000	0	CRMN:0	ENSMUSP00000099634	656	IV_461-720	3	DNIR:>2	GA:II	Bilateria	Euk+Bac	I	I_Op_Bi	I_Op_Bi	Ce	I
ENSMUSG00000018581	321062	V_>53000	0	CRMN:0	ENSMUSP00000081867	4488	V_>720	9	DNIR:>2	GA:I	Opisthokonta	Eukaryota	II	I_Op_Bi	I_Op_Bi	Eu	II
ENSMUSG00000018583	35154	IV_22501-53000	2	CRMN:2-4	ENSMUSP00000018727	465	IV_461-720	3	DNIR:>2	GA:II	Bilateria	Eukaryota	II	II_Ch_Ve	II_Ch_Ve	Ma	V
ENSMUSG00000018585	14599	III_10001-22500	6	CRMN:5-10	ENSMUSP00000104485	68	I_<=210	1	DNIR:1	GA:I	Opisthokonta	Eukaryota	II	I_Op_Bi	Singleton	Ce	I
ENSMUSG00000018589	198377	V_>53000	12	CRMN:>10	ENSMUSP00000060827	452	III_316-460	2	DNIR:2	GA:III	Chordata	Euk+Bac	I	III_Eut_Am	III_Eut_Am	Me	III
ENSMUSG00000018593	25581	IV_22501-53000	6	CRMN:5-10	ENSMUSP00000018737	302	II_211-315	3	DNIR:>2	GA:II	Bilateria	Eumetazoa	III	III_Eut_Am	III_Eut_Am	Ch	IV
ENSMUSG00000018595	22468	III_10001-22500	2	CRMN:2-4	ENSMUSP00000018739	456	III_316-460	2	DNIR:2	GA:III	Chordata	Eumetazoa	III	III_Eut_Am	III_Eut_Am	Me	III
ENSMUSG00000018599	4554	II_3201-10000	0	CRMN:0	ENSMUSP00000018743	454	III_316-460	1	DNIR:1	GA:III	Chordata	Eumetazoa	III	III_Eut_Am	III_Eut_Am	Me	III
ENSMUSG00000018604	14056	III_10001-22500	17	CRMN:>10	ENSMUSP00000018748	741	V_>720	2	DNIR:2	GA:II	Bilateria	Eumetazoa	III	III_Eut_Am	III_Eut_Am	Ch	IV
ENSMUSG00000018620	46738	IV_22501-53000	1	CRMN:1	ENSMUSP00000034487	482	IV_461-720	3	DNIR:>2	GA:III	Chordata	Eukaryota	II	III_Eut_Am	III_Eut_Am	Me	III
ENSMUSG00000018623	7496	II_3201-10000	1	CRMN:1	ENSMUSP00000018767	267	II_211-315	2	DNIR:2	GA:III	Chordata	Eukaryota	II	III_Eut_Am	III_Eut_Am	Ce	I
ENSMUSG00000018634	42669	IV_22501-53000	6	CRMN:5-10	ENSMUSP00000091455	415	III_316-460	2	DNIR:2	GA:II	Bilateria	Eumetazoa	III	III_Eut_Am	III_Eut_Am	Me	III
ENSMUSG00000018648	21221	III_10001-22500	24	CRMN:>10	ENSMUSP00000018792	198	I_<=210	1	DNIR:1	GA:II	Bilateria	Eukaryota	II	II_Ch_Ve	II_Ch_Ve	Ce	I
ENSMUSG00000018651	50681	IV_22501-53000	14	CRMN:>10	ENSMUSP00000018795	443	III_316-460	2	DNIR:2	GA:I	Opisthokonta	Eukaryota	II	I_Op_Bi	I_Op_Bi	Eu	II
ENSMUSG00000018654	87924	V_>53000	10	CRMN:5-10	ENSMUSP00000067372	535	IV_461-720	1	DNIR:1	GA:III	Chordata	Opisthokonta	II	III_Eut_Am	III_Eut_Am	Me	III
ENSMUSG00000018656	12827	III_10001-22500	1	CRMN:1	ENSMUSP00000064060	914	V_>720	1	DNIR:1	GA:III	Chordata	Mammalia	V	IV_Ma_Mur	IV_Ma_Mur	Ce	I
ENSMUSG00000018659	6162	II_3201-10000	0	CRMN:0	ENSMUSP00000018803	261	II_211-315	2	DNIR:2	GA:I	Opisthokonta	Euk+Bac	I	I_Op_Bi	Singleton	Ce	I
ENSMUSG00000018661	17886	III_10001-22500	5	CRMN:5-10	ENSMUSP00000018805	980	V_>720	1	DNIR:1	GA:II	Bilateria	Eukaryota	II	I_Op_Bi	Singleton	Eu	II
ENSMUSG00000018666	19514	III_10001-22500	23	CRMN:>10	ENSMUSP00000091475	185	I_<=210	2	DNIR:2	GA:II	Bilateria	Eukaryota	II	III_Eut_Am	III_Eut_Am	Me	III
ENSMUSG00000018669	9071	II_3201-10000	2	CRMN:2-4	ENSMUSP00000099441	503	IV_461-720	1	DNIR:1	GA:II	Bilateria	Eukaryota	II	I_Op_Bi	Singleton	Eu	II
ENSMUSG00000018672	11334	III_10001-22500	0	CRMN:0	ENSMUSP00000018816	205	I_<=210	1	DNIR:1	GA:I	Opisthokonta	Eukaryota	II	I_Op_Bi	I_Op_Bi	Eu	II
ENSMUSG00000018677	4962	II_3201-10000	8	CRMN:5-10	ENSMUSP00000018821	359	III_316-460	3	DNIR:>2	GA:I	Opisthokonta	Eukaryota	II	III_Eut_Am	III_Eut_Am	Eu	II
ENSMUSG00000018678	29620	IV_22501-53000	1	CRMN:1	ENSMUSP00000103252	613	IV_461-720	2	DNIR:2	GA:II	Bilateria	Vertebrata	IV	I_Op_Bi	I_Op_Bi	Me	III
ENSMUSG00000018697	90668	V_>53000	24	CRMN:>10	ENSMUSP00000018841	526	IV_461-720	2	DNIR:2	GA:I	Opisthokonta	Eukaryota	II	I_Op_Bi	Singleton	Eu	II
ENSMUSG00000018698	7252	II_3201-10000	13	CRMN:>10	ENSMUSP00000018842	406	III_316-460	3	DNIR:>2	GA:II	Bilateria	Eumetazoa	III	III_Eut_Am	III_Eut_Am	Eu	II
ENSMUSG00000018707	65494	V_>53000	3	CRMN:2-4	ENSMUSP00000018851	4644	V_>720	9	DNIR:>2	GA:I	Opisthokonta	Eukaryota	II	I_Op_Bi	I_Op_Bi	Eu	II
ENSMUSG00000018727	11846	III_10001-22500	3	CRMN:2-4	ENSMUSP00000097819	280	II_211-315	0	DNIR:0	GA:I	Opisthokonta	Eukaryota	II	III_Eut_Am	III_Eut_Am	NULL	NULL
ENSMUSG00000018733	7945	II_3201-10000	4	CRMN:2-4	ENSMUSP00000018877	359	III_316-460	2	DNIR:2	GA:I	Opisthokonta	Eukaryota	II	I_Op_Bi	Singleton	Eu	II
ENSMUSG00000018736	50425	IV_22501-53000	3	CRMN:2-4	ENSMUSP00000018880	345	III_316-460	3	DNIR:>2	GA:II	Bilateria	Eukaryota	II	III_Eut_Am	III_Eut_Am	Me	III
ENSMUSG00000018740	6235	II_3201-10000	9	CRMN:5-10	ENSMUSP00000099666	300	II_211-315	3	DNIR:>2	GA:I	Opisthokonta	Eukaryota	II	III_Eut_Am	III_Eut_Am	Eu	II
ENSMUSG00000018750	18112	III_10001-22500	0	CRMN:0	ENSMUSP00000104279	982	V_>720	2	DNIR:2	GA:III	Chordata	Vertebrata	IV	III_Eut_Am	III_Eut_Am	Eu	II
ENSMUSG00000018752	13522	III_10001-22500	1	CRMN:1	ENSMUSP00000091613	409	III_316-460	2	DNIR:2	GA:III	Chordata	Eumetazoa	III	V_Mus	V_Mus	Me	III
ENSMUSG00000018761	5946	II_3201-10000	4	CRMN:2-4	ENSMUSP00000018905	247	II_211-315	1	DNIR:1	GA:II	Bilateria	Eukaryota	II	I_Op_Bi	Singleton	Ce	I
ENSMUSG00000018765	20308	III_10001-22500	4	CRMN:2-4	ENSMUSP00000018909	674	IV_461-720	4	DNIR:>2	GA:II	Bilateria	Eumetazoa	III	III_Eut_Am	III_Eut_Am	Me	III
ENSMUSG00000018770	2880	I_<=3200	51	CRMN:>10	ENSMUSP00000018914	141	I_<=210	1	DNIR:1	GA:I	Opisthokonta	Eukaryota	II	III_Eut_Am	III_Eut_Am	Ce	I
ENSMUSG00000018774	1941	I_<=3200	4	CRMN:2-4	ENSMUSP00000104294	335	III_316-460	1	DNIR:1	GA:II	Bilateria	Vertebrata	IV	III_Eut_Am	III_Eut_Am	Me	III
ENSMUSG00000018776	2079	I_<=3200	0	CRMN:0	ENSMUSP00000099646	362	III_316-460	0	DNIR:0	GA:III	Chordata	Mammalia	V	III_Eut_Am	III_Eut_Am	NULL	NULL
ENSMUSG00000018796	65011	V_>53000	13	CRMN:>10	ENSMUSP00000034046	699	IV_461-720	1	DNIR:1	GA:I	Opisthokonta	Eukaryota	II	II_Ch_Ve	II_Ch_Ve	Ce	I
ENSMUSG00000018800	68348	V_>53000	75	CRMN:>10	ENSMUSP00000047927	1642	V_>720	4	DNIR:>2	GA:II	Bilateria	Eukaryota	II	II_Ch_Ve	II_Ch_Ve	Ce	I
ENSMUSG00000018809	57273	V_>53000	7	CRMN:5-10	ENSMUSP00000047505	799	V_>720	3	DNIR:>2	GA:II	Bilateria	NoGA	NoGA	I_Op_Bi	Singleton	Eu	II
ENSMUSG00000018819	34059	IV_22501-53000	4	CRMN:2-4	ENSMUSP00000018963	330	III_316-460	1	DNIR:1	GA:III	Chordata	Vertebrata	IV	III_Eut_Am	Singleton	Ch	IV
ENSMUSG00000018820	30640	IV_22501-53000	0	CRMN:0	ENSMUSP00000130684	415	III_316-460	1	DNIR:1	GA:III	Chordata	Eumetazoa	III	III_Eut_Am	Singleton	Eu	II
ENSMUSG00000018821	5787	II_3201-10000	5	CRMN:5-10	ENSMUSP00000018965	142	I_<=210	1	DNIR:1	GA:III	Chordata	Vertebrata	IV	III_Eut_Am	Singleton	Ch	IV
ENSMUSG00000018822	4282	II_3201-10000	3	CRMN:2-4	ENSMUSP00000018966	314	II_211-315	2	DNIR:2	GA:II	Bilateria	Eumetazoa	III	III_Eut_Am	III_Eut_Am	Me	III
[truncated: 20,574 more rows]

## Sheet: G. gallus
Table S2-2: The values of the gene complexity and age degree of all PCGs (protein-coding genes)
Ensembl Gene ID	GL	GL_grade	CRMN	CRMN_5grade	Rep_Pr_ID	Pr_Seqlen	PL_grades	DNIR	DNIR_grade	GOT_Ens	GOT_Ens_grade	GOT_modeAge	GOT_Modeage_grade	LDT_Ancestor	LDT_grade	DOT	DOT_grade
ENSGALG00000000003	20464	GL:IV_(16500,38000]	2	CRMN_II:2-3	ENSGALT00000000003	674	PL:IV_(490,770]	0	DNIR:0	Chordata	GA:III	Vertebrata	ModAge:IV_Ve	Euteleostomi	LDT:III_Eut	NULL	DOT:NoD
ENSGALG00000000004	6323	GL:II_(3200,8000]	5	CRMN_III:4-5	ENSGALT00000000004	155	PL:I_(0,210]	1	DNIR:1	Opisthokonta	GA:I	Opisthokonta	ModAge:II_Eu_Op	Neognathae	LDT:III_Eut	Cellular	DOT:I
ENSGALG00000000011	3946	GL:II_(3200,8000]	9	CRMN_IV:>5	ENSGALT00000000012	435	PL:III_(340,490]	1	DNIR:1	Chordata	GA:III	Vertebrata	ModAge:IV_Ve	NULL	LDT:III_Eut	Me	DOT:III
ENSGALG00000000013	3763	GL:II_(3200,8000]	7	CRMN_IV:>5	ENSGALT00000000019	142	PL:I_(0,210]	1	DNIR:1	Bilateria	GA:II	NULL	ModAge:V_NoGA	Tetrapoda	LDT:III_Eut	Cellular	DOT:I
ENSGALG00000000014	7085	GL:II_(3200,8000]	1	CRMN_I:0-1	ENSGALT00000000020	306	PL:II_(210,340]	0	DNIR:0	Sauropsida	GA:IV	NULL	ModAge:V_NoGA	NULL	LDT:IV_Gallus gallus	NULL	DOT:NoD
ENSGALG00000000017	845	GL:I_(0,3200]	5	CRMN_III:4-5	ENSGALT00000000023	141	PL:I_(0,210]	0	DNIR:0	Sauropsida	GA:IV	NULL	ModAge:V_NoGA	NULL	LDT:IV_Gallus gallus	NULL	DOT:NoD
ENSGALG00000000019	54382	GL:V_(38000,]	8	CRMN_IV:>5	ENSGALT00000000026	959	PL:V_(770,]	1	DNIR:1	Opisthokonta	GA:I	Eukaryota	ModAge:II_Eu_Op	Vertebrata	LDT:II_Ch_Ve	Cellular	DOT:I
ENSGALG00000000033	11405	GL:III_(8000,16500]	5	CRMN_III:4-5	ENSGALT00000000046	232	PL:II_(210,340]	2	DNIR:2	Opisthokonta	GA:I	Euk+Bac	ModAge:I_Ce	NULL	LDT:I_Op_Bi	Cellular	DOT:I
ENSGALG00000000038	1777	GL:I_(0,3200]	1	CRMN_I:0-1	ENSGALT00000000051	264	PL:II_(210,340]	1	DNIR:1	Bilateria	GA:II	Eumetazoa	ModAge:III_EuMe	Bilateria	LDT:I_Op_Bi	Cellular	DOT:I
ENSGALG00000000040	3205	GL:II_(3200,8000]	0	CRMN_I:0-1	ENSGALT00000000053	144	PL:I_(0,210]	1	DNIR:1	Chordata	GA:III	Vertebrata	ModAge:IV_Ve	NULL	LDT:III_Eut	Me	DOT:III
ENSGALG00000000044	2497	GL:I_(0,3200]	5	CRMN_III:4-5	ENSGALT00000000059	576	PL:IV_(490,770]	6	DNIR:>2	Bilateria	GA:II	Eumetazoa	ModAge:III_EuMe	Vertebrata	LDT:II_Ch_Ve	Me	DOT:III
ENSGALG00000000048	5508	GL:II_(3200,8000]	4	CRMN_III:4-5	ENSGALT00000000063	620	PL:IV_(490,770]	3	DNIR:>2	Opisthokonta	GA:I	NULL	ModAge:V_NoGA	Euteleostomi	LDT:III_Eut	Cellular	DOT:I
ENSGALG00000000049	4373	GL:II_(3200,8000]	2	CRMN_II:2-3	ENSGALT00000000064	162	PL:I_(0,210]	1	DNIR:1	Bilateria	GA:II	Eumetazoa	ModAge:III_EuMe	Euteleostomi	LDT:III_Eut	Cellular	DOT:I
ENSGALG00000000054	12385	GL:III_(8000,16500]	6	CRMN_IV:>5	ENSGALT00000038658	439	PL:III_(340,490]	1	DNIR:1	Opisthokonta	GA:I	Euk+Bac	ModAge:I_Ce	NULL	LDT:I_Op_Bi	Cellular	DOT:I
ENSGALG00000000055	4218	GL:II_(3200,8000]	3	CRMN_II:2-3	ENSGALT00000000070	124	PL:I_(0,210]	1	DNIR:1	Bilateria	GA:II	Eukaryota	ModAge:II_Eu_Op	NULL	LDT:I_Op_Bi	Me	DOT:III
ENSGALG00000000056	21962	GL:IV_(16500,38000]	8	CRMN_IV:>5	ENSGALT00000000071	171	PL:I_(0,210]	1	DNIR:1	Chordata	GA:III	NULL	ModAge:V_NoGA	NULL	LDT:II_Ch_Ve	Eu	DOT:II
ENSGALG00000000059	1332	GL:I_(0,3200]	4	CRMN_III:4-5	ENSGALT00000000074	397	PL:III_(340,490]	2	DNIR:2	Chordata	GA:III	Eukaryota	ModAge:II_Eu_Op	Euteleostomi	LDT:III_Eut	Eu	DOT:II
ENSGALG00000000062	30481	GL:IV_(16500,38000]	6	CRMN_IV:>5	ENSGALT00000000077	279	PL:II_(210,340]	0	DNIR:0	Chordata	GA:III	Eukaryota	ModAge:II_Eu_Op	NULL	LDT:II_Ch_Ve	NULL	DOT:NoD
ENSGALG00000000067	3118	GL:I_(0,3200]	3	CRMN_II:2-3	ENSGALT00000000092	268	PL:II_(210,340]	1	DNIR:1	Opisthokonta	GA:I	Euk+Bac	ModAge:I_Ce	NULL	LDT:I_Op_Bi	Cellular	DOT:I
ENSGALG00000000071	6129	GL:II_(3200,8000]	3	CRMN_II:2-3	ENSGALT00000000097	424	PL:III_(340,490]	0	DNIR:0	Chordata	GA:III	Eumetazoa	ModAge:III_EuMe	NULL	LDT:II_Ch_Ve	NULL	DOT:NoD
ENSGALG00000000075	132757	GL:V_(38000,]	3	CRMN_II:2-3	ENSGALT00000000103	1566	PL:V_(770,]	12	DNIR:>2	Bilateria	GA:II	Eumetazoa	ModAge:III_EuMe	Vertebrata	LDT:II_Ch_Ve	Cellular	DOT:I
ENSGALG00000000076	14764	GL:III_(8000,16500]	8	CRMN_IV:>5	ENSGALT00000000104	493	PL:IV_(490,770]	1	DNIR:1	Bilateria	GA:II	Vertebrata	ModAge:IV_Ve	Vertebrata	LDT:II_Ch_Ve	Cellular	DOT:I
ENSGALG00000000081	3045	GL:I_(0,3200]	10	CRMN_IV:>5	ENSGALT00000000109	525	PL:IV_(490,770]	1	DNIR:1	Chordata	GA:III	NULL	ModAge:V_NoGA	NULL	LDT:III_Eut	Cellular	DOT:I
ENSGALG00000000085	27809	GL:IV_(16500,38000]	1	CRMN_I:0-1	ENSGALT00000000115	699	PL:IV_(490,770]	3	DNIR:>2	Opisthokonta	GA:I	Cellular_organisms	ModAge:I_Ce	Vertebrata	LDT:II_Ch_Ve	Cellular	DOT:I
ENSGALG00000000086	8187	GL:III_(8000,16500]	0	CRMN_I:0-1	ENSGALT00000000123	166	PL:I_(0,210]	1	DNIR:1	Opisthokonta	GA:I	NULL	ModAge:V_NoGA	NULL	LDT:I_Op_Bi	Eu	DOT:II
ENSGALG00000000091	32317	GL:IV_(16500,38000]	7	CRMN_IV:>5	ENSGALT00000000128	968	PL:V_(770,]	0	DNIR:0	Bilateria	GA:II	Eukaryota	ModAge:II_Eu_Op	NULL	LDT:I_Op_Bi	NULL	DOT:NoD
ENSGALG00000000094	7492	GL:II_(3200,8000]	2	CRMN_II:2-3	ENSGALT00000000132	375	PL:III_(340,490]	1	DNIR:1	Opisthokonta	GA:I	Eukaryota	ModAge:II_Eu_Op	Vertebrata	LDT:II_Ch_Ve	Cellular	DOT:I
ENSGALG00000000098	90071	GL:V_(38000,]	4	CRMN_III:4-5	ENSGALT00000000136	570	PL:IV_(490,770]	4	DNIR:>2	Chordata	GA:III	Eumetazoa	ModAge:III_EuMe	Euteleostomi	LDT:III_Eut	Ch	DOT:IV
ENSGALG00000000099	6258	GL:II_(3200,8000]	3	CRMN_II:2-3	ENSGALT00000000138	245	PL:II_(210,340]	1	DNIR:1	Bilateria	GA:II	Vertebrata	ModAge:IV_Ve	Vertebrata	LDT:II_Ch_Ve	Eu	DOT:II
ENSGALG00000000102	2788	GL:I_(0,3200]	1	CRMN_I:0-1	ENSGALT00000000141	194	PL:I_(0,210]	1	DNIR:1	Opisthokonta	GA:I	Eukaryota	ModAge:II_Eu_Op	Bilateria	LDT:I_Op_Bi	Eu	DOT:II
ENSGALG00000000104	6483	GL:II_(3200,8000]	4	CRMN_III:4-5	ENSGALT00000000143	529	PL:IV_(490,770]	2	DNIR:2	Opisthokonta	GA:I	Euk+Bac	ModAge:I_Ce	Bilateria	LDT:I_Op_Bi	Cellular	DOT:I
ENSGALG00000000106	11318	GL:III_(8000,16500]	5	CRMN_III:4-5	ENSGALT00000000145	891	PL:V_(770,]	0	DNIR:0	Chordata	GA:III	Vertebrata	ModAge:IV_Ve	NULL	LDT:III_Eut	NULL	DOT:NoD
ENSGALG00000000107	9314	GL:III_(8000,16500]	5	CRMN_III:4-5	ENSGALT00000000149	588	PL:IV_(490,770]	3	DNIR:>2	Chordata	GA:III	Vertebrata	ModAge:IV_Ve	Amniota	LDT:III_Eut	Ch	DOT:IV
ENSGALG00000000109	3409	GL:II_(3200,8000]	1	CRMN_I:0-1	ENSGALT00000000158	293	PL:II_(210,340]	1	DNIR:1	Bilateria	GA:II	Euk+Bac	ModAge:I_Ce	NULL	LDT:I_Op_Bi	Cellular	DOT:I
ENSGALG00000000112	4096	GL:II_(3200,8000]	2	CRMN_II:2-3	ENSGALT00000000161	277	PL:II_(210,340]	1	DNIR:1	Bilateria	GA:II	Eumetazoa	ModAge:III_EuMe	Vertebrata	LDT:II_Ch_Ve	Me	DOT:III
ENSGALG00000000113	9406	GL:III_(8000,16500]	7	CRMN_IV:>5	ENSGALT00000000162	289	PL:II_(210,340]	2	DNIR:2	Chordata	GA:III	Eumetazoa	ModAge:III_EuMe	NULL	LDT:III_Eut	Eu	DOT:II
ENSGALG00000000114	4535	GL:II_(3200,8000]	13	CRMN_IV:>5	ENSGALT00000000163	207	PL:I_(0,210]	1	DNIR:1	Chordata	GA:III	Vertebrata	ModAge:IV_Ve	Tetrapoda	LDT:III_Eut	Me	DOT:III
ENSGALG00000000115	1509	GL:I_(0,3200]	2	CRMN_II:2-3	ENSGALT00000000164	107	PL:I_(0,210]	0	DNIR:0	Sauropsida	GA:IV	NULL	ModAge:V_NoGA	NULL	LDT:III_Eut	NULL	DOT:NoD
ENSGALG00000000117	18625	GL:IV_(16500,38000]	4	CRMN_III:4-5	ENSGALT00000000147	495	PL:IV_(490,770]	4	DNIR:>2	Chordata	GA:III	Eumetazoa	ModAge:III_EuMe	Amniota	LDT:III_Eut	Ch	DOT:IV
ENSGALG00000000119	3356	GL:II_(3200,8000]	5	CRMN_III:4-5	ENSGALT00000000168	183	PL:I_(0,210]	1	DNIR:1	Chordata	GA:III	Vertebrata	ModAge:IV_Ve	Tetrapoda	LDT:III_Eut	Me	DOT:III
ENSGALG00000000120	5853	GL:II_(3200,8000]	14	CRMN_IV:>5	ENSGALT00000000169	425	PL:III_(340,490]	2	DNIR:2	Bilateria	GA:II	Vertebrata	ModAge:IV_Ve	Vertebrata	LDT:II_Ch_Ve	Me	DOT:III
ENSGALG00000000122	3464	GL:II_(3200,8000]	7	CRMN_IV:>5	ENSGALT00000000171	317	PL:II_(210,340]	4	DNIR:>2	Opisthokonta	GA:I	Eukaryota	ModAge:II_Eu_Op	Bilateria	LDT:I_Op_Bi	Cellular	DOT:I
ENSGALG00000000123	3001	GL:I_(0,3200]	8	CRMN_IV:>5	ENSGALT00000000172	428	PL:III_(340,490]	2	DNIR:2	Chordata	GA:III	NULL	ModAge:V_NoGA	Euteleostomi	LDT:III_Eut	Ch	DOT:IV
ENSGALG00000000129	18420	GL:IV_(16500,38000]	5	CRMN_III:4-5	ENSGALT00000000179	672	PL:IV_(490,770]	1	DNIR:1	Opisthokonta	GA:I	Eukaryota	ModAge:II_Eu_Op	NULL	LDT:I_Op_Bi	Eu	DOT:II
ENSGALG00000000132	16556	GL:IV_(16500,38000]	6	CRMN_IV:>5	ENSGALT00000000184	650	PL:IV_(490,770]	3	DNIR:>2	Bilateria	GA:II	Eukaryota	ModAge:II_Eu_Op	Vertebrata	LDT:II_Ch_Ve	Eu	DOT:II
ENSGALG00000000136	2505	GL:I_(0,3200]	4	CRMN_III:4-5	ENSGALT00000000188	175	PL:I_(0,210]	1	DNIR:1	Chordata	GA:III	NULL	ModAge:V_NoGA	NULL	LDT:III_Eut	Me	DOT:III
ENSGALG00000000137	2148	GL:I_(0,3200]	1	CRMN_I:0-1	ENSGALT00000000190	92	PL:I_(0,210]	1	DNIR:1	Opisthokonta	GA:I	Eukaryota	ModAge:II_Eu_Op	NULL	LDT:I_Op_Bi	Cellular	DOT:I
ENSGALG00000000141	1145	GL:I_(0,3200]	2	CRMN_II:2-3	ENSGALT00000008925	224	PL:II_(210,340]	2	DNIR:2	Chordata	GA:III	Vertebrata	ModAge:IV_Ve	Gallus gallus	LDT:IV_Gallus gallus	Ch	DOT:IV
ENSGALG00000000142	23154	GL:IV_(16500,38000]	3	CRMN_II:2-3	ENSGALT00000000195	435	PL:III_(340,490]	1	DNIR:1	Opisthokonta	GA:I	Eukaryota	ModAge:II_Eu_Op	Euteleostomi	LDT:III_Eut	Cellular	DOT:I
ENSGALG00000000146	19940	GL:IV_(16500,38000]	3	CRMN_II:2-3	ENSGALT00000000200	1728	PL:V_(770,]	7	DNIR:>2	Opisthokonta	GA:I	Eukaryota	ModAge:II_Eu_Op	NULL	LDT:I_Op_Bi	Eu	DOT:II
ENSGALG00000000149	936	GL:I_(0,3200]	5	CRMN_III:4-5	ENSGALT00000000205	311	PL:II_(210,340]	1	DNIR:1	Chordata	GA:III	Vertebrata	ModAge:IV_Ve	NULL	LDT:III_Eut	Ch	DOT:IV
ENSGALG00000000150	4123	GL:II_(3200,8000]	5	CRMN_III:4-5	ENSGALT00000000206	192	PL:I_(0,210]	2	DNIR:2	Opisthokonta	GA:I	NULL	ModAge:V_NoGA	NULL	LDT:I_Op_Bi	Cellular	DOT:I
ENSGALG00000000151	162212	GL:V_(38000,]	3	CRMN_II:2-3	ENSGALT00000000207	1195	PL:V_(770,]	6	DNIR:>2	Chordata	GA:III	Eumetazoa	ModAge:III_EuMe	Euteleostomi	LDT:III_Eut	Ch	DOT:IV
ENSGALG00000000154	7328	GL:II_(3200,8000]	4	CRMN_III:4-5	ENSGALT00000000210	468	PL:III_(340,490]	3	DNIR:>2	Chordata	GA:III	Eukaryota	ModAge:II_Eu_Op	Euteleostomi	LDT:III_Eut	Eu	DOT:II
ENSGALG00000000155	948	GL:I_(0,3200]	7	CRMN_IV:>5	ENSGALT00000000211	316	PL:II_(210,340]	1	DNIR:1	Chordata	GA:III	Vertebrata	ModAge:IV_Ve	Tetrapoda	LDT:III_Eut	Ch	DOT:IV
ENSGALG00000000156	3875	GL:II_(3200,8000]	1	CRMN_I:0-1	ENSGALT00000000212	729	PL:IV_(490,770]	2	DNIR:2	Bilateria	GA:II	NULL	ModAge:V_NoGA	Euteleostomi	LDT:III_Eut	Eu	DOT:II
ENSGALG00000000158	2210	GL:I_(0,3200]	4	CRMN_III:4-5	ENSGALT00000000214	263	PL:II_(210,340]	2	DNIR:2	Chordata	GA:III	Vertebrata	ModAge:IV_Ve	Euteleostomi	LDT:III_Eut	Ch	DOT:IV
ENSGALG00000000161	19065	GL:IV_(16500,38000]	5	CRMN_III:4-5	ENSGALT00000000217	292	PL:II_(210,340]	1	DNIR:1	Bilateria	GA:II	Euk+Bac	ModAge:I_Ce	NULL	LDT:I_Op_Bi	Cellular	DOT:I
ENSGALG00000000162	16696	GL:IV_(16500,38000]	4	CRMN_III:4-5	ENSGALT00000041213	234	PL:II_(210,340]	2	DNIR:2	Chordata	GA:III	NULL	ModAge:V_NoGA	Neognathae	LDT:III_Eut	Ch	DOT:IV
ENSGALG00000000164	9596	GL:III_(8000,16500]	4	CRMN_III:4-5	ENSGALT00000040700	539	PL:IV_(490,770]	4	DNIR:>2	Chordata	GA:III	Eumetazoa	ModAge:III_EuMe	Euteleostomi	LDT:III_Eut	Me	DOT:III
ENSGALG00000000165	8538	GL:III_(8000,16500]	3	CRMN_II:2-3	ENSGALT00000000221	446	PL:III_(340,490]	1	DNIR:1	Opisthokonta	GA:I	Eukaryota	ModAge:II_Eu_Op	Vertebrata	LDT:II_Ch_Ve	Cellular	DOT:I
ENSGALG00000000166	3028	GL:I_(0,3200]	4	CRMN_III:4-5	ENSGALT00000000222	260	PL:II_(210,340]	1	DNIR:1	Chordata	GA:III	Vertebrata	ModAge:IV_Ve	Neognathae	LDT:III_Eut	Ch	DOT:IV
ENSGALG00000000168	17021	GL:IV_(16500,38000]	4	CRMN_III:4-5	ENSGALT00000000224	324	PL:II_(210,340]	1	DNIR:1	Bilateria	GA:II	Eumetazoa	ModAge:III_EuMe	Euteleostomi	LDT:III_Eut	Eu	DOT:II
ENSGALG00000000169	2591	GL:I_(0,3200]	1	CRMN_I:0-1	ENSGALT00000000225	262	PL:II_(210,340]	2	DNIR:2	Opisthokonta	GA:I	Euk_Archaea	ModAge:I_Ce	NULL	LDT:I_Op_Bi	Cellular	DOT:I
ENSGALG00000000171	15505	GL:III_(8000,16500]	6	CRMN_IV:>5	ENSGALT00000000227	120	PL:I_(0,210]	1	DNIR:1	Chordata	GA:III	Eukaryota	ModAge:II_Eu_Op	NULL	LDT:II_Ch_Ve	Me	DOT:III
ENSGALG00000000172	3769	GL:II_(3200,8000]	7	CRMN_IV:>5	ENSGALT00000040709	227	PL:II_(210,340]	2	DNIR:2	Bilateria	GA:II	Vertebrata	ModAge:IV_Ve	Euteleostomi	LDT:III_Eut	Me	DOT:III
ENSGALG00000000177	23641	GL:IV_(16500,38000]	2	CRMN_II:2-3	ENSGALT00000000233	180	PL:I_(0,210]	1	DNIR:1	Bilateria	GA:II	Eumetazoa	ModAge:III_EuMe	Euteleostomi	LDT:III_Eut	Eu	DOT:II
ENSGALG00000000178	2490	GL:I_(0,3200]	3	CRMN_II:2-3	ENSGALT00000000234	360	PL:III_(340,490]	2	DNIR:2	Chordata	GA:III	Vertebrata	ModAge:IV_Ve	Gallus gallus	LDT:IV_Gallus gallus	Ch	DOT:IV
ENSGALG00000000181	3037	GL:I_(0,3200]	2	CRMN_II:2-3	ENSGALT00000000237	701	PL:IV_(490,770]	2	DNIR:2	Opisthokonta	GA:I	Euk+Bac	ModAge:I_Ce	Euteleostomi	LDT:III_Eut	Cellular	DOT:I
ENSGALG00000000182	17493	GL:IV_(16500,38000]	3	CRMN_II:2-3	ENSGALT00000000238	830	PL:V_(770,]	4	DNIR:>2	Bilateria	GA:II	Eumetazoa	ModAge:III_EuMe	Euteleostomi	LDT:III_Eut	Cellular	DOT:I
ENSGALG00000000183	11664	GL:III_(8000,16500]	3	CRMN_II:2-3	ENSGALT00000006746	450	PL:III_(340,490]	2	DNIR:2	Bilateria	GA:II	Eukaryota	ModAge:II_Eu_Op	Euteleostomi	LDT:III_Eut	Me	DOT:III
ENSGALG00000000184	39753	GL:V_(38000,]	5	CRMN_III:4-5	ENSGALT00000000240	632	PL:IV_(490,770]	2	DNIR:2	Opisthokonta	GA:I	Euk+Bac	ModAge:I_Ce	Euteleostomi	LDT:III_Eut	Cellular	DOT:I
ENSGALG00000000186	6704	GL:II_(3200,8000]	3	CRMN_II:2-3	ENSGALT00000000243	325	PL:II_(210,340]	1	DNIR:1	Bilateria	GA:II	Opisthokonta	ModAge:II_Eu_Op	Vertebrata	LDT:II_Ch_Ve	Eu	DOT:II
ENSGALG00000000187	15888	GL:III_(8000,16500]	1	CRMN_I:0-1	ENSGALT00000000245	654	PL:IV_(490,770]	0	DNIR:0	Sauropsida	GA:IV	Vertebrata	ModAge:IV_Ve	Gallus gallus	LDT:IV_Gallus gallus	NULL	DOT:NoD
ENSGALG00000000189	39357	GL:V_(38000,]	6	CRMN_IV:>5	ENSGALT00000000247	1439	PL:V_(770,]	7	DNIR:>2	Bilateria	GA:II	Eukaryota	ModAge:II_Eu_Op	Bilateria	LDT:I_Op_Bi	Eu	DOT:II
ENSGALG00000000193	7993	GL:II_(3200,8000]	2	CRMN_II:2-3	ENSGALT00000000253	795	PL:V_(770,]	1	DNIR:1	Chordata	GA:III	NULL	ModAge:V_NoGA	Neognathae	LDT:III_Eut	Cellular	DOT:I
ENSGALG00000000195	27081	GL:IV_(16500,38000]	7	CRMN_IV:>5	ENSGALT00000000261	658	PL:IV_(490,770]	1	DNIR:1	Bilateria	GA:II	Euk+Bac	ModAge:I_Ce	Vertebrata	LDT:II_Ch_Ve	Cellular	DOT:I
ENSGALG00000000196	2763	GL:I_(0,3200]	4	CRMN_III:4-5	ENSGALT00000000262	123	PL:I_(0,210]	1	DNIR:1	Opisthokonta	GA:I	Eukaryota	ModAge:II_Eu_Op	NULL	LDT:I_Op_Bi	Eu	DOT:II
ENSGALG00000000201	15136	GL:III_(8000,16500]	3	CRMN_II:2-3	ENSGALT00000000267	1005	PL:V_(770,]	2	DNIR:2	Bilateria	GA:II	NULL	ModAge:V_NoGA	Bilateria	LDT:I_Op_Bi	Me	DOT:III
ENSGALG00000000206	12262	GL:III_(8000,16500]	5	CRMN_III:4-5	ENSGALT00000000273	324	PL:II_(210,340]	1	DNIR:1	Bilateria	GA:II	Opisthokonta	ModAge:II_Eu_Op	Vertebrata	LDT:II_Ch_Ve	Eu	DOT:II
ENSGALG00000000208	195182	GL:V_(38000,]	5	CRMN_III:4-5	ENSGALT00000000276	1005	PL:V_(770,]	4	DNIR:>2	Bilateria	GA:II	Eumetazoa	ModAge:III_EuMe	NULL	LDT:I_Op_Bi	Me	DOT:III
ENSGALG00000000209	4490	GL:II_(3200,8000]	3	CRMN_II:2-3	ENSGALT00000000277	273	PL:II_(210,340]	2	DNIR:2	Chordata	GA:III	Vertebrata	ModAge:IV_Ve	NULL	LDT:III_Eut	Ch	DOT:IV
ENSGALG00000000215	27142	GL:IV_(16500,38000]	7	CRMN_IV:>5	ENSGALT00000000283	416	PL:III_(340,490]	2	DNIR:2	Opisthokonta	GA:I	Eukaryota	ModAge:II_Eu_Op	NULL	LDT:I_Op_Bi	Eu	DOT:II
ENSGALG00000000217	22807	GL:IV_(16500,38000]	3	CRMN_II:2-3	ENSGALT00000000287	1257	PL:V_(770,]	3	DNIR:>2	Bilateria	GA:II	Eumetazoa	ModAge:III_EuMe	Euteleostomi	LDT:III_Eut	Eu	DOT:II
ENSGALG00000000218	7401	GL:II_(3200,8000]	4	CRMN_III:4-5	ENSGALT00000000294	146	PL:I_(0,210]	1	DNIR:1	Bilateria	GA:II	NULL	ModAge:V_NoGA	NULL	LDT:I_Op_Bi	Cellular	DOT:I
ENSGALG00000000220	55548	GL:V_(38000,]	9	CRMN_IV:>5	ENSGALT00000000296	2845	PL:V_(770,]	7	DNIR:>2	Bilateria	GA:II	Eumetazoa	ModAge:III_EuMe	Chordata	LDT:II_Ch_Ve	Ch	DOT:IV
ENSGALG00000000221	6743	GL:II_(3200,8000]	4	CRMN_III:4-5	ENSGALT00000000298	838	PL:V_(770,]	1	DNIR:1	Bilateria	GA:II	NULL	ModAge:V_NoGA	Euteleostomi	LDT:III_Eut	Me	DOT:III
ENSGALG00000000223	11630	GL:III_(8000,16500]	4	CRMN_III:4-5	ENSGALT00000040724	269	PL:II_(210,340]	0	DNIR:0	Bilateria	GA:II	Eumetazoa	ModAge:III_EuMe	NULL	LDT:I_Op_Bi	NULL	DOT:NoD
ENSGALG00000000225	4591	GL:II_(3200,8000]	2	CRMN_II:2-3	ENSGALT00000000303	464	PL:III_(340,490]	1	DNIR:1	Bilateria	GA:II	Opisthokonta	ModAge:II_Eu_Op	Vertebrata	LDT:II_Ch_Ve	Me	DOT:III
ENSGALG00000000226	5398	GL:II_(3200,8000]	2	CRMN_II:2-3	ENSGALT00000000304	205	PL:I_(0,210]	1	DNIR:1	Bilateria	GA:II	Eumetazoa	ModAge:III_EuMe	Euteleostomi	LDT:III_Eut	Me	DOT:III
ENSGALG00000000227	41351	GL:V_(38000,]	6	CRMN_IV:>5	ENSGALT00000031500	676	PL:IV_(490,770]	2	DNIR:2	Chordata	GA:III	Euk+Bac	ModAge:I_Ce	Euteleostomi	LDT:III_Eut	Cellular	DOT:I
ENSGALG00000000230	8008	GL:III_(8000,16500]	1	CRMN_I:0-1	ENSGALT00000029894	185	PL:I_(0,210]	2	DNIR:2	Bilateria	GA:II	Eumetazoa	ModAge:III_EuMe	Euteleostomi	LDT:III_Eut	Me	DOT:III
ENSGALG00000000231	13140	GL:III_(8000,16500]	6	CRMN_IV:>5	ENSGALT00000000310	215	PL:II_(210,340]	1	DNIR:1	Chordata	GA:III	NULL	ModAge:V_NoGA	Euteleostomi	LDT:III_Eut	Me	DOT:III
ENSGALG00000000233	5804	GL:II_(3200,8000]	5	CRMN_III:4-5	ENSGALT00000000312	603	PL:IV_(490,770]	2	DNIR:2	Bilateria	GA:II	Vertebrata	ModAge:IV_Ve	Bilateria	LDT:I_Op_Bi	Eu	DOT:II
ENSGALG00000000234	134451	GL:V_(38000,]	9	CRMN_IV:>5	ENSGALT00000000313	708	PL:IV_(490,770]	4	DNIR:>2	Bilateria	GA:II	Eumetazoa	ModAge:III_EuMe	Bilateria	LDT:I_Op_Bi	Me	DOT:III
ENSGALG00000000235	37117	GL:IV_(16500,38000]	8	CRMN_IV:>5	ENSGALT00000031499	454	PL:III_(340,490]	0	DNIR:0	Opisthokonta	GA:I	Eukaryota	ModAge:II_Eu_Op	Vertebrata	LDT:II_Ch_Ve	NULL	DOT:NoD
ENSGALG00000000238	9776	GL:III_(8000,16500]	6	CRMN_IV:>5	ENSGALT00000000317	849	PL:V_(770,]	5	DNIR:>2	Chordata	GA:III	Eukaryota	ModAge:II_Eu_Op	NULL	LDT:II_Ch_Ve	Ch	DOT:IV
ENSGALG00000000239	4129	GL:II_(3200,8000]	4	CRMN_III:4-5	ENSGALT00000000318	201	PL:I_(0,210]	2	DNIR:2	Chordata	GA:III	Vertebrata	ModAge:IV_Ve	NULL	LDT:III_Eut	Cellular	DOT:I
ENSGALG00000000241	8461	GL:III_(8000,16500]	4	CRMN_III:4-5	ENSGALT00000000320	207	PL:I_(0,210]	1	DNIR:1	Chordata	GA:III	NULL	ModAge:V_NoGA	Vertebrata	LDT:II_Ch_Ve	Cellular	DOT:I
ENSGALG00000000242	123312	GL:V_(38000,]	2	CRMN_II:2-3	ENSGALT00000000321	575	PL:IV_(490,770]	1	DNIR:1	Bilateria	GA:II	Eumetazoa	ModAge:III_EuMe	Vertebrata	LDT:II_Ch_Ve	Cellular	DOT:I
ENSGALG00000000243	4822	GL:II_(3200,8000]	2	CRMN_II:2-3	ENSGALT00000000322	277	PL:II_(210,340]	1	DNIR:1	Chordata	GA:III	Eumetazoa	ModAge:III_EuMe	NULL	LDT:III_Eut	Eu	DOT:II
ENSGALG00000000244	165557	GL:V_(38000,]	9	CRMN_IV:>5	ENSGALT00000000323	366	PL:III_(340,490]	1	DNIR:1	Opisthokonta	GA:I	NULL	ModAge:V_NoGA	Euteleostomi	LDT:III_Eut	Cellular	DOT:I
ENSGALG00000000247	29946	GL:IV_(16500,38000]	3	CRMN_II:2-3	ENSGALT00000000326	890	PL:V_(770,]	2	DNIR:2	Opisthokonta	GA:I	NULL	ModAge:V_NoGA	NULL	LDT:I_Op_Bi	Eu	DOT:II
ENSGALG00000000249	3508	GL:II_(3200,8000]	6	CRMN_IV:>5	ENSGALT00000000328	216	PL:II_(210,340]	1	DNIR:1	Chordata	GA:III	Vertebrata	ModAge:IV_Ve	NULL	LDT:III_Eut	Ch	DOT:IV
ENSGALG00000000251	4436	GL:II_(3200,8000]	6	CRMN_IV:>5	ENSGALT00000000330	226	PL:II_(210,340]	1	DNIR:1	Chordata	GA:III	NULL	ModAge:V_NoGA	NULL	LDT:III_Eut	Me	DOT:III
ENSGALG00000000252	22859	GL:IV_(16500,38000]	4	CRMN_III:4-5	ENSGALT00000040680	1989	PL:V_(770,]	5	DNIR:>2	Chordata	GA:III	Vertebrata	ModAge:IV_Ve	Euteleostomi	LDT:III_Eut	Me	DOT:III
ENSGALG00000000253	13990	GL:III_(8000,16500]	2	CRMN_II:2-3	ENSGALT00000000332	408	PL:III_(340,490]	1	DNIR:1	Bilateria	GA:II	Eumetazoa	ModAge:III_EuMe	NULL	LDT:I_Op_Bi	Eu	DOT:II
ENSGALG00000000255	119283	GL:V_(38000,]	5	CRMN_III:4-5	ENSGALT00000000334	1153	PL:V_(770,]	3	DNIR:>2	Bilateria	GA:II	Eukaryota	ModAge:II_Eu_Op	Vertebrata	LDT:II_Ch_Ve	Cellular	DOT:I
ENSGALG00000000258	35099	GL:IV_(16500,38000]	13	CRMN_IV:>5	ENSGALT00000000338	2234	PL:V_(770,]	2	DNIR:2	Opisthokonta	GA:I	Eukaryota	ModAge:II_Eu_Op	NULL	LDT:I_Op_Bi	Eu	DOT:II
ENSGALG00000000259	5781	GL:II_(3200,8000]	3	CRMN_II:2-3	ENSGALT00000000339	271	PL:II_(210,340]	2	DNIR:2	Chordata	GA:III	Eukaryota	ModAge:II_Eu_Op	NULL	LDT:II_Ch_Ve	Eu	DOT:II
ENSGALG00000000264	20604	GL:IV_(16500,38000]	10	CRMN_IV:>5	ENSGALT00000000344	691	PL:IV_(490,770]	1	DNIR:1	Bilateria	GA:II	Vertebrata	ModAge:IV_Ve	Bilateria	LDT:I_Op_Bi	Eu	DOT:II
ENSGALG00000000270	5705	GL:II_(3200,8000]	1	CRMN_I:0-1	ENSGALT00000000352	415	PL:III_(340,490]	2	DNIR:2	Chordata	GA:III	Vertebrata	ModAge:IV_Ve	Euteleostomi	LDT:III_Eut	Me	DOT:III
ENSGALG00000000271	21760	GL:IV_(16500,38000]	4	CRMN_III:4-5	ENSGALT00000000353	681	PL:IV_(490,770]	1	DNIR:1	Chordata	GA:III	Vertebrata	ModAge:IV_Ve	Euteleostomi	LDT:III_Eut	Cellular	DOT:I
ENSGALG00000000272	8154	GL:III_(8000,16500]	13	CRMN_IV:>5	ENSGALT00000000355	337	PL:II_(210,340]	1	DNIR:1	Chordata	GA:III	Vertebrata	ModAge:IV_Ve	NULL	LDT:III_Eut	Ch	DOT:IV
ENSGALG00000000273	172274	GL:V_(38000,]	7	CRMN_IV:>5	ENSGALT00000000359	822	PL:V_(770,]	3	DNIR:>2	Opisthokonta	GA:I	Eumetazoa	ModAge:III_EuMe	Vertebrata	LDT:II_Ch_Ve	Me	DOT:III
ENSGALG00000000274	7768	GL:II_(3200,8000]	3	CRMN_II:2-3	ENSGALT00000000361	423	PL:III_(340,490]	2	DNIR:2	Chordata	GA:III	NULL	ModAge:V_NoGA	Euteleostomi	LDT:III_Eut	Me	DOT:III
ENSGALG00000000275	8063	GL:III_(8000,16500]	6	CRMN_IV:>5	ENSGALT00000000362	389	PL:III_(340,490]	5	DNIR:>2	Bilateria	GA:II	Cellular_organisms	ModAge:I_Ce	Bilateria	LDT:I_Op_Bi	Eu	DOT:II
ENSGALG00000000276	292158	GL:V_(38000,]	11	CRMN_IV:>5	ENSGALT00000000365	627	PL:IV_(490,770]	1	DNIR:1	Bilateria	GA:II	NULL	ModAge:V_NoGA	Bilateria	LDT:I_Op_Bi	Eu	DOT:II
ENSGALG00000000277	3004	GL:I_(0,3200]	8	CRMN_IV:>5	ENSGALT00000000366	92	PL:I_(0,210]	0	DNIR:0	Chordata	GA:III	Vertebrata	ModAge:IV_Ve	NULL	LDT:III_Eut	NULL	DOT:NoD
ENSGALG00000000280	202247	GL:V_(38000,]	2	CRMN_II:2-3	ENSGALT00000000369	228	PL:II_(210,340]	1	DNIR:1	Chordata	GA:III	Vertebrata	ModAge:IV_Ve	NULL	LDT:III_Eut	Me	DOT:III
ENSGALG00000000284	4673	GL:II_(3200,8000]	9	CRMN_IV:>5	ENSGALT00000000373	144	PL:I_(0,210]	0	DNIR:0	Chordata	GA:III	Eumetazoa	ModAge:III_EuMe	NULL	LDT:III_Eut	NULL	DOT:NoD
ENSGALG00000000285	4475	GL:II_(3200,8000]	5	CRMN_III:4-5	ENSGALT00000000374	429	PL:III_(340,490]	1	DNIR:1	Opisthokonta	GA:I	Eukaryota	ModAge:II_Eu_Op	NULL	LDT:I_Op_Bi	Cellular	DOT:I
ENSGALG00000000287	3529	GL:II_(3200,8000]	5	CRMN_III:4-5	ENSGALT00000000376	281	PL:II_(210,340]	1	DNIR:1	Opisthokonta	GA:I	NULL	ModAge:V_NoGA	Sauria	LDT:III_Eut	Cellular	DOT:I
ENSGALG00000000291	10754	GL:III_(8000,16500]	5	CRMN_III:4-5	ENSGALT00000000380	358	PL:III_(340,490]	2	DNIR:2	Opisthokonta	GA:I	Cellular_organisms	ModAge:I_Ce	NULL	LDT:I_Op_Bi	Cellular	DOT:I
ENSGALG00000000293	10527	GL:III_(8000,16500]	4	CRMN_III:4-5	ENSGALT00000000384	1474	PL:V_(770,]	7	DNIR:>2	Chordata	GA:III	Euk+Bac	ModAge:I_Ce	Euteleostomi	LDT:III_Eut	Ch	DOT:IV
ENSGALG00000000295	22510	GL:IV_(16500,38000]	4	CRMN_III:4-5	ENSGALT00000000386	1258	PL:V_(770,]	10	DNIR:>2	Bilateria	GA:II	Vertebrata	ModAge:IV_Ve	Vertebrata	LDT:II_Ch_Ve	Me	DOT:III
ENSGALG00000000296	70025	GL:V_(38000,]	10	CRMN_IV:>5	ENSGALT00000000388	2257	PL:V_(770,]	1	DNIR:1	Bilateria	GA:II	Eukaryota	ModAge:II_Eu_Op	Chordata	LDT:II_Ch_Ve	Me	DOT:III
ENSGALG00000000299	36785	GL:IV_(16500,38000]	0	CRMN_I:0-1	ENSGALT00000031460	734	PL:IV_(490,770]	1	DNIR:1	Chordata	GA:III	Vertebrata	ModAge:IV_Ve	Euteleostomi	LDT:III_Eut	Eu	DOT:II
ENSGALG00000000300	9937	GL:III_(8000,16500]	5	CRMN_III:4-5	ENSGALT00000000393	929	PL:V_(770,]	3	DNIR:>2	Opisthokonta	GA:I	Eukaryota	ModAge:II_Eu_Op	NULL	LDT:I_Op_Bi	Eu	DOT:II
ENSGALG00000000302	8058	GL:III_(8000,16500]	3	CRMN_II:2-3	ENSGALT00000000401	302	PL:II_(210,340]	1	DNIR:1	Chordata	GA:III	Eumetazoa	ModAge:III_EuMe	Vertebrata	LDT:II_Ch_Ve	Me	DOT:III
ENSGALG00000000304	20648	GL:IV_(16500,38000]	10	CRMN_IV:>5	ENSGALT00000007812	335	PL:II_(210,340]	1	DNIR:1	Chordata	GA:III	Eumetazoa	ModAge:III_EuMe	Euteleostomi	LDT:III_Eut	Ch	DOT:IV
ENSGALG00000000305	10523	GL:III_(8000,16500]	11	CRMN_IV:>5	ENSGALT00000000404	295	PL:II_(210,340]	1	DNIR:1	Bilateria	GA:II	Eukaryota	ModAge:II_Eu_Op	NULL	LDT:I_Op_Bi	Cellular	DOT:I
ENSGALG00000000307	53339	GL:V_(38000,]	8	CRMN_IV:>5	ENSGALT00000000407	398	PL:III_(340,490]	1	DNIR:1	Bilateria	GA:II	Eukaryota	ModAge:II_Eu_Op	Testudines+Archosauriagroup	LDT:III_Eut	Eu	DOT:II
ENSGALG00000000309	5046	GL:II_(3200,8000]	4	CRMN_III:4-5	ENSGALT00000000410	410	PL:III_(340,490]	0	DNIR:0	Chordata	GA:III	Vertebrata	ModAge:IV_Ve	NULL	LDT:III_Eut	NULL	DOT:NoD
ENSGALG00000000311	55697	GL:V_(38000,]	10	CRMN_IV:>5	ENSGALT00000000413	1877	PL:V_(770,]	4	DNIR:>2	Opisthokonta	GA:I	Eukaryota	ModAge:II_Eu_Op	Euteleostomi	LDT:III_Eut	Me	DOT:III
ENSGALG00000000312	32327	GL:IV_(16500,38000]	9	CRMN_IV:>5	ENSGALT00000000417	797	PL:V_(770,]	1	DNIR:1	Bilateria	GA:II	Eumetazoa	ModAge:III_EuMe	Euteleostomi	LDT:III_Eut	Cellular	DOT:I
ENSGALG00000000313	3317	GL:II_(3200,8000]	7	CRMN_IV:>5	ENSGALT00000000419	212	PL:II_(210,340]	1	DNIR:1	Chordata	GA:III	Eumetazoa	ModAge:III_EuMe	Vertebrata	LDT:II_Ch_Ve	Me	DOT:III
ENSGALG00000000314	4865	GL:II_(3200,8000]	11	CRMN_IV:>5	ENSGALT00000000420	384	PL:III_(340,490]	2	DNIR:2	Chordata	GA:III	Vertebrata	ModAge:IV_Ve	Vertebrata	LDT:II_Ch_Ve	Ch	DOT:IV
ENSGALG00000000316	20803	GL:IV_(16500,38000]	12	CRMN_IV:>5	ENSGALT00000000422	477	PL:III_(340,490]	1	DNIR:1	Bilateria	GA:II	Eukaryota	ModAge:II_Eu_Op	Euteleostomi	LDT:III_Eut	Eu	DOT:II
ENSGALG00000000317	4508	GL:II_(3200,8000]	4	CRMN_III:4-5	ENSGALT00000000423	858	PL:V_(770,]	3	DNIR:>2	Bilateria	GA:II	Eumetazoa	ModAge:III_EuMe	Euteleostomi	LDT:III_Eut	Ch	DOT:IV
ENSGALG00000000318	5383	GL:II_(3200,8000]	4	CRMN_III:4-5	ENSGALT00000000424	192	PL:I_(0,210]	2	DNIR:2	Bilateria	GA:II	Eukaryota	ModAge:II_Eu_Op	Euteleostomi	LDT:III_Eut	Eu	DOT:II
ENSGALG00000000324	3431	GL:II_(3200,8000]	3	CRMN_II:2-3	ENSGALT00000000430	508	PL:IV_(490,770]	1	DNIR:1	Bilateria	GA:II	Eukaryota	ModAge:II_Eu_Op	NULL	LDT:I_Op_Bi	Cellular	DOT:I
ENSGALG00000000327	124315	GL:V_(38000,]	6	CRMN_IV:>5	ENSGALT00000000433	3009	PL:V_(770,]	14	DNIR:>2	Chordata	GA:III	Eukaryota	ModAge:II_Eu_Op	Euteleostomi	LDT:III_Eut	Ch	DOT:IV
ENSGALG00000000329	8668	GL:III_(8000,16500]	1	CRMN_I:0-1	ENSGALT00000000439	483	PL:III_(340,490]	1	DNIR:1	Opisthokonta	GA:I	NULL	ModAge:V_NoGA	Euteleostomi	LDT:III_Eut	Cellular	DOT:I
ENSGALG00000000332	10739	GL:III_(8000,16500]	3	CRMN_II:2-3	ENSGALT00000040636	814	PL:V_(770,]	3	DNIR:>2	Opisthokonta	GA:I	Euk_Archaea	ModAge:I_Ce	NULL	LDT:I_Op_Bi	Eu	DOT:II
ENSGALG00000000336	83903	GL:V_(38000,]	3	CRMN_II:2-3	ENSGALT00000000450	927	PL:V_(770,]	3	DNIR:>2	Bilateria	GA:II	Eumetazoa	ModAge:III_EuMe	Bilateria	LDT:I_Op_Bi	Cellular	DOT:I
ENSGALG00000000337	8874	GL:III_(8000,16500]	4	CRMN_III:4-5	ENSGALT00000000452	84	PL:I_(0,210]	1	DNIR:1	Chordata	GA:III	Vertebrata	ModAge:IV_Ve	Euteleostomi	LDT:III_Eut	Ch	DOT:IV
ENSGALG00000000341	1055	GL:I_(0,3200]	3	CRMN_II:2-3	ENSGALT00000000457	68	PL:I_(0,210]	0	DNIR:0	Sauropsida	GA:IV	NULL	ModAge:V_NoGA	NULL	LDT:III_Eut	NULL	DOT:NoD
ENSGALG00000000346	1458	GL:I_(0,3200]	5	CRMN_III:4-5	ENSGALT00000040211	449	PL:III_(340,490]	0	DNIR:0	Chordata	GA:III	NULL	ModAge:V_NoGA	Phasianidae	LDT:III_Eut	NULL	DOT:NoD
ENSGALG00000000349	3521	GL:II_(3200,8000]	3	CRMN_II:2-3	ENSGALT00000000469	412	PL:III_(340,490]	1	DNIR:1	Opisthokonta	GA:I	Cellular_organisms	ModAge:I_Ce	NULL	LDT:I_Op_Bi	Cellular	DOT:I
ENSGALG00000000352	20819	GL:IV_(16500,38000]	4	CRMN_III:4-5	ENSGALT00000000472	451	PL:III_(340,490]	1	DNIR:1	Opisthokonta	GA:I	Eukaryota	ModAge:II_Eu_Op	NULL	LDT:I_Op_Bi	Cellular	DOT:I
ENSGALG00000000353	9660	GL:III_(8000,16500]	5	CRMN_III:4-5	ENSGALT00000040207	311	PL:II_(210,340]	1	DNIR:1	Bilateria	GA:II	Vertebrata	ModAge:IV_Ve	Euteleostomi	LDT:III_Eut	Cellular	DOT:I
ENSGALG00000000356	7312	GL:II_(3200,8000]	1	CRMN_I:0-1	ENSGALT00000000479	488	PL:III_(340,490]	1	DNIR:1	Bilateria	GA:II	Eukaryota	ModAge:II_Eu_Op	Vertebrata	LDT:II_Ch_Ve	Cellular	DOT:I
ENSGALG00000000357	16374	GL:III_(8000,16500]	13	CRMN_IV:>5	ENSGALT00000000481	804	PL:V_(770,]	4	DNIR:>2	Chordata	GA:III	NULL	ModAge:V_NoGA	Euteleostomi	LDT:III_Eut	Me	DOT:III
ENSGALG00000000360	35871	GL:IV_(16500,38000]	8	CRMN_IV:>5	ENSGALT00000000486	1872	PL:V_(770,]	5	DNIR:>2	Bilateria	GA:II	Eumetazoa	ModAge:III_EuMe	Phasianidae	LDT:III_Eut	Me	DOT:III
ENSGALG00000000362	20508	GL:IV_(16500,38000]	3	CRMN_II:2-3	ENSGALT00000000491	1691	PL:V_(770,]	0	DNIR:0	Bilateria	GA:II	Vertebrata	ModAge:IV_Ve	Vertebrata	LDT:II_Ch_Ve	NULL	DOT:NoD
ENSGALG00000000363	10172	GL:III_(8000,16500]	3	CRMN_II:2-3	ENSGALT00000000495	495	PL:IV_(490,770]	1	DNIR:1	Bilateria	GA:II	Eukaryota	ModAge:II_Eu_Op	Euteleostomi	LDT:III_Eut	Cellular	DOT:I
ENSGALG00000000364	7074	GL:II_(3200,8000]	10	CRMN_IV:>5	ENSGALT00000000496	255	PL:II_(210,340]	1	DNIR:1	Chordata	GA:III	Eumetazoa	ModAge:III_EuMe	Euteleostomi	LDT:III_Eut	Ch	DOT:IV
ENSGALG00000000365	480	GL:I_(0,3200]	2	CRMN_II:2-3	ENSGALT00000000497	159	PL:I_(0,210]	1	DNIR:1	Bilateria	GA:II	NULL	ModAge:V_NoGA	Chordata	LDT:II_Ch_Ve	Eu	DOT:II
ENSGALG00000000366	29547	GL:IV_(16500,38000]	1	CRMN_I:0-1	ENSGALT00000000498	752	PL:IV_(490,770]	3	DNIR:>2	Bilateria	GA:II	Euk+Bac	ModAge:I_Ce	Euteleostomi	LDT:III_Eut	Eu	DOT:II
ENSGALG00000000367	76574	GL:V_(38000,]	4	CRMN_III:4-5	ENSGALT00000000499	494	PL:IV_(490,770]	1	DNIR:1	Chordata	GA:III	NULL	ModAge:V_NoGA	Euteleostomi	LDT:III_Eut	Me	DOT:III
ENSGALG00000000368	104375	GL:V_(38000,]	3	CRMN_II:2-3	ENSGALT00000000500	473	PL:III_(340,490]	3	DNIR:>2	Chordata	GA:III	Eukaryota	ModAge:II_Eu_Op	NULL	LDT:II_Ch_Ve	Eu	DOT:II
ENSGALG00000000371	26146	GL:IV_(16500,38000]	3	CRMN_II:2-3	ENSGALT00000000503	420	PL:III_(340,490]	2	DNIR:2	Bilateria	GA:II	Eumetazoa	ModAge:III_EuMe	Euteleostomi	LDT:III_Eut	Me	DOT:III
ENSGALG00000000372	3461	GL:II_(3200,8000]	6	CRMN_IV:>5	ENSGALT00000000504	90	PL:I_(0,210]	0	DNIR:0	Chordata	GA:III	Vertebrata	ModAge:IV_Ve	NULL	LDT:III_Eut	NULL	DOT:NoD
ENSGALG00000000373	2350	GL:I_(0,3200]	0	CRMN_I:0-1	ENSGALT00000000505	201	PL:I_(0,210]	0	DNIR:0	Chordata	GA:III	Vertebrata	ModAge:IV_Ve	NULL	LDT:III_Eut	NULL	DOT:NoD
ENSGALG00000000374	11764	GL:III_(8000,16500]	1	CRMN_I:0-1	ENSGALT00000000507	595	PL:IV_(490,770]	3	DNIR:>2	Opisthokonta	GA:I	Euk+Bac	ModAge:I_Ce	Euteleostomi	LDT:III_Eut	Cellular	DOT:I
ENSGALG00000000377	25362	GL:IV_(16500,38000]	3	CRMN_II:2-3	ENSGALT00000000510	709	PL:IV_(490,770]	4	DNIR:>2	Opisthokonta	GA:I	Eukaryota	ModAge:II_Eu_Op	Euteleostomi	LDT:III_Eut	Ch	DOT:IV
ENSGALG00000000378	8837	GL:III_(8000,16500]	5	CRMN_III:4-5	ENSGALT00000000518	343	PL:III_(340,490]	4	DNIR:>2	Opisthokonta	GA:I	Eukaryota	ModAge:II_Eu_Op	Euteleostomi	LDT:III_Eut	Ch	DOT:IV
ENSGALG00000000379	16987	GL:IV_(16500,38000]	2	CRMN_II:2-3	ENSGALT00000000519	781	PL:V_(770,]	3	DNIR:>2	Chordata	GA:III	Eumetazoa	ModAge:III_EuMe	Euteleostomi	LDT:III_Eut	Me	DOT:III
ENSGALG00000000382	10935	GL:III_(8000,16500]	2	CRMN_II:2-3	ENSGALT00000040583	383	PL:III_(340,490]	0	DNIR:0	Chordata	GA:III	Vertebrata	ModAge:IV_Ve	NULL	LDT:III_Eut	NULL	DOT:NoD
ENSGALG00000000385	8680	GL:III_(8000,16500]	1	CRMN_I:0-1	ENSGALT00000000525	333	PL:II_(210,340]	1	DNIR:1	Opisthokonta	GA:I	Cellular_organisms	ModAge:I_Ce	NULL	LDT:I_Op_Bi	Cellular	DOT:I
ENSGALG00000000388	11294	GL:III_(8000,16500]	4	CRMN_III:4-5	ENSGALT00000000529	202	PL:I_(0,210]	1	DNIR:1	Bilateria	GA:II	Euk+Bac	ModAge:I_Ce	Euteleostomi	LDT:III_Eut	Cellular	DOT:I
ENSGALG00000000390	8428	GL:III_(8000,16500]	4	CRMN_III:4-5	ENSGALT00000000531	616	PL:IV_(490,770]	1	DNIR:1	Opisthokonta	GA:I	Eukaryota	ModAge:II_Eu_Op	Euteleostomi	LDT:III_Eut	Eu	DOT:II
ENSGALG00000000394	7118	GL:II_(3200,8000]	6	CRMN_IV:>5	ENSGALT00000000539	729	PL:IV_(490,770]	1	DNIR:1	Bilateria	GA:II	NULL	ModAge:V_NoGA	Euteleostomi	LDT:III_Eut	Cellular	DOT:I
ENSGALG00000000396	12518	GL:III_(8000,16500]	2	CRMN_II:2-3	ENSGALT00000000541	370	PL:III_(340,490]	1	DNIR:1	Opisthokonta	GA:I	Eukaryota	ModAge:II_Eu_Op	Vertebrata	LDT:II_Ch_Ve	Cellular	DOT:I
ENSGALG00000000397	19142	GL:IV_(16500,38000]	2	CRMN_II:2-3	ENSGALT00000000542	888	PL:V_(770,]	0	DNIR:0	Opisthokonta	GA:I	Eukaryota	ModAge:II_Eu_Op	NULL	LDT:I_Op_Bi	NULL	DOT:NoD
ENSGALG00000000399	2291	GL:I_(0,3200]	4	CRMN_III:4-5	ENSGALT00000000544	168	PL:I_(0,210]	1	DNIR:1	Bilateria	GA:II	Vertebrata	ModAge:IV_Ve	Chordata	LDT:II_Ch_Ve	Cellular	DOT:I
ENSGALG00000000400	17581	GL:IV_(16500,38000]	1	CRMN_I:0-1	ENSGALT00000000545	611	PL:IV_(490,770]	3	DNIR:>2	Chordata	GA:III	Vertebrata	ModAge:IV_Ve	Euteleostomi	LDT:III_Eut	Ch	DOT:IV
ENSGALG00000000401	3080	GL:I_(0,3200]	3	CRMN_II:2-3	ENSGALT00000000546	894	PL:V_(770,]	4	DNIR:>2	Bilateria	GA:II	Eumetazoa	ModAge:III_EuMe	Euteleostomi	LDT:III_Eut	Eu	DOT:II
ENSGALG00000000402	29523	GL:IV_(16500,38000]	9	CRMN_IV:>5	ENSGALT00000000548	773	PL:V_(770,]	5	DNIR:>2	Chordata	GA:III	Eumetazoa	ModAge:III_EuMe	Euteleostomi	LDT:III_Eut	Me	DOT:III
ENSGALG00000000404	21203	GL:IV_(16500,38000]	3	CRMN_II:2-3	ENSGALT00000000550	443	PL:III_(340,490]	1	DNIR:1	Opisthokonta	GA:I	Eukaryota	ModAge:II_Eu_Op	Bilateria	LDT:I_Op_Bi	Eu	DOT:II
ENSGALG00000000405	9085	GL:III_(8000,16500]	2	CRMN_II:2-3	ENSGALT00000000552	497	PL:IV_(490,770]	1	DNIR:1	Bilateria	GA:II	Eukaryota	ModAge:II_Eu_Op	Euteleostomi	LDT:III_Eut	Cellular	DOT:I
ENSGALG00000000406	9571	GL:III_(8000,16500]	1	CRMN_I:0-1	ENSGALT00000000553	362	PL:III_(340,490]	1	DNIR:1	Bilateria	GA:II	Eukaryota	ModAge:II_Eu_Op	Testudines+Archosauriagroup	LDT:III_Eut	Eu	DOT:II
ENSGALG00000000407	4857	GL:II_(3200,8000]	8	CRMN_IV:>5	ENSGALT00000000555	550	PL:IV_(490,770]	3	DNIR:>2	Chordata	GA:III	Eukaryota	ModAge:II_Eu_Op	Chordata	LDT:II_Ch_Ve	Eu	DOT:II
ENSGALG00000000408	5356	GL:II_(3200,8000]	4	CRMN_III:4-5	ENSGALT00000000556	116	PL:I_(0,210]	1	DNIR:1	Opisthokonta	GA:I	NULL	ModAge:V_NoGA	NULL	LDT:I_Op_Bi	Cellular	DOT:I
ENSGALG00000000409	8382	GL:III_(8000,16500]	4	CRMN_III:4-5	ENSGALT00000000557	448	PL:III_(340,490]	1	DNIR:1	Bilateria	GA:II	Eukaryota	ModAge:II_Eu_Op	NULL	LDT:I_Op_Bi	Eu	DOT:II
ENSGALG00000000410	41619	GL:V_(38000,]	1	CRMN_I:0-1	ENSGALT00000000559	750	PL:IV_(490,770]	1	DNIR:1	Opisthokonta	GA:I	Eukaryota	ModAge:II_Eu_Op	Vertebrata	LDT:II_Ch_Ve	Cellular	DOT:I
ENSGALG00000000412	14932	GL:III_(8000,16500]	7	CRMN_IV:>5	ENSGALT00000000563	454	PL:III_(340,490]	0	DNIR:0	Chordata	GA:III	Eumetazoa	ModAge:III_EuMe	NULL	LDT:II_Ch_Ve	NULL	DOT:NoD
ENSGALG00000000417	8824	GL:III_(8000,16500]	4	CRMN_III:4-5	ENSGALT00000000570	540	PL:IV_(490,770]	0	DNIR:0	Chordata	GA:III	Eumetazoa	ModAge:III_EuMe	Vertebrata	LDT:II_Ch_Ve	NULL	DOT:NoD
ENSGALG00000000419	2224	GL:I_(0,3200]	6	CRMN_IV:>5	ENSGALT00000000572	91	PL:I_(0,210]	0	DNIR:0	Chordata	GA:III	Eukaryota	ModAge:II_Eu_Op	NULL	LDT:II_Ch_Ve	NULL	DOT:NoD
ENSGALG00000000420	1707	GL:I_(0,3200]	5	CRMN_III:4-5	ENSGALT00000000573	523	PL:IV_(490,770]	2	DNIR:2	Chordata	GA:III	NULL	ModAge:V_NoGA	Euteleostomi	LDT:III_Eut	Cellular	DOT:I
ENSGALG00000000421	3730	GL:II_(3200,8000]	7	CRMN_IV:>5	ENSGALT00000000574	386	PL:III_(340,490]	2	DNIR:2	Chordata	GA:III	Vertebrata	ModAge:IV_Ve	Euteleostomi	LDT:III_Eut	Me	DOT:III
ENSGALG00000000424	8987	GL:III_(8000,16500]	5	CRMN_III:4-5	ENSGALT00000039221	169	PL:I_(0,210]	1	DNIR:1	Chordata	GA:III	Vertebrata	ModAge:IV_Ve	Euteleostomi	LDT:III_Eut	Eu	DOT:II
ENSGALG00000000426	14292	GL:III_(8000,16500]	6	CRMN_IV:>5	ENSGALT00000000580	457	PL:III_(340,490]	1	DNIR:1	Chordata	GA:III	Eumetazoa	ModAge:III_EuMe	NULL	LDT:III_Eut	Me	DOT:III
ENSGALG00000000427	42105	GL:V_(38000,]	7	CRMN_IV:>5	ENSGALT00000000582	1535	PL:V_(770,]	6	DNIR:>2	Opisthokonta	GA:I	Eukaryota	ModAge:II_Eu_Op	Vertebrata	LDT:II_Ch_Ve	Eu	DOT:II
ENSGALG00000000428	3997	GL:II_(3200,8000]	11	CRMN_IV:>5	ENSGALT00000000584	126	PL:I_(0,210]	1	DNIR:1	Bilateria	GA:II	Euk+Bac	ModAge:I_Ce	Phasianidae	LDT:III_Eut	Cellular	DOT:I
ENSGALG00000000430	35042	GL:IV_(16500,38000]	2	CRMN_II:2-3	ENSGALT00000000587	596	PL:IV_(490,770]	2	DNIR:2	Opisthokonta	GA:I	Eukaryota	ModAge:II_Eu_Op	Vertebrata	LDT:II_Ch_Ve	Eu	DOT:II
ENSGALG00000000433	2603	GL:I_(0,3200]	2	CRMN_II:2-3	ENSGALT00000038318	458	PL:III_(340,490]	2	DNIR:2	Bilateria	GA:II	NULL	ModAge:V_NoGA	Neognathae	LDT:III_Eut	Eu	DOT:II
ENSGALG00000000436	804	GL:I_(0,3200]	7	CRMN_IV:>5	ENSGALT00000000593	137	PL:I_(0,210]	1	DNIR:1	Bilateria	GA:II	Eukaryota	ModAge:II_Eu_Op	NULL	LDT:I_Op_Bi	Me	DOT:III
ENSGALG00000000437	3130	GL:I_(0,3200]	1	CRMN_I:0-1	ENSGALT00000000594	383	PL:III_(340,490]	2	DNIR:2	Chordata	GA:III	NULL	ModAge:V_NoGA	Euteleostomi	LDT:III_Eut	Me	DOT:III
ENSGALG00000000438	18763	GL:IV_(16500,38000]	5	CRMN_III:4-5	ENSGALT00000000595	886	PL:V_(770,]	1	DNIR:1	Opisthokonta	GA:I	Eukaryota	ModAge:II_Eu_Op	NULL	LDT:I_Op_Bi	Cellular	DOT:I
ENSGALG00000000441	1551	GL:I_(0,3200]	9	CRMN_IV:>5	ENSGALT00000000598	516	PL:IV_(490,770]	2	DNIR:2	Bilateria	GA:II	Eumetazoa	ModAge:III_EuMe	Vertebrata	LDT:II_Ch_Ve	Eu	DOT:II
ENSGALG00000000442	1500	GL:I_(0,3200]	3	CRMN_II:2-3	ENSGALT00000000599	499	PL:IV_(490,770]	2	DNIR:2	Chordata	GA:III	Eumetazoa	ModAge:III_EuMe	Euteleostomi	LDT:III_Eut	Eu	DOT:II
ENSGALG00000000443	8350	GL:III_(8000,16500]	3	CRMN_II:2-3	ENSGALT00000000600	243	PL:II_(210,340]	1	DNIR:1	Bilateria	GA:II	Eukaryota	ModAge:II_Eu_Op	Phasianidae	LDT:III_Eut	Eu	DOT:II
ENSGALG00000000446	6274	GL:II_(3200,8000]	4	CRMN_III:4-5	ENSGALT00000000603	119	PL:I_(0,210]	0	DNIR:0	Sauropsida	GA:IV	NULL	ModAge:V_NoGA	NULL	LDT:IV_Gallus gallus	NULL	DOT:NoD
ENSGALG00000000447	1563	GL:I_(0,3200]	2	CRMN_II:2-3	ENSGALT00000040625	520	PL:IV_(490,770]	2	DNIR:2	Chordata	GA:III	Eumetazoa	ModAge:III_EuMe	Euteleostomi	LDT:III_Eut	Eu	DOT:II
ENSGALG00000000449	15991	GL:III_(8000,16500]	8	CRMN_IV:>5	ENSGALT00000040676	1213	PL:V_(770,]	1	DNIR:1	Bilateria	GA:II	Eumetazoa	ModAge:III_EuMe	Euteleostomi	LDT:III_Eut	Eu	DOT:II
ENSGALG00000000451	5781	GL:II_(3200,8000]	2	CRMN_II:2-3	ENSGALT00000000612	95	PL:I_(0,210]	1	DNIR:1	Chordata	GA:III	Eumetazoa	ModAge:III_EuMe	NULL	LDT:II_Ch_Ve	Ch	DOT:IV
ENSGALG00000000452	6202	GL:II_(3200,8000]	6	CRMN_IV:>5	ENSGALT00000040952	368	PL:III_(340,490]	2	DNIR:2	Chordata	GA:III	Vertebrata	ModAge:IV_Ve	Sarcopterygii	LDT:III_Eut	Me	DOT:III
ENSGALG00000000453	15708	GL:III_(8000,16500]	3	CRMN_II:2-3	ENSGALT00000000614	892	PL:V_(770,]	1	DNIR:1	Bilateria	GA:II	NULL	ModAge:V_NoGA	NULL	LDT:I_Op_Bi	Eu	DOT:II
ENSGALG00000000456	1572	GL:I_(0,3200]	2	CRMN_II:2-3	ENSGALT00000000618	87	PL:I_(0,210]	1	DNIR:1	Bilateria	GA:II	Eumetazoa	ModAge:III_EuMe	NULL	LDT:I_Op_Bi	Cellular	DOT:I
ENSGALG00000000458	11476	GL:III_(8000,16500]	6	CRMN_IV:>5	ENSGALT00000000620	1091	PL:V_(770,]	5	DNIR:>2	Bilateria	GA:II	Eumetazoa	ModAge:III_EuMe	NULL	LDT:I_Op_Bi	Me	DOT:III
ENSGALG00000000461	13340	GL:III_(8000,16500]	2	CRMN_II:2-3	ENSGALT00000000627	1389	PL:V_(770,]	9	DNIR:>2	Bilateria	GA:II	Eumetazoa	ModAge:III_EuMe	Vertebrata	LDT:II_Ch_Ve	Ch	DOT:IV
ENSGALG00000000463	5892	GL:II_(3200,8000]	12	CRMN_IV:>5	ENSGALT00000000632	433	PL:III_(340,490]	2	DNIR:2	Opisthokonta	GA:I	Eukaryota	ModAge:II_Eu_Op	Euteleostomi	LDT:III_Eut	Cellular	DOT:I
ENSGALG00000000464	18422	GL:IV_(16500,38000]	5	CRMN_III:4-5	ENSGALT00000000633	361	PL:III_(340,490]	1	DNIR:1	Bilateria	GA:II	NULL	ModAge:V_NoGA	Vertebrata	LDT:II_Ch_Ve	Cellular	DOT:I
ENSGALG00000000466	5342	GL:II_(3200,8000]	2	CRMN_II:2-3	ENSGALT00000000635	508	PL:IV_(490,770]	3	DNIR:>2	Chordata	GA:III	Vertebrata	ModAge:IV_Ve	Euteleostomi	LDT:III_Eut	Me	DOT:III
ENSGALG00000000468	6426	GL:II_(3200,8000]	4	CRMN_III:4-5	ENSGALT00000040669	454	PL:III_(340,490]	4	DNIR:>2	Bilateria	GA:II	NULL	ModAge:V_NoGA	Bilateria	LDT:I_Op_Bi	Cellular	DOT:I
ENSGALG00000000469	14581	GL:III_(8000,16500]	4	CRMN_III:4-5	ENSGALT00000000639	467	PL:III_(340,490]	1	DNIR:1	Bilateria	GA:II	NULL	ModAge:V_NoGA	Vertebrata	LDT:II_Ch_Ve	Eu	DOT:II
ENSGALG00000000470	25768	GL:IV_(16500,38000]	7	CRMN_IV:>5	ENSGALT00000000640	600	PL:IV_(490,770]	2	DNIR:2	Bilateria	GA:II	Eumetazoa	ModAge:III_EuMe	Euteleostomi	LDT:III_Eut	Me	DOT:III
ENSGALG00000000474	797	GL:I_(0,3200]	8	CRMN_IV:>5	ENSGALT00000000644	74	PL:I_(0,210]	1	DNIR:1	Opisthokonta	GA:I	Eukaryota	ModAge:II_Eu_Op	NULL	LDT:I_Op_Bi	Eu	DOT:II
ENSGALG00000000476	1557	GL:I_(0,3200]	10	CRMN_IV:>5	ENSGALT00000000646	518	PL:IV_(490,770]	7	DNIR:>2	Bilateria	GA:II	Eumetazoa	ModAge:III_EuMe	Euteleostomi	LDT:III_Eut	Cellular	DOT:I
ENSGALG00000000477	2100	GL:I_(0,3200]	5	CRMN_III:4-5	ENSGALT00000000647	263	PL:II_(210,340]	1	DNIR:1	Bilateria	GA:II	Eukaryota	ModAge:II_Eu_Op	Sauria	LDT:III_Eut	Cellular	DOT:I
ENSGALG00000000478	105196	GL:V_(38000,]	1	CRMN_I:0-1	ENSGALT00000000648	326	PL:II_(210,340]	0	DNIR:0	Bilateria	GA:II	Eumetazoa	ModAge:III_EuMe	Vertebrata	LDT:II_Ch_Ve	NULL	DOT:NoD
ENSGALG00000000479	5960	GL:II_(3200,8000]	8	CRMN_IV:>5	ENSGALT00000000658	672	PL:IV_(490,770]	3	DNIR:>2	Chordata	GA:III	Eumetazoa	ModAge:III_EuMe	Neognathae	LDT:III_Eut	Ch	DOT:IV
ENSGALG00000000483	4471	GL:II_(3200,8000]	5	CRMN_III:4-5	ENSGALT00000000663	261	PL:II_(210,340]	1	DNIR:1	Bilateria	GA:II	Eukaryota	ModAge:II_Eu_Op	Sauria	LDT:III_Eut	Cellular	DOT:I
ENSGALG00000000486	17497	GL:IV_(16500,38000]	6	CRMN_IV:>5	ENSGALT00000000667	609	PL:IV_(490,770]	3	DNIR:>2	Opisthokonta	GA:I	Euk+Bac	ModAge:I_Ce	Vertebrata	LDT:II_Ch_Ve	Cellular	DOT:I
ENSGALG00000000490	16006	GL:III_(8000,16500]	5	CRMN_III:4-5	ENSGALT00000000671	845	PL:V_(770,]	4	DNIR:>2	Opisthokonta	GA:I	Euk+Bac	ModAge:I_Ce	Bilateria	LDT:I_Op_Bi	Cellular	DOT:I
ENSGALG00000000497	4151	GL:II_(3200,8000]	3	CRMN_II:2-3	ENSGALT00000000680	90	PL:I_(0,210]	0	DNIR:0	Chordata	GA:III	Vertebrata	ModAge:IV_Ve	NULL	LDT:III_Eut	NULL	DOT:NoD
ENSGALG00000000498	16354	GL:III_(8000,16500]	1	CRMN_I:0-1	ENSGALT00000040528	1281	PL:V_(770,]	2	DNIR:2	Bilateria	GA:II	Euk+Bac	ModAge:I_Ce	Chordata	LDT:II_Ch_Ve	Cellular	DOT:I
ENSGALG00000000503	8998	GL:III_(8000,16500]	5	CRMN_III:4-5	ENSGALT00000000687	667	PL:IV_(490,770]	3	DNIR:>2	Chordata	GA:III	Opisthokonta	ModAge:II_Eu_Op	Tetrapoda	LDT:III_Eut	Ch	DOT:IV
ENSGALG00000000504	4357	GL:II_(3200,8000]	1	CRMN_I:0-1	ENSGALT00000000689	409	PL:III_(340,490]	2	DNIR:2	Bilateria	GA:II	NULL	ModAge:V_NoGA	Euteleostomi	LDT:III_Eut	Me	DOT:III
ENSGALG00000000505	24656	GL:IV_(16500,38000]	4	CRMN_III:4-5	ENSGALT00000031464	1202	PL:V_(770,]	3	DNIR:>2	Bilateria	GA:II	Eukaryota	ModAge:II_Eu_Op	Bilateria	LDT:I_Op_Bi	Cellular	DOT:I
ENSGALG00000000507	4603	GL:II_(3200,8000]	2	CRMN_II:2-3	ENSGALT00000038850	559	PL:IV_(490,770]	3	DNIR:>2	Bilateria	GA:II	Eukaryota	ModAge:II_Eu_Op	Vertebrata	LDT:II_Ch_Ve	Ch	DOT:IV
ENSGALG00000000508	8381	GL:III_(8000,16500]	5	CRMN_III:4-5	ENSGALT00000000694	290	PL:II_(210,340]	2	DNIR:2	Opisthokonta	GA:I	NULL	ModAge:V_NoGA	Gallus gallus	LDT:IV_Gallus gallus	Cellular	DOT:I
ENSGALG00000000509	11817	GL:III_(8000,16500]	9	CRMN_IV:>5	ENSGALT00000000695	756	PL:IV_(490,770]	6	DNIR:>2	Chordata	GA:III	Vertebrata	ModAge:IV_Ve	Euteleostomi	LDT:III_Eut	Cellular	DOT:I
ENSGALG00000000510	15733	GL:III_(8000,16500]	7	CRMN_IV:>5	ENSGALT00000000697	342	PL:III_(340,490]	0	DNIR:0	Opisthokonta	GA:I	Eukaryota	ModAge:II_Eu_Op	NULL	LDT:I_Op_Bi	NULL	DOT:NoD
ENSGALG00000000511	8513	GL:III_(8000,16500]	6	CRMN_IV:>5	ENSGALT00000000700	432	PL:III_(340,490]	1	DNIR:1	Bilateria	GA:II	Opisthokonta	ModAge:II_Eu_Op	Vertebrata	LDT:II_Ch_Ve	Eu	DOT:II
ENSGALG00000000513	7144	GL:II_(3200,8000]	1	CRMN_I:0-1	ENSGALT00000000702	625	PL:IV_(490,770]	0	DNIR:0	Chordata	GA:III	Vertebrata	ModAge:IV_Ve	Euteleostomi	LDT:III_Eut	NULL	DOT:NoD
ENSGALG00000000514	41509	GL:V_(38000,]	4	CRMN_III:4-5	ENSGALT00000000703	136	PL:I_(0,210]	1	DNIR:1	Opisthokonta	GA:I	Euk+Bac	ModAge:I_Ce	Gallus gallus	LDT:IV_Gallus gallus	Cellular	DOT:I
ENSGALG00000000516	32246	GL:IV_(16500,38000]	4	CRMN_III:4-5	ENSGALT00000000705	1422	PL:V_(770,]	1	DNIR:1	Chordata	GA:III	Eumetazoa	ModAge:III_EuMe	NULL	LDT:III_Eut	Ch	DOT:IV
ENSGALG00000000518	6634	GL:II_(3200,8000]	4	CRMN_III:4-5	ENSGALT00000000712	575	PL:IV_(490,770]	8	DNIR:>2	Bilateria	GA:II	Eumetazoa	ModAge:III_EuMe	Bilateria	LDT:I_Op_Bi	Eu	DOT:II
ENSGALG00000000519	9901	GL:III_(8000,16500]	3	CRMN_II:2-3	ENSGALT00000000714	411	PL:III_(340,490]	2	DNIR:2	Chordata	GA:III	Eukaryota	ModAge:II_Eu_Op	NULL	LDT:II_Ch_Ve	Eu	DOT:II
ENSGALG00000000521	6676	GL:II_(3200,8000]	4	CRMN_III:4-5	ENSGALT00000000717	714	PL:IV_(490,770]	0	DNIR:0	Bilateria	GA:II	Eumetazoa	ModAge:III_EuMe	Euteleostomi	LDT:III_Eut	NULL	DOT:NoD
ENSGALG00000000523	8215	GL:III_(8000,16500]	5	CRMN_III:4-5	ENSGALT00000000721	465	PL:III_(340,490]	2	DNIR:2	Opisthokonta	GA:I	Eukaryota	ModAge:II_Eu_Op	Euteleostomi	LDT:III_Eut	Eu	DOT:II
ENSGALG00000000525	28717	GL:IV_(16500,38000]	11	CRMN_IV:>5	ENSGALT00000040505	656	PL:IV_(490,770]	2	DNIR:2	Opisthokonta	GA:I	Eukaryota	ModAge:II_Eu_Op	Euteleostomi	LDT:III_Eut	Eu	DOT:II
ENSGALG00000000526	1182	GL:I_(0,3200]	1	CRMN_I:0-1	ENSGALT00000000726	124	PL:I_(0,210]	0	DNIR:0	Sauropsida	GA:IV	NULL	ModAge:V_NoGA	NULL	LDT:IV_Gallus gallus	NULL	DOT:NoD
ENSGALG00000000527	1915	GL:I_(0,3200]	3	CRMN_II:2-3	ENSGALT00000000727	93	PL:I_(0,210]	1	DNIR:1	Bilateria	GA:II	Opisthokonta	ModAge:II_Eu_Op	Chordata	LDT:II_Ch_Ve	Me	DOT:III
ENSGALG00000000528	1163	GL:I_(0,3200]	0	CRMN_I:0-1	ENSGALT00000000728	159	PL:I_(0,210]	1	DNIR:1	Chordata	GA:III	Vertebrata	ModAge:IV_Ve	NULL	LDT:III_Eut	Ch	DOT:IV
ENSGALG00000000529	4701	GL:II_(3200,8000]	3	CRMN_II:2-3	ENSGALT00000040496	128	PL:I_(0,210]	1	DNIR:1	Chordata	GA:III	Eukaryota	ModAge:II_Eu_Op	Euteleostomi	LDT:III_Eut	Eu	DOT:II
ENSGALG00000000530	7349	GL:II_(3200,8000]	5	CRMN_III:4-5	ENSGALT00000000731	758	PL:IV_(490,770]	0	DNIR:0	Bilateria	GA:II	Eukaryota	ModAge:II_Eu_Op	Gallus gallus	LDT:IV_Gallus gallus	NULL	DOT:NoD
ENSGALG00000000533	5891	GL:II_(3200,8000]	1	CRMN_I:0-1	ENSGALT00000044272	177	PL:I_(0,210]	1	DNIR:1	Bilateria	GA:II	Eukaryota	ModAge:II_Eu_Op	Bilateria	LDT:I_Op_Bi	Cellular	DOT:I
ENSGALG00000000535	2846	GL:I_(0,3200]	9	CRMN_IV:>5	ENSGALT00000000739	410	PL:III_(340,490]	2	DNIR:2	Chordata	GA:III	Vertebrata	ModAge:IV_Ve	NULL	LDT:III_Eut	Ch	DOT:IV
ENSGALG00000000538	6063	GL:II_(3200,8000]	2	CRMN_II:2-3	ENSGALT00000000743	328	PL:II_(210,340]	2	DNIR:2	Opisthokonta	GA:I	Eukaryota	ModAge:II_Eu_Op	NULL	LDT:I_Op_Bi	Eu	DOT:II
ENSGALG00000000540	7636	GL:II_(3200,8000]	0	CRMN_I:0-1	ENSGALT00000000745	480	PL:III_(340,490]	1	DNIR:1	Bilateria	GA:II	Eukaryota	ModAge:II_Eu_Op	NULL	LDT:I_Op_Bi	Me	DOT:III
ENSGALG00000000541	13523	GL:III_(8000,16500]	1	CRMN_I:0-1	ENSGALT00000000748	723	PL:IV_(490,770]	0	DNIR:0	Chordata	GA:III	Opisthokonta	ModAge:II_Eu_Op	NULL	LDT:III_Eut	NULL	DOT:NoD
ENSGALG00000000542	1200	GL:I_(0,3200]	9	CRMN_IV:>5	ENSGALT00000000749	133	PL:I_(0,210]	1	DNIR:1	Opisthokonta	GA:I	Eukaryota	ModAge:II_Eu_Op	NULL	LDT:I_Op_Bi	Eu	DOT:II
ENSGALG00000000543	5072	GL:II_(3200,8000]	6	CRMN_IV:>5	ENSGALT00000000755	238	PL:II_(210,340]	0	DNIR:0	Chordata	GA:III	Vertebrata	ModAge:IV_Ve	NULL	LDT:III_Eut	NULL	DOT:NoD
ENSGALG00000000544	3342	GL:II_(3200,8000]	0	CRMN_I:0-1	ENSGALT00000035251	234	PL:II_(210,340]	1	DNIR:1	Opisthokonta	GA:I	Eumetazoa	ModAge:III_EuMe	Euteleostomi	LDT:III_Eut	Cellular	DOT:I
ENSGALG00000000545	3673	GL:II_(3200,8000]	4	CRMN_III:4-5	ENSGALT00000000757	405	PL:III_(340,490]	1	DNIR:1	Opisthokonta	GA:I	Eukaryota	ModAge:II_Eu_Op	Bilateria	LDT:I_Op_Bi	Eu	DOT:II
ENSGALG00000000546	24918	GL:IV_(16500,38000]	7	CRMN_IV:>5	ENSGALT00000000759	1186	PL:V_(770,]	0	DNIR:0	Chordata	GA:III	Eumetazoa	ModAge:III_EuMe	NULL	LDT:II_Ch_Ve	NULL	DOT:NoD
ENSGALG00000000547	6200	GL:II_(3200,8000]	3	CRMN_II:2-3	ENSGALT00000000760	864	PL:V_(770,]	3	DNIR:>2	Bilateria	GA:II	Vertebrata	ModAge:IV_Ve	Chordata	LDT:II_Ch_Ve	Ch	DOT:IV
ENSGALG00000000548	16039	GL:III_(8000,16500]	4	CRMN_III:4-5	ENSGALT00000000761	553	PL:IV_(490,770]	4	DNIR:>2	Bilateria	GA:II	Eumetazoa	ModAge:III_EuMe	Vertebrata	LDT:II_Ch_Ve	Ch	DOT:IV
ENSGALG00000000549	1608	GL:I_(0,3200]	3	CRMN_II:2-3	ENSGALT00000000763	127	PL:I_(0,210]	1	DNIR:1	Bilateria	GA:II	Euk+Bac	ModAge:I_Ce	Euteleostomi	LDT:III_Eut	Cellular	DOT:I
ENSGALG00000000550	10943	GL:III_(8000,16500]	8	CRMN_IV:>5	ENSGALT00000000766	431	PL:III_(340,490]	1	DNIR:1	Opisthokonta	GA:I	Eumetazoa	ModAge:III_EuMe	Euteleostomi	LDT:III_Eut	Cellular	DOT:I
ENSGALG00000000551	21605	GL:IV_(16500,38000]	7	CRMN_IV:>5	ENSGALT00000035250	328	PL:II_(210,340]	0	DNIR:0	Chordata	GA:III	Vertebrata	ModAge:IV_Ve	NULL	LDT:III_Eut	NULL	DOT:NoD
ENSGALG00000000556	3315	GL:II_(3200,8000]	7	CRMN_IV:>5	ENSGALT00000000772	124	PL:I_(0,210]	0	DNIR:0	Chordata	GA:III	Vertebrata	ModAge:IV_Ve	NULL	LDT:III_Eut	NULL	DOT:NoD
ENSGALG00000000557	6857	GL:II_(3200,8000]	3	CRMN_II:2-3	ENSGALT00000000773	411	PL:III_(340,490]	1	DNIR:1	Opisthokonta	GA:I	Eukaryota	ModAge:II_Eu_Op	Euteleostomi	LDT:III_Eut	Cellular	DOT:I
ENSGALG00000000558	22990	GL:IV_(16500,38000]	6	CRMN_IV:>5	ENSGALT00000000776	567	PL:IV_(490,770]	1	DNIR:1	Chordata	GA:III	Cellular_organisms	ModAge:I_Ce	Euteleostomi	LDT:III_Eut	Cellular	DOT:I
ENSGALG00000000560	6913	GL:II_(3200,8000]	5	CRMN_III:4-5	ENSGALT00000000779	265	PL:II_(210,340]	1	DNIR:1	Chordata	GA:III	NULL	ModAge:V_NoGA	Chordata	LDT:II_Ch_Ve	Cellular	DOT:I
ENSGALG00000000562	13686	GL:III_(8000,16500]	8	CRMN_IV:>5	ENSGALT00000000781	256	PL:II_(210,340]	1	DNIR:1	Chordata	GA:III	Vertebrata	ModAge:IV_Ve	NULL	LDT:III_Eut	Me	DOT:III
ENSGALG00000000564	9815	GL:III_(8000,16500]	6	CRMN_IV:>5	ENSGALT00000000783	481	PL:III_(340,490]	1	DNIR:1	Bilateria	GA:II	Eukaryota	ModAge:II_Eu_Op	NULL	LDT:I_Op_Bi	Eu	DOT:II
ENSGALG00000000568	68847	GL:V_(38000,]	4	CRMN_III:4-5	ENSGALT00000000792	900	PL:V_(770,]	12	DNIR:>2	Bilateria	GA:II	Vertebrata	ModAge:IV_Ve	Euteleostomi	LDT:III_Eut	Eu	DOT:II
ENSGALG00000000569	22688	GL:IV_(16500,38000]	1	CRMN_I:0-1	ENSGALT00000000793	405	PL:III_(340,490]	1	DNIR:1	Bilateria	GA:II	Eumetazoa	ModAge:III_EuMe	Euteleostomi	LDT:III_Eut	Me	DOT:III
ENSGALG00000000573	16753	GL:IV_(16500,38000]	7	CRMN_IV:>5	ENSGALT00000000797	1101	PL:V_(770,]	2	DNIR:2	Bilateria	GA:II	Eumetazoa	ModAge:III_EuMe	Euteleostomi	LDT:III_Eut	Ch	DOT:IV
ENSGALG00000000576	2052	GL:I_(0,3200]	3	CRMN_II:2-3	ENSGALT00000000804	503	PL:IV_(490,770]	1	DNIR:1	Bilateria	GA:II	Eukaryota	ModAge:II_Eu_Op	Bilateria	LDT:I_Op_Bi	Cellular	DOT:I
ENSGALG00000000577	31522	GL:IV_(16500,38000]	9	CRMN_IV:>5	ENSGALT00000000806	557	PL:IV_(490,770]	1	DNIR:1	Bilateria	GA:II	Eumetazoa	ModAge:III_EuMe	Euteleostomi	LDT:III_Eut	Eu	DOT:II
ENSGALG00000000579	3766	GL:II_(3200,8000]	3	CRMN_II:2-3	ENSGALT00000035246	125	PL:I_(0,210]	1	DNIR:1	Opisthokonta	GA:I	Eumetazoa	ModAge:III_EuMe	Vertebrata	LDT:II_Ch_Ve	Eu	DOT:II
ENSGALG00000000581	16415	GL:III_(8000,16500]	5	CRMN_III:4-5	ENSGALT00000000811	944	PL:V_(770,]	2	DNIR:2	Opisthokonta	GA:I	Eukaryota	ModAge:II_Eu_Op	Bilateria	LDT:I_Op_Bi	Cellular	DOT:I
ENSGALG00000000583	26615	GL:IV_(16500,38000]	0	CRMN_I:0-1	ENSGALT00000000813	615	PL:IV_(490,770]	2	DNIR:2	Bilateria	GA:II	Vertebrata	ModAge:IV_Ve	Vertebrata	LDT:II_Ch_Ve	Eu	DOT:II
ENSGALG00000000584	30163	GL:IV_(16500,38000]	1	CRMN_I:0-1	ENSGALT00000000815	1720	PL:V_(770,]	8	DNIR:>2	Bilateria	GA:II	Vertebrata	ModAge:IV_Ve	Euteleostomi	LDT:III_Eut	Cellular	DOT:I
ENSGALG00000000585	5198	GL:II_(3200,8000]	4	CRMN_III:4-5	ENSGALT00000000816	185	PL:I_(0,210]	1	DNIR:1	Opisthokonta	GA:I	NULL	ModAge:V_NoGA	Euteleostomi	LDT:III_Eut	Cellular	DOT:I
ENSGALG00000000587	40514	GL:V_(38000,]	1	CRMN_I:0-1	ENSGALT00000000819	1089	PL:V_(770,]	1	DNIR:1	Bilateria	GA:II	NULL	ModAge:V_NoGA	Chordata	LDT:II_Ch_Ve	Eu	DOT:II
ENSGALG00000000589	5532	GL:II_(3200,8000]	5	CRMN_III:4-5	ENSGALT00000000824	488	PL:III_(340,490]	4	DNIR:>2	Chordata	GA:III	NULL	ModAge:V_NoGA	Neognathae	LDT:III_Eut	Ch	DOT:IV
ENSGALG00000000593	2573	GL:I_(0,3200]	7	CRMN_IV:>5	ENSGALT00000000829	164	PL:I_(0,210]	1	DNIR:1	Chordata	GA:III	Eumetazoa	ModAge:III_EuMe	NULL	LDT:II_Ch_Ve	Cellular	DOT:I
ENSGALG00000000596	26803	GL:IV_(16500,38000]	6	CRMN_IV:>5	ENSGALT00000000832	833	PL:V_(770,]	7	DNIR:>2	Opisthokonta	GA:I	Euk+Bac	ModAge:I_Ce	NULL	LDT:I_Op_Bi	Cellular	DOT:I
ENSGALG00000000597	68775	GL:V_(38000,]	1	CRMN_I:0-1	ENSGALT00000000834	1189	PL:V_(770,]	8	DNIR:>2	Opisthokonta	GA:I	Eukaryota	ModAge:II_Eu_Op	Vertebrata	LDT:II_Ch_Ve	Eu	DOT:II
ENSGALG00000000599	11430	GL:III_(8000,16500]	3	CRMN_II:2-3	ENSGALT00000000837	246	PL:II_(210,340]	1	DNIR:1	Opisthokonta	GA:I	Vertebrata	ModAge:IV_Ve	Euteleostomi	LDT:III_Eut	Eu	DOT:II
ENSGALG00000000600	5547	GL:II_(3200,8000]	5	CRMN_III:4-5	ENSGALT00000000839	363	PL:III_(340,490]	1	DNIR:1	Opisthokonta	GA:I	Eumetazoa	ModAge:III_EuMe	Euteleostomi	LDT:III_Eut	Cellular	DOT:I
ENSGALG00000000603	50064	GL:V_(38000,]	1	CRMN_I:0-1	ENSGALT00000043738	950	PL:V_(770,]	0	DNIR:0	Bilateria	GA:II	Eumetazoa	ModAge:III_EuMe	Vertebrata	LDT:II_Ch_Ve	NULL	DOT:NoD
ENSGALG00000000604	4668	GL:II_(3200,8000]	9	CRMN_IV:>5	ENSGALT00000000845	205	PL:I_(0,210]	1	DNIR:1	Bilateria	GA:II	Eumetazoa	ModAge:III_EuMe	Euteleostomi	LDT:III_Eut	Me	DOT:III
ENSGALG00000000606	9104	GL:III_(8000,16500]	1	CRMN_I:0-1	ENSGALT00000040899	184	PL:I_(0,210]	1	DNIR:1	Bilateria	GA:II	Eukaryota	ModAge:II_Eu_Op	Euteleostomi	LDT:III_Eut	Cellular	DOT:I
ENSGALG00000000607	3876	GL:II_(3200,8000]	2	CRMN_II:2-3	ENSGALT00000000849	453	PL:III_(340,490]	1	DNIR:1	Chordata	GA:III	Vertebrata	ModAge:IV_Ve	Euteleostomi	LDT:III_Eut	Eu	DOT:II
ENSGALG00000000608	8705	GL:III_(8000,16500]	3	CRMN_II:2-3	ENSGALT00000000857	887	PL:V_(770,]	7	DNIR:>2	Chordata	GA:III	Eumetazoa	ModAge:III_EuMe	Tetrapoda	LDT:III_Eut	Ch	DOT:IV
ENSGALG00000000610	158014	GL:V_(38000,]	7	CRMN_IV:>5	ENSGALT00000000862	1573	PL:V_(770,]	3	DNIR:>2	Bilateria	GA:II	Eukaryota	ModAge:II_Eu_Op	NULL	LDT:I_Op_Bi	Eu	DOT:II
ENSGALG00000000611	6080	GL:II_(3200,8000]	0	CRMN_I:0-1	ENSGALT00000000864	469	PL:III_(340,490]	1	DNIR:1	Chordata	GA:III	Vertebrata	ModAge:IV_Ve	NULL	LDT:III_Eut	Me	DOT:III
ENSGALG00000000613	13931	GL:III_(8000,16500]	5	CRMN_III:4-5	ENSGALT00000000866	218	PL:II_(210,340]	1	DNIR:1	Opisthokonta	GA:I	Eukaryota	ModAge:II_Eu_Op	Euteleostomi	LDT:III_Eut	Cellular	DOT:I
ENSGALG00000000615	10752	GL:III_(8000,16500]	6	CRMN_IV:>5	ENSGALT00000041219	385	PL:III_(340,490]	6	DNIR:>2	Bilateria	GA:II	Euk+Bac	ModAge:I_Ce	Bilateria	LDT:I_Op_Bi	Cellular	DOT:I
ENSGALG00000000616	4437	GL:II_(3200,8000]	1	CRMN_I:0-1	ENSGALT00000000873	371	PL:III_(340,490]	2	DNIR:2	Bilateria	GA:II	Eumetazoa	ModAge:III_EuMe	Euteleostomi	LDT:III_Eut	Me	DOT:III
ENSGALG00000000618	13097	GL:III_(8000,16500]	4	CRMN_III:4-5	ENSGALT00000000876	239	PL:II_(210,340]	1	DNIR:1	Chordata	GA:III	Eukaryota	ModAge:II_Eu_Op	NULL	LDT:II_Ch_Ve	Cellular	DOT:I
ENSGALG00000000619	8659	GL:III_(8000,16500]	0	CRMN_I:0-1	ENSGALT00000000877	402	PL:III_(340,490]	1	DNIR:1	Bilateria	GA:II	Vertebrata	ModAge:IV_Ve	Euteleostomi	LDT:III_Eut	Eu	DOT:II
ENSGALG00000000620	3266	GL:II_(3200,8000]	6	CRMN_IV:>5	ENSGALT00000000878	133	PL:I_(0,210]	1	DNIR:1	Bilateria	GA:II	Eumetazoa	ModAge:III_EuMe	Euteleostomi	LDT:III_Eut	Me	DOT:III
ENSGALG00000000621	8585	GL:III_(8000,16500]	1	CRMN_I:0-1	ENSGALT00000041280	890	PL:V_(770,]	4	DNIR:>2	Bilateria	GA:II	Eumetazoa	ModAge:III_EuMe	Euteleostomi	LDT:III_Eut	Me	DOT:III
ENSGALG00000000623	14968	GL:III_(8000,16500]	2	CRMN_II:2-3	ENSGALT00000000884	1628	PL:V_(770,]	6	DNIR:>2	Opisthokonta	GA:I	NULL	ModAge:V_NoGA	Vertebrata	LDT:II_Ch_Ve	Me	DOT:III
ENSGALG00000000625	25124	GL:IV_(16500,38000]	5	CRMN_III:4-5	ENSGALT00000000887	345	PL:III_(340,490]	4	DNIR:>2	Bilateria	GA:II	Eumetazoa	ModAge:III_EuMe	Vertebrata	LDT:II_Ch_Ve	Me	DOT:III
ENSGALG00000000627	14843	GL:III_(8000,16500]	4	CRMN_III:4-5	ENSGALT00000000891	559	PL:IV_(490,770]	2	DNIR:2	Opisthokonta	GA:I	Eukaryota	ModAge:II_Eu_Op	NULL	LDT:I_Op_Bi	Eu	DOT:II
ENSGALG00000000628	32618	GL:IV_(16500,38000]	2	CRMN_II:2-3	ENSGALT00000000882	1627	PL:V_(770,]	5	DNIR:>2	Bilateria	GA:II	Eukaryota	ModAge:II_Eu_Op	Vertebrata	LDT:II_Ch_Ve	Me	DOT:III
ENSGALG00000000629	1125	GL:I_(0,3200]	6	CRMN_IV:>5	ENSGALT00000000895	119	PL:I_(0,210]	1	DNIR:1	Bilateria	GA:II	Eumetazoa	ModAge:III_EuMe	NULL	LDT:I_Op_Bi	Me	DOT:III
ENSGALG00000000630	2128	GL:I_(0,3200]	1	CRMN_I:0-1	ENSGALT00000000896	548	PL:IV_(490,770]	2	DNIR:2	Chordata	GA:III	Vertebrata	ModAge:IV_Ve	Euteleostomi	LDT:III_Eut	Ce	DOT:I
ENSGALG00000000632	1617	GL:I_(0,3200]	3	CRMN_II:2-3	ENSGALT00000000898	112	PL:I_(0,210]	1	DNIR:1	Bilateria	GA:II	Eumetazoa	ModAge:III_EuMe	NULL	LDT:I_Op_Bi	Eu	DOT:II
ENSGALG00000000634	8183	GL:III_(8000,16500]	4	CRMN_III:4-5	ENSGALT00000000901	607	PL:IV_(490,770]	5	DNIR:>2	Chordata	GA:III	Eumetazoa	ModAge:III_EuMe	Chordata	LDT:II_Ch_Ve	Eu	DOT:II
ENSGALG00000000636	12304	GL:III_(8000,16500]	4	CRMN_III:4-5	ENSGALT00000000908	476	PL:III_(340,490]	2	DNIR:2	Chordata	GA:III	Eumetazoa	ModAge:III_EuMe	Euteleostomi	LDT:III_Eut	Eu	DOT:II
ENSGALG00000000637	6466	GL:II_(3200,8000]	6	CRMN_IV:>5	ENSGALT00000000909	616	PL:IV_(490,770]	2	DNIR:2	Chordata	GA:III	NULL	ModAge:V_NoGA	Euteleostomi	LDT:III_Eut	Eu	DOT:II
ENSGALG00000000638	4749	GL:II_(3200,8000]	2	CRMN_II:2-3	ENSGALT00000000910	688	PL:IV_(490,770]	0	DNIR:0	Opisthokonta	GA:I	Eukaryota	ModAge:II_Eu_Op	NULL	LDT:I_Op_Bi	NULL	DOT:NoD
ENSGALG00000000639	2091	GL:I_(0,3200]	4	CRMN_III:4-5	ENSGALT00000000911	696	PL:IV_(490,770]	9	DNIR:>2	Bilateria	GA:II	Eumetazoa	ModAge:III_EuMe	Euteleostomi	LDT:III_Eut	Me	DOT:III
ENSGALG00000000641	2641	GL:I_(0,3200]	3	CRMN_II:2-3	ENSGALT00000000913	619	PL:IV_(490,770]	1	DNIR:1	Bilateria	GA:II	NULL	ModAge:V_NoGA	NULL	LDT:I_Op_Bi	Eu	DOT:II
ENSGALG00000000642	4301	GL:II_(3200,8000]	2	CRMN_II:2-3	ENSGALT00000035236	710	PL:IV_(490,770]	3	DNIR:>2	Chordata	GA:III	NULL	ModAge:V_NoGA	Euteleostomi	LDT:III_Eut	Me	DOT:III
ENSGALG00000000643	11354	GL:III_(8000,16500]	7	CRMN_IV:>5	ENSGALT00000000915	656	PL:IV_(490,770]	4	DNIR:>2	Bilateria	GA:II	Eumetazoa	ModAge:III_EuMe	Bilateria	LDT:I_Op_Bi	Eu	DOT:II
ENSGALG00000000644	76495	GL:V_(38000,]	3	CRMN_II:2-3	ENSGALT00000000917	1272	PL:V_(770,]	10	DNIR:>2	Chordata	GA:III	Eumetazoa	ModAge:III_EuMe	Vertebrata	LDT:II_Ch_Ve	Me	DOT:III
ENSGALG00000000645	15662	GL:III_(8000,16500]	2	CRMN_II:2-3	ENSGALT00000000918	800	PL:V_(770,]	6	DNIR:>2	Bilateria	GA:II	Vertebrata	ModAge:IV_Ve	NULL	LDT:I_Op_Bi	Ch	DOT:IV
ENSGALG00000000650	1365	GL:I_(0,3200]	3	CRMN_II:2-3	ENSGALT00000000923	189	PL:I_(0,210]	1	DNIR:1	Opisthokonta	GA:I	Eukaryota	ModAge:II_Eu_Op	NULL	LDT:I_Op_Bi	Eu	DOT:II
ENSGALG00000000652	6544	GL:II_(3200,8000]	0	CRMN_I:0-1	ENSGALT00000000926	397	PL:III_(340,490]	2	DNIR:2	Chordata	GA:III	Cellular_organisms	ModAge:I_Ce	NULL	LDT:II_Ch_Ve	Cellular	DOT:I
ENSGALG00000000653	23559	GL:IV_(16500,38000]	5	CRMN_III:4-5	ENSGALT00000000928	1036	PL:V_(770,]	8	DNIR:>2	Chordata	GA:III	Eumetazoa	ModAge:III_EuMe	Vertebrata	LDT:II_Ch_Ve	Me	DOT:III
ENSGALG00000000654	2471	GL:I_(0,3200]	5	CRMN_III:4-5	ENSGALT00000000929	236	PL:II_(210,340]	1	DNIR:1	Bilateria	GA:II	Eumetazoa	ModAge:III_EuMe	NULL	LDT:I_Op_Bi	Eu	DOT:II
ENSGALG00000000656	777	GL:I_(0,3200]	5	CRMN_III:4-5	ENSGALT00000000931	259	PL:II_(210,340]	0	DNIR:0	Chordata	GA:III	Vertebrata	ModAge:IV_Ve	NULL	LDT:III_Eut	NULL	DOT:NoD
ENSGALG00000000657	7777	GL:II_(3200,8000]	4	CRMN_III:4-5	ENSGALT00000000932	718	PL:IV_(490,770]	2	DNIR:2	Chordata	GA:III	Vertebrata	ModAge:IV_Ve	Euteleostomi	LDT:III_Eut	Eu	DOT:II
ENSGALG00000000660	11884	GL:III_(8000,16500]	5	CRMN_III:4-5	ENSGALT00000000935	144	PL:I_(0,210]	1	DNIR:1	Opisthokonta	GA:I	NULL	ModAge:V_NoGA	Vertebrata	LDT:II_Ch_Ve	Cellular	DOT:I
ENSGALG00000000667	5381	GL:II_(3200,8000]	4	CRMN_III:4-5	ENSGALT00000000942	179	PL:I_(0,210]	1	DNIR:1	Chordata	GA:III	Vertebrata	ModAge:IV_Ve	Euteleostomi	LDT:III_Eut	Ch	DOT:IV
ENSGALG00000000668	8382	GL:III_(8000,16500]	5	CRMN_III:4-5	ENSGALT00000000943	539	PL:IV_(490,770]	1	DNIR:1	Opisthokonta	GA:I	Eukaryota	ModAge:II_Eu_Op	NULL	LDT:I_Op_Bi	Cellular	DOT:I
ENSGALG00000000669	6897	GL:II_(3200,8000]	3	CRMN_II:2-3	ENSGALT00000000945	532	PL:IV_(490,770]	1	DNIR:1	Bilateria	GA:II	Eumetazoa	ModAge:III_EuMe	Tetrapoda	LDT:III_Eut	Me	DOT:III
ENSGALG00000000670	19818	GL:IV_(16500,38000]	0	CRMN_I:0-1	ENSGALT00000035232	930	PL:V_(770,]	1	DNIR:1	Opisthokonta	GA:I	Eumetazoa	ModAge:III_EuMe	Chordata	LDT:II_Ch_Ve	Cellular	DOT:I
ENSGALG00000000671	59028	GL:V_(38000,]	2	CRMN_II:2-3	ENSGALT00000000947	1513	PL:V_(770,]	3	DNIR:>2	Bilateria	GA:II	NULL	ModAge:V_NoGA	Vertebrata	LDT:II_Ch_Ve	Me	DOT:III
ENSGALG00000000672	16143	GL:III_(8000,16500]	4	CRMN_III:4-5	ENSGALT00000000949	692	PL:IV_(490,770]	4	DNIR:>2	Bilateria	GA:II	Eumetazoa	ModAge:III_EuMe	Euteleostomi	LDT:III_Eut	Me	DOT:III
ENSGALG00000000673	24393	GL:IV_(16500,38000]	4	CRMN_III:4-5	ENSGALT00000000950	686	PL:IV_(490,770]	1	DNIR:1	Bilateria	GA:II	Eumetazoa	ModAge:III_EuMe	Euteleostomi	LDT:III_Eut	Me	DOT:III
ENSGALG00000000674	69794	GL:V_(38000,]	0	CRMN_I:0-1	ENSGALT00000000956	1041	PL:V_(770,]	2	DNIR:2	Opisthokonta	GA:I	Eukaryota	ModAge:II_Eu_Op	Vertebrata	LDT:II_Ch_Ve	Eu	DOT:II
ENSGALG00000000675	15680	GL:III_(8000,16500]	4	CRMN_III:4-5	ENSGALT00000000957	619	PL:IV_(490,770]	2	DNIR:2	Opisthokonta	GA:I	Cellular_organisms	ModAge:I_Ce	Euteleostomi	LDT:III_Eut	Cellular	DOT:I
ENSGALG00000000678	1889	GL:I_(0,3200]	1	CRMN_I:0-1	ENSGALT00000000960	205	PL:I_(0,210]	1	DNIR:1	Chordata	GA:III	Vertebrata	ModAge:IV_Ve	Euteleostomi	LDT:III_Eut	Ch	DOT:IV
ENSGALG00000000680	8691	GL:III_(8000,16500]	4	CRMN_III:4-5	ENSGALT00000000962	643	PL:IV_(490,770]	1	DNIR:1	Opisthokonta	GA:I	NULL	ModAge:V_NoGA	Euteleostomi	LDT:III_Eut	Cellular	DOT:I
ENSGALG00000000681	47022	GL:V_(38000,]	4	CRMN_III:4-5	ENSGALT00000000963	544	PL:IV_(490,770]	2	DNIR:2	Bilateria	GA:II	Eukaryota	ModAge:II_Eu_Op	Euteleostomi	LDT:III_Eut	Eu	DOT:II
ENSGALG00000000684	8908	GL:III_(8000,16500]	5	CRMN_III:4-5	ENSGALT00000000967	351	PL:III_(340,490]	4	DNIR:>2	Bilateria	GA:II	Euk+Bac	ModAge:I_Ce	Euteleostomi	LDT:III_Eut	Cellular	DOT:I
ENSGALG00000000685	14211	GL:III_(8000,16500]	1	CRMN_I:0-1	ENSGALT00000000968	941	PL:V_(770,]	1	DNIR:1	Opisthokonta	GA:I	NULL	ModAge:V_NoGA	Vertebrata	LDT:II_Ch_Ve	Cellular	DOT:I
ENSGALG00000000687	51969	GL:V_(38000,]	4	CRMN_III:4-5	ENSGALT00000000970	1570	PL:V_(770,]	3	DNIR:>2	Bilateria	GA:II	Vertebrata	ModAge:IV_Ve	NULL	LDT:I_Op_Bi	Me	DOT:III
ENSGALG00000000690	33559	GL:IV_(16500,38000]	5	CRMN_III:4-5	ENSGALT00000000973	579	PL:IV_(490,770]	0	DNIR:0	Chordata	GA:III	NULL	ModAge:V_NoGA	Euteleostomi	LDT:III_Eut	NULL	DOT:NoD
ENSGALG00000000692	8500	GL:III_(8000,16500]	4	CRMN_III:4-5	ENSGALT00000000975	473	PL:III_(340,490]	1	DNIR:1	Opisthokonta	GA:I	Vertebrata	ModAge:IV_Ve	Vertebrata	LDT:II_Ch_Ve	Cellular	DOT:I
ENSGALG00000000693	2552	GL:I_(0,3200]	2	CRMN_II:2-3	ENSGALT00000000977	433	PL:III_(340,490]	2	DNIR:2	Opisthokonta	GA:I	Eukaryota	ModAge:II_Eu_Op	NULL	LDT:I_Op_Bi	Ch	DOT:IV
ENSGALG00000000694	19326	GL:IV_(16500,38000]	5	CRMN_III:4-5	ENSGALT00000040749	465	PL:III_(340,490]	1	DNIR:1	Bilateria	GA:II	Eukaryota	ModAge:II_Eu_Op	Chordata	LDT:II_Ch_Ve	Eu	DOT:II
ENSGALG00000000695	13210	GL:III_(8000,16500]	7	CRMN_IV:>5	ENSGALT00000000983	510	PL:IV_(490,770]	0	DNIR:0	Chordata	GA:III	Eumetazoa	ModAge:III_EuMe	Chordata	LDT:II_Ch_Ve	NULL	DOT:NoD
ENSGALG00000000699	31661	GL:IV_(16500,38000]	0	CRMN_I:0-1	ENSGALT00000000991	924	PL:V_(770,]	6	DNIR:>2	Opisthokonta	GA:I	Opisthokonta	ModAge:II_Eu_Op	Vertebrata	LDT:II_Ch_Ve	Eu	DOT:II
ENSGALG00000000701	8515	GL:III_(8000,16500]	7	CRMN_IV:>5	ENSGALT00000000994	448	PL:III_(340,490]	1	DNIR:1	Bilateria	GA:II	Eumetazoa	ModAge:III_EuMe	Euteleostomi	LDT:III_Eut	Me	DOT:III
ENSGALG00000000703	10257	GL:III_(8000,16500]	3	CRMN_II:2-3	ENSGALT00000000997	569	PL:IV_(490,770]	1	DNIR:1	Bilateria	GA:II	Eukaryota	ModAge:II_Eu_Op	Bilateria	LDT:I_Op_Bi	Cellular	DOT:I
ENSGALG00000000707	6058	GL:II_(3200,8000]	7	CRMN_IV:>5	ENSGALT00000001001	405	PL:III_(340,490]	2	DNIR:2	Opisthokonta	GA:I	NULL	ModAge:V_NoGA	Bilateria	LDT:I_Op_Bi	Eu	DOT:II
ENSGALG00000000708	5869	GL:II_(3200,8000]	8	CRMN_IV:>5	ENSGALT00000001004	287	PL:II_(210,340]	0	DNIR:0	Chordata	GA:III	NULL	ModAge:V_NoGA	NULL	LDT:III_Eut	NULL	DOT:NoD
ENSGALG00000000710	8935	GL:III_(8000,16500]	0	CRMN_I:0-1	ENSGALT00000001006	603	PL:IV_(490,770]	0	DNIR:0	Bilateria	GA:II	Eumetazoa	ModAge:III_EuMe	NULL	LDT:I_Op_Bi	NULL	DOT:NoD
ENSGALG00000000712	3296	GL:II_(3200,8000]	5	CRMN_III:4-5	ENSGALT00000001008	205	PL:I_(0,210]	1	DNIR:1	Bilateria	GA:II	Eukaryota	ModAge:II_Eu_Op	Bilateria	LDT:I_Op_Bi	Cellular	DOT:I
ENSGALG00000000713	94882	GL:V_(38000,]	5	CRMN_III:4-5	ENSGALT00000001009	3630	PL:V_(770,]	5	DNIR:>2	Bilateria	GA:II	NULL	ModAge:V_NoGA	Euteleostomi	LDT:III_Eut	Ch	DOT:IV
ENSGALG00000000719	2248	GL:I_(0,3200]	0	CRMN_I:0-1	ENSGALT00000001015	127	PL:I_(0,210]	1	DNIR:1	Opisthokonta	GA:I	Eukaryota	ModAge:II_Eu_Op	Vertebrata	LDT:II_Ch_Ve	Eu	DOT:II
ENSGALG00000000720	4790	GL:II_(3200,8000]	3	CRMN_II:2-3	ENSGALT00000001016	697	PL:IV_(490,770]	2	DNIR:2	Chordata	GA:III	Eukaryota	ModAge:II_Eu_Op	Phasianidae	LDT:III_Eut	Ch	DOT:IV
ENSGALG00000000721	17970	GL:IV_(16500,38000]	4	CRMN_III:4-5	ENSGALT00000001018	515	PL:IV_(490,770]	2	DNIR:2	Bilateria	GA:II	Opisthokonta	ModAge:II_Eu_Op	Vertebrata	LDT:II_Ch_Ve	Cellular	DOT:I
ENSGALG00000000722	5832	GL:II_(3200,8000]	5	CRMN_III:4-5	ENSGALT00000001022	545	PL:IV_(490,770]	1	DNIR:1	Chordata	GA:III	Cellular_organisms	ModAge:I_Ce	Euteleostomi	LDT:III_Eut	Cellular	DOT:I
ENSGALG00000000723	12670	GL:III_(8000,16500]	7	CRMN_IV:>5	ENSGALT00000001026	272	PL:II_(210,340]	2	DNIR:2	Opisthokonta	GA:I	Eukaryota	ModAge:II_Eu_Op	Euteleostomi	LDT:III_Eut	Eu	DOT:II
ENSGALG00000000724	11181	GL:III_(8000,16500]	3	CRMN_II:2-3	ENSGALT00000001027	517	PL:IV_(490,770]	1	DNIR:1	Opisthokonta	GA:I	Euk+Bac	ModAge:I_Ce	NULL	LDT:I_Op_Bi	Cellular	DOT:I
ENSGALG00000000725	7465	GL:II_(3200,8000]	10	CRMN_IV:>5	ENSGALT00000001028	1275	PL:V_(770,]	0	DNIR:0	Opisthokonta	GA:I	Vertebrata	ModAge:IV_Ve	Euteleostomi	LDT:III_Eut	NULL	DOT:NoD
ENSGALG00000000726	17554	GL:IV_(16500,38000]	2	CRMN_II:2-3	ENSGALT00000001029	326	PL:II_(210,340]	3	DNIR:>2	Bilateria	GA:II	NULL	ModAge:V_NoGA	Euteleostomi	LDT:III_Eut	Cellular	DOT:I
ENSGALG00000000729	17560	GL:IV_(16500,38000]	4	CRMN_III:4-5	ENSGALT00000001032	355	PL:III_(340,490]	1	DNIR:1	Bilateria	GA:II	NULL	ModAge:V_NoGA	Bilateria	LDT:I_Op_Bi	Cellular	DOT:I
ENSGALG00000000730	28857	GL:IV_(16500,38000]	3	CRMN_II:2-3	ENSGALT00000001035	1836	PL:V_(770,]	5	DNIR:>2	Bilateria	GA:II	Opisthokonta	ModAge:II_Eu_Op	Bilateria	LDT:I_Op_Bi	Me	DOT:III
ENSGALG00000000731	4113	GL:II_(3200,8000]	6	CRMN_IV:>5	ENSGALT00000001043	594	PL:IV_(490,770]	1	DNIR:1	Chordata	GA:III	Vertebrata	ModAge:IV_Ve	Euteleostomi	LDT:III_Eut	Me	DOT:III
ENSGALG00000000733	96763	GL:V_(38000,]	2	CRMN_II:2-3	ENSGALT00000001046	2177	PL:V_(770,]	6	DNIR:>2	Bilateria	GA:II	Eukaryota	ModAge:II_Eu_Op	Euteleostomi	LDT:III_Eut	Ch	DOT:IV
ENSGALG00000000734	3798	GL:II_(3200,8000]	3	CRMN_II:2-3	ENSGALT00000001050	267	PL:II_(210,340]	1	DNIR:1	Opisthokonta	GA:I	Eukaryota	ModAge:II_Eu_Op	NULL	LDT:I_Op_Bi	Eu	DOT:II
ENSGALG00000000736	3975	GL:II_(3200,8000]	5	CRMN_III:4-5	ENSGALT00000001052	476	PL:III_(340,490]	3	DNIR:>2	Opisthokonta	GA:I	Vertebrata	ModAge:IV_Ve	Euteleostomi	LDT:III_Eut	Me	DOT:III
ENSGALG00000000737	5770	GL:II_(3200,8000]	3	CRMN_II:2-3	ENSGALT00000001053	459	PL:III_(340,490]	1	DNIR:1	Opisthokonta	GA:I	Eukaryota	ModAge:II_Eu_Op	Chordata	LDT:II_Ch_Ve	Cellular	DOT:I
ENSGALG00000000739	2157	GL:I_(0,3200]	4	CRMN_III:4-5	ENSGALT00000001056	414	PL:III_(340,490]	1	DNIR:1	Bilateria	GA:II	Eumetazoa	ModAge:III_EuMe	Vertebrata	LDT:II_Ch_Ve	Me	DOT:III
ENSGALG00000000740	4752	GL:II_(3200,8000]	5	CRMN_III:4-5	ENSGALT00000001057	515	PL:IV_(490,770]	3	DNIR:>2	Bilateria	GA:II	Opisthokonta	ModAge:II_Eu_Op	Euteleostomi	LDT:III_Eut	Me	DOT:III
ENSGALG00000000742	3454	GL:II_(3200,8000]	1	CRMN_I:0-1	ENSGALT00000001059	326	PL:II_(210,340]	1	DNIR:1	Chordata	GA:III	Eumetazoa	ModAge:III_EuMe	Euteleostomi	LDT:III_Eut	Cellular	DOT:I
ENSGALG00000000745	11361	GL:III_(8000,16500]	7	CRMN_IV:>5	ENSGALT00000001070	806	PL:V_(770,]	3	DNIR:>2	Chordata	GA:III	Cellular_organisms	ModAge:I_Ce	Vertebrata	LDT:II_Ch_Ve	Cellular	DOT:I
ENSGALG00000000747	26210	GL:IV_(16500,38000]	2	CRMN_II:2-3	ENSGALT00000023340	1724	PL:V_(770,]	9	DNIR:>2	Opisthokonta	GA:I	Eukaryota	ModAge:II_Eu_Op	Euteleostomi	LDT:III_Eut	Me	DOT:III
ENSGALG00000000748	10835	GL:III_(8000,16500]	1	CRMN_I:0-1	ENSGALT00000001087	1082	PL:V_(770,]	5	DNIR:>2	Bilateria	GA:II	Vertebrata	ModAge:IV_Ve	Euteleostomi	LDT:III_Eut	Cellular	DOT:I
ENSGALG00000000750	50844	GL:V_(38000,]	4	CRMN_III:4-5	ENSGALT00000001093	641	PL:IV_(490,770]	3	DNIR:>2	Bilateria	GA:II	Eukaryota	ModAge:II_Eu_Op	Euteleostomi	LDT:III_Eut	Eu	DOT:II
ENSGALG00000000751	20671	GL:IV_(16500,38000]	1	CRMN_I:0-1	ENSGALT00000029129	805	PL:V_(770,]	3	DNIR:>2	Bilateria	GA:II	Eumetazoa	ModAge:III_EuMe	Euteleostomi	LDT:III_Eut	Me	DOT:III
ENSGALG00000000753	16135	GL:III_(8000,16500]	3	CRMN_II:2-3	ENSGALT00000001098	507	PL:IV_(490,770]	1	DNIR:1	Opisthokonta	GA:I	Eukaryota	ModAge:II_Eu_Op	Euteleostomi	LDT:III_Eut	Eu	DOT:II
ENSGALG00000000755	54076	GL:V_(38000,]	6	CRMN_IV:>5	ENSGALT00000031372	267	PL:II_(210,340]	1	DNIR:1	Opisthokonta	GA:I	Eukaryota	ModAge:II_Eu_Op	NULL	LDT:I_Op_Bi	Eu	DOT:II
ENSGALG00000000761	1059	GL:I_(0,3200]	4	CRMN_III:4-5	ENSGALT00000001106	352	PL:III_(340,490]	5	DNIR:>2	Chordata	GA:III	Eukaryota	ModAge:II_Eu_Op	NULL	LDT:II_Ch_Ve	Cellular	DOT:I
ENSGALG00000000764	3402	GL:II_(3200,8000]	2	CRMN_II:2-3	ENSGALT00000001109	183	PL:I_(0,210]	1	DNIR:1	Bilateria	GA:II	NULL	ModAge:V_NoGA	NULL	LDT:I_Op_Bi	Me	DOT:III
ENSGALG00000000766	16714	GL:IV_(16500,38000]	2	CRMN_II:2-3	ENSGALT00000001111	199	PL:I_(0,210]	1	DNIR:1	Bilateria	GA:II	Eukaryota	ModAge:II_Eu_Op	NULL	LDT:I_Op_Bi	Eu	DOT:II
ENSGALG00000000769	2003	GL:I_(0,3200]	2	CRMN_II:2-3	ENSGALT00000035212	216	PL:II_(210,340]	1	DNIR:1	Opisthokonta	GA:I	Eukaryota	ModAge:II_Eu_Op	Bilateria	LDT:I_Op_Bi	Cellular	DOT:I
ENSGALG00000000771	19213	GL:IV_(16500,38000]	7	CRMN_IV:>5	ENSGALT00000001117	415	PL:III_(340,490]	1	DNIR:1	Bilateria	GA:II	Eukaryota	ModAge:II_Eu_Op	Vertebrata	LDT:II_Ch_Ve	Cellular	DOT:I
ENSGALG00000000774	3489	GL:II_(3200,8000]	6	CRMN_IV:>5	ENSGALT00000001120	972	PL:V_(770,]	11	DNIR:>2	Chordata	GA:III	Eukaryota	ModAge:II_Eu_Op	Vertebrata	LDT:II_Ch_Ve	Me	DOT:III
ENSGALG00000000775	4567	GL:II_(3200,8000]	4	CRMN_III:4-5	ENSGALT00000001122	328	PL:II_(210,340]	2	DNIR:2	Chordata	GA:III	NULL	ModAge:V_NoGA	Euteleostomi	LDT:III_Eut	Eu	DOT:II
ENSGALG00000000776	18191	GL:IV_(16500,38000]	4	CRMN_III:4-5	ENSGALT00000001123	1191	PL:V_(770,]	5	DNIR:>2	Opisthokonta	GA:I	Eukaryota	ModAge:II_Eu_Op	Euteleostomi	LDT:III_Eut	Eu	DOT:II
ENSGALG00000000777	43075	GL:V_(38000,]	3	CRMN_II:2-3	ENSGALT00000001127	576	PL:IV_(490,770]	0	DNIR:0	Bilateria	GA:II	Eumetazoa	ModAge:III_EuMe	Vertebrata	LDT:II_Ch_Ve	NULL	DOT:NoD
ENSGALG00000000779	37657	GL:IV_(16500,38000]	7	CRMN_IV:>5	ENSGALT00000001184	1457	PL:V_(770,]	4	DNIR:>2	Chordata	GA:III	NULL	ModAge:V_NoGA	Euteleostomi	LDT:III_Eut	Me	DOT:III
ENSGALG00000000780	109708	GL:V_(38000,]	9	CRMN_IV:>5	ENSGALT00000001131	662	PL:IV_(490,770]	1	DNIR:1	Chordata	GA:III	Opisthokonta	ModAge:II_Eu_Op	NULL	LDT:II_Ch_Ve	Cellular	DOT:I
ENSGALG00000000781	2651	GL:I_(0,3200]	0	CRMN_I:0-1	ENSGALT00000001132	83	PL:I_(0,210]	1	DNIR:1	Chordata	GA:III	NULL	ModAge:V_NoGA	NULL	LDT:III_Eut	Ch	DOT:IV
ENSGALG00000000783	1059	GL:I_(0,3200]	5	CRMN_III:4-5	ENSGALT00000001134	353	PL:III_(340,490]	1	DNIR:1	Chordata	GA:III	Vertebrata	ModAge:IV_Ve	Euteleostomi	LDT:III_Eut	Eu	DOT:II
ENSGALG00000000784	29632	GL:IV_(16500,38000]	0	CRMN_I:0-1	ENSGALT00000001137	679	PL:IV_(490,770]	1	DNIR:1	Opisthokonta	GA:I	Eukaryota	ModAge:II_Eu_Op	Euteleostomi	LDT:III_Eut	Eu	DOT:II
ENSGALG00000000785	1898	GL:I_(0,3200]	2	CRMN_II:2-3	ENSGALT00000001138	444	PL:III_(340,490]	1	DNIR:1	Bilateria	GA:II	Eumetazoa	ModAge:III_EuMe	Euteleostomi	LDT:III_Eut	Me	DOT:III
ENSGALG00000000786	3468	GL:II_(3200,8000]	2	CRMN_II:2-3	ENSGALT00000001140	405	PL:III_(340,490]	2	DNIR:2	Opisthokonta	GA:I	Eukaryota	ModAge:II_Eu_Op	Euteleostomi	LDT:III_Eut	Me	DOT:III
ENSGALG00000000787	10463	GL:III_(8000,16500]	3	CRMN_II:2-3	ENSGALT00000038723	1230	PL:V_(770,]	4	DNIR:>2	Opisthokonta	GA:I	Euk+Bac	ModAge:I_Ce	Bilateria	LDT:I_Op_Bi	Cellular	DOT:I
ENSGALG00000000788	2317	GL:I_(0,3200]	6	CRMN_IV:>5	ENSGALT00000035207	425	PL:III_(340,490]	1	DNIR:1	Chordata	GA:III	Eumetazoa	ModAge:III_EuMe	Euteleostomi	LDT:III_Eut	Eu	DOT:II
ENSGALG00000000789	4851	GL:II_(3200,8000]	2	CRMN_II:2-3	ENSGALT00000001145	349	PL:III_(340,490]	3	DNIR:>2	Bilateria	GA:II	Eumetazoa	ModAge:III_EuMe	Gallus gallus	LDT:IV_Gallus gallus	Cellular	DOT:I
ENSGALG00000000790	14521	GL:III_(8000,16500]	3	CRMN_II:2-3	ENSGALT00000001147	253	PL:II_(210,340]	1	DNIR:1	Bilateria	GA:II	Eukaryota	ModAge:II_Eu_Op	NULL	LDT:I_Op_Bi	Cellular	DOT:I
ENSGALG00000000791	4775	GL:II_(3200,8000]	3	CRMN_II:2-3	ENSGALT00000001149	149	PL:I_(0,210]	1	DNIR:1	Chordata	GA:III	Opisthokonta	ModAge:II_Eu_Op	NULL	LDT:II_Ch_Ve	Ch	DOT:IV
ENSGALG00000000793	2255	GL:I_(0,3200]	2	CRMN_II:2-3	ENSGALT00000001151	365	PL:III_(340,490]	2	DNIR:2	Bilateria	GA:II	Eukaryota	ModAge:II_Eu_Op	NULL	LDT:I_Op_Bi	Eu	DOT:II
ENSGALG00000000794	12189	GL:III_(8000,16500]	4	CRMN_III:4-5	ENSGALT00000001152	501	PL:IV_(490,770]	3	DNIR:>2	Opisthokonta	GA:I	Cellular_organisms	ModAge:I_Ce	NULL	LDT:I_Op_Bi	Me	DOT:III
ENSGALG00000000795	6627	GL:II_(3200,8000]	8	CRMN_IV:>5	ENSGALT00000001153	496	PL:IV_(490,770]	1	DNIR:1	Bilateria	GA:II	Eukaryota	ModAge:II_Eu_Op	NULL	LDT:I_Op_Bi	Cellular	DOT:I
ENSGALG00000000800	16442	GL:III_(8000,16500]	4	CRMN_III:4-5	ENSGALT00000001159	689	PL:IV_(490,770]	0	DNIR:0	Bilateria	GA:II	Eukaryota	ModAge:II_Eu_Op	Bilateria	LDT:I_Op_Bi	NULL	DOT:NoD
ENSGALG00000000802	3481	GL:II_(3200,8000]	4	CRMN_III:4-5	ENSGALT00000001163	387	PL:III_(340,490]	1	DNIR:1	Opisthokonta	GA:I	Cellular_organisms	ModAge:I_Ce	NULL	LDT:I_Op_Bi	Cellular	DOT:I
ENSGALG00000000803	2703	GL:I_(0,3200]	4	CRMN_III:4-5	ENSGALT00000001164	184	PL:I_(0,210]	0	DNIR:0	Chordata	GA:III	Vertebrata	ModAge:IV_Ve	NULL	LDT:III_Eut	NULL	DOT:NoD
ENSGALG00000000804	4913	GL:II_(3200,8000]	5	CRMN_III:4-5	ENSGALT00000001165	328	PL:II_(210,340]	1	DNIR:1	Chordata	GA:III	Eumetazoa	ModAge:III_EuMe	NULL	LDT:II_Ch_Ve	Eu	DOT:II
ENSGALG00000000806	14594	GL:III_(8000,16500]	7	CRMN_IV:>5	ENSGALT00000001168	605	PL:IV_(490,770]	8	DNIR:>2	Chordata	GA:III	Eumetazoa	ModAge:III_EuMe	Vertebrata	LDT:II_Ch_Ve	Me	DOT:III
ENSGALG00000000807	873	GL:I_(0,3200]	4	CRMN_III:4-5	ENSGALT00000001169	52	PL:I_(0,210]	0	DNIR:0	Sauropsida	GA:IV	NULL	ModAge:V_NoGA	NULL	LDT:IV_Gallus gallus	NULL	DOT:NoD
ENSGALG00000000808	34208	GL:IV_(16500,38000]	9	CRMN_IV:>5	ENSGALT00000001170	1092	PL:V_(770,]	3	DNIR:>2	Bilateria	GA:II	Vertebrata	ModAge:IV_Ve	Bilateria	LDT:I_Op_Bi	Eu	DOT:II
ENSGALG00000000810	2162	GL:I_(0,3200]	1	CRMN_I:0-1	ENSGALT00000041218	433	PL:III_(340,490]	0	DNIR:0	Chordata	GA:III	Vertebrata	ModAge:IV_Ve	Euteleostomi	LDT:III_Eut	NULL	DOT:NoD
ENSGALG00000000811	7191	GL:II_(3200,8000]	2	CRMN_II:2-3	ENSGALT00000001181	366	PL:III_(340,490]	1	DNIR:1	Opisthokonta	GA:I	Eukaryota	ModAge:II_Eu_Op	NULL	LDT:I_Op_Bi	Eu	DOT:II
ENSGALG00000000812	2339	GL:I_(0,3200]	8	CRMN_IV:>5	ENSGALT00000041222	178	PL:I_(0,210]	1	DNIR:1	Bilateria	GA:II	Eumetazoa	ModAge:III_EuMe	Vertebrata	LDT:II_Ch_Ve	Me	DOT:III
ENSGALG00000000814	23184	GL:IV_(16500,38000]	3	CRMN_II:2-3	ENSGALT00000025522	654	PL:IV_(490,770]	3	DNIR:>2	Bilateria	GA:II	Eukaryota	ModAge:II_Eu_Op	Euteleostomi	LDT:III_Eut	Cellular	DOT:I
ENSGALG00000000816	78418	GL:V_(38000,]	3	CRMN_II:2-3	ENSGALT00000001189	1074	PL:V_(770,]	3	DNIR:>2	Chordata	GA:III	Vertebrata	ModAge:IV_Ve	Vertebrata	LDT:II_Ch_Ve	Eu	DOT:II
ENSGALG00000000817	10478	GL:III_(8000,16500]	3	CRMN_II:2-3	ENSGALT00000001191	411	PL:III_(340,490]	0	DNIR:0	Bilateria	GA:II	Vertebrata	ModAge:IV_Ve	Chordata	LDT:II_Ch_Ve	NULL	DOT:NoD
ENSGALG00000000818	3826	GL:II_(3200,8000]	10	CRMN_IV:>5	ENSGALT00000001192	656	PL:IV_(490,770]	6	DNIR:>2	Bilateria	GA:II	Vertebrata	ModAge:IV_Ve	Euteleostomi	LDT:III_Eut	Cellular	DOT:I
ENSGALG00000000819	1385	GL:I_(0,3200]	5	CRMN_III:4-5	ENSGALT00000001193	209	PL:I_(0,210]	1	DNIR:1	Sauropsida	GA:IV	Vertebrata	ModAge:IV_Ve	NULL	LDT:III_Eut	Ch	DOT:IV
ENSGALG00000000820	1137	GL:I_(0,3200]	5	CRMN_III:4-5	ENSGALT00000001194	378	PL:III_(340,490]	1	DNIR:1	Chordata	GA:III	Eumetazoa	ModAge:III_EuMe	Euteleostomi	LDT:III_Eut	Eu	DOT:II
ENSGALG00000000823	48947	GL:V_(38000,]	0	CRMN_I:0-1	ENSGALT00000001197	204	PL:I_(0,210]	1	DNIR:1	Opisthokonta	GA:I	NULL	ModAge:V_NoGA	Bilateria	LDT:I_Op_Bi	Eu	DOT:II
ENSGALG00000000824	2554	GL:I_(0,3200]	2	CRMN_II:2-3	ENSGALT00000001199	350	PL:III_(340,490]	1	DNIR:1	Bilateria	GA:II	Eukaryota	ModAge:II_Eu_Op	Vertebrata	LDT:II_Ch_Ve	Cellular	DOT:I
ENSGALG00000000826	10454	GL:III_(8000,16500]	5	CRMN_III:4-5	ENSGALT00000001206	365	PL:III_(340,490]	1	DNIR:1	Chordata	GA:III	Vertebrata	ModAge:IV_Ve	Euteleostomi	LDT:III_Eut	Cellular	DOT:I
ENSGALG00000000830	37108	GL:IV_(16500,38000]	4	CRMN_III:4-5	ENSGALT00000001212	1296	PL:V_(770,]	1	DNIR:1	Bilateria	GA:II	Eumetazoa	ModAge:III_EuMe	NULL	LDT:I_Op_Bi	Me	DOT:III
ENSGALG00000000833	8311	GL:III_(8000,16500]	2	CRMN_II:2-3	ENSGALT00000001221	553	PL:IV_(490,770]	2	DNIR:2	Bilateria	GA:II	Eukaryota	ModAge:II_Eu_Op	NULL	LDT:I_Op_Bi	Me	DOT:III
ENSGALG00000000834	9823	GL:III_(8000,16500]	3	CRMN_II:2-3	ENSGALT00000001223	254	PL:II_(210,340]	1	DNIR:1	Bilateria	GA:II	Opisthokonta	ModAge:II_Eu_Op	Vertebrata	LDT:II_Ch_Ve	Eu	DOT:II
ENSGALG00000000835	6509	GL:II_(3200,8000]	3	CRMN_II:2-3	ENSGALT00000041212	149	PL:I_(0,210]	1	DNIR:1	Chordata	GA:III	Eumetazoa	ModAge:III_EuMe	NULL	LDT:III_Eut	Eu	DOT:II
ENSGALG00000000836	1998	GL:I_(0,3200]	2	CRMN_II:2-3	ENSGALT00000001226	270	PL:II_(210,340]	1	DNIR:1	Opisthokonta	GA:I	Eumetazoa	ModAge:III_EuMe	Euteleostomi	LDT:III_Eut	Eu	DOT:II
ENSGALG00000000837	18369	GL:IV_(16500,38000]	3	CRMN_II:2-3	ENSGALT00000001227	332	PL:II_(210,340]	1	DNIR:1	Bilateria	GA:II	Eumetazoa	ModAge:III_EuMe	Bilateria	LDT:I_Op_Bi	Cellular	DOT:I
ENSGALG00000000838	12882	GL:III_(8000,16500]	12	CRMN_IV:>5	ENSGALT00000001229	893	PL:V_(770,]	2	DNIR:2	Chordata	GA:III	Eukaryota	ModAge:II_Eu_Op	NULL	LDT:II_Ch_Ve	Me	DOT:III
ENSGALG00000000839	26275	GL:IV_(16500,38000]	4	CRMN_III:4-5	ENSGALT00000001231	354	PL:III_(340,490]	1	DNIR:1	Bilateria	GA:II	Eumetazoa	ModAge:III_EuMe	Euteleostomi	LDT:III_Eut	Eu	DOT:II
ENSGALG00000000840	29866	GL:IV_(16500,38000]	1	CRMN_I:0-1	ENSGALT00000001233	783	PL:V_(770,]	4	DNIR:>2	Bilateria	GA:II	NULL	ModAge:V_NoGA	Bilateria	LDT:I_Op_Bi	Me	DOT:III
ENSGALG00000000842	1403	GL:I_(0,3200]	2	CRMN_II:2-3	ENSGALT00000001235	101	PL:I_(0,210]	1	DNIR:1	Bilateria	GA:II	Eukaryota	ModAge:II_Eu_Op	NULL	LDT:I_Op_Bi	Eu	DOT:II
ENSGALG00000000843	55529	GL:V_(38000,]	2	CRMN_II:2-3	ENSGALT00000001236	1532	PL:V_(770,]	3	DNIR:>2	Opisthokonta	GA:I	Opisthokonta	ModAge:II_Eu_Op	NULL	LDT:I_Op_Bi	Me	DOT:III
ENSGALG00000000844	16923	GL:IV_(16500,38000]	1	CRMN_I:0-1	ENSGALT00000001237	824	PL:V_(770,]	3	DNIR:>2	Opisthokonta	GA:I	NULL	ModAge:V_NoGA	Chordata	LDT:II_Ch_Ve	Cellular	DOT:I
ENSGALG00000000845	81241	GL:V_(38000,]	4	CRMN_III:4-5	ENSGALT00000036390	707	PL:IV_(490,770]	2	DNIR:2	Bilateria	GA:II	NULL	ModAge:V_NoGA	NULL	LDT:I_Op_Bi	Eu	DOT:II
ENSGALG00000000846	67446	GL:V_(38000,]	2	CRMN_II:2-3	ENSGALT00000001241	486	PL:III_(340,490]	0	DNIR:0	Chordata	GA:III	Vertebrata	ModAge:IV_Ve	NULL	LDT:II_Ch_Ve	NULL	DOT:NoD
ENSGALG00000000847	36617	GL:IV_(16500,38000]	8	CRMN_IV:>5	ENSGALT00000001243	992	PL:V_(770,]	2	DNIR:2	Bilateria	GA:II	Eukaryota	ModAge:II_Eu_Op	Bilateria	LDT:I_Op_Bi	Eu	DOT:II
ENSGALG00000000848	41729	GL:V_(38000,]	3	CRMN_II:2-3	ENSGALT00000001245	821	PL:V_(770,]	2	DNIR:2	Opisthokonta	GA:I	NULL	ModAge:V_NoGA	Euteleostomi	LDT:III_Eut	Eu	DOT:II
ENSGALG00000000850	4721	GL:II_(3200,8000]	3	CRMN_II:2-3	ENSGALT00000001248	801	PL:V_(770,]	2	DNIR:2	Chordata	GA:III	NULL	ModAge:V_NoGA	NULL	LDT:III_Eut	Me	DOT:III
ENSGALG00000000852	5644	GL:II_(3200,8000]	4	CRMN_III:4-5	ENSGALT00000001250	379	PL:III_(340,490]	1	DNIR:1	Chordata	GA:III	Eumetazoa	ModAge:III_EuMe	NULL	LDT:III_Eut	Me	DOT:III
ENSGALG00000000853	8778	GL:III_(8000,16500]	6	CRMN_IV:>5	ENSGALT00000001251	482	PL:III_(340,490]	1	DNIR:1	Opisthokonta	GA:I	NULL	ModAge:V_NoGA	Euteleostomi	LDT:III_Eut	Cellular	DOT:I
ENSGALG00000000855	14389	GL:III_(8000,16500]	7	CRMN_IV:>5	ENSGALT00000001253	468	PL:III_(340,490]	1	DNIR:1	Opisthokonta	GA:I	Cellular_organisms	ModAge:I_Ce	NULL	LDT:I_Op_Bi	Cellular	DOT:I
ENSGALG00000000856	11292	GL:III_(8000,16500]	3	CRMN_II:2-3	ENSGALT00000001255	599	PL:IV_(490,770]	1	DNIR:1	Opisthokonta	GA:I	NULL	ModAge:V_NoGA	NULL	LDT:I_Op_Bi	Cellular	DOT:I
ENSGALG00000000857	9918	GL:III_(8000,16500]	3	CRMN_II:2-3	ENSGALT00000001256	495	PL:IV_(490,770]	2	DNIR:2	Opisthokonta	GA:I	Eukaryota	ModAge:II_Eu_Op	Euteleostomi	LDT:III_Eut	Eu	DOT:II
ENSGALG00000000860	26179	GL:IV_(16500,38000]	2	CRMN_II:2-3	ENSGALT00000001259	518	PL:IV_(490,770]	1	DNIR:1	Bilateria	GA:II	Euk+Bac	ModAge:I_Ce	Vertebrata	LDT:II_Ch_Ve	Cellular	DOT:I
ENSGALG00000000862	29381	GL:IV_(16500,38000]	2	CRMN_II:2-3	ENSGALT00000001264	1888	PL:V_(770,]	0	DNIR:0	Chordata	GA:III	Vertebrata	ModAge:IV_Ve	Euteleostomi	LDT:III_Eut	NULL	DOT:NoD
ENSGALG00000000863	5992	GL:II_(3200,8000]	4	CRMN_III:4-5	ENSGALT00000001265	576	PL:IV_(490,770]	1	DNIR:1	Bilateria	GA:II	Eukaryota	ModAge:II_Eu_Op	Euteleostomi	LDT:III_Eut	Cellular	DOT:I
ENSGALG00000000864	9566	GL:III_(8000,16500]	10	CRMN_IV:>5	ENSGALT00000001266	454	PL:III_(340,490]	2	DNIR:2	Opisthokonta	GA:I	Eumetazoa	ModAge:III_EuMe	Chordata	LDT:II_Ch_Ve	Eu	DOT:II
ENSGALG00000000865	5297	GL:II_(3200,8000]	5	CRMN_III:4-5	ENSGALT00000001274	518	PL:IV_(490,770]	4	DNIR:>2	Chordata	GA:III	Vertebrata	ModAge:IV_Ve	Tetrapoda	LDT:III_Eut	Ch	DOT:IV
ENSGALG00000000866	7170	GL:II_(3200,8000]	10	CRMN_IV:>5	ENSGALT00000001276	472	PL:III_(340,490]	1	DNIR:1	Bilateria	GA:II	Cellular_organisms	ModAge:I_Ce	Gallus gallus	LDT:IV_Gallus gallus	Cellular	DOT:I
ENSGALG00000000868	10477	GL:III_(8000,16500]	1	CRMN_I:0-1	ENSGALT00000001279	326	PL:II_(210,340]	1	DNIR:1	Bilateria	GA:II	Eukaryota	ModAge:II_Eu_Op	NULL	LDT:I_Op_Bi	Eu	DOT:II
ENSGALG00000000869	11163	GL:III_(8000,16500]	5	CRMN_III:4-5	ENSGALT00000001280	365	PL:III_(340,490]	1	DNIR:1	Bilateria	GA:II	NULL	ModAge:V_NoGA	Euteleostomi	LDT:III_Eut	Eu	DOT:II
ENSGALG00000000870	153090	GL:V_(38000,]	1	CRMN_I:0-1	ENSGALT00000001283	231	PL:II_(210,340]	1	DNIR:1	Opisthokonta	GA:I	NULL	ModAge:V_NoGA	NULL	LDT:I_Op_Bi	Cellular	DOT:I
ENSGALG00000000871	1527	GL:I_(0,3200]	6	CRMN_IV:>5	ENSGALT00000036385	303	PL:II_(210,340]	1	DNIR:1	Chordata	GA:III	Vertebrata	ModAge:IV_Ve	Gallus gallus	LDT:IV_Gallus gallus	Ch	DOT:IV
ENSGALG00000000874	13707	GL:III_(8000,16500]	4	CRMN_III:4-5	ENSGALT00000001288	405	PL:III_(340,490]	1	DNIR:1	Bilateria	GA:II	Vertebrata	ModAge:IV_Ve	Vertebrata	LDT:II_Ch_Ve	Me	DOT:III
ENSGALG00000000875	29641	GL:IV_(16500,38000]	3	CRMN_II:2-3	ENSGALT00000001289	1418	PL:V_(770,]	6	DNIR:>2	Opisthokonta	GA:I	Eumetazoa	ModAge:III_EuMe	Vertebrata	LDT:II_Ch_Ve	Cellular	DOT:I
ENSGALG00000000878	7944	GL:II_(3200,8000]	1	CRMN_I:0-1	ENSGALT00000001292	797	PL:V_(770,]	1	DNIR:1	Opisthokonta	GA:I	Eukaryota	ModAge:II_Eu_Op	Euteleostomi	LDT:III_Eut	Eu	DOT:II
ENSGALG00000000880	3201	GL:II_(3200,8000]	5	CRMN_III:4-5	ENSGALT00000001294	214	PL:II_(210,340]	1	DNIR:1	Bilateria	GA:II	Eukaryota	ModAge:II_Eu_Op	NULL	LDT:I_Op_Bi	Eu	DOT:II
ENSGALG00000000881	4567	GL:II_(3200,8000]	4	CRMN_III:4-5	ENSGALT00000001295	493	PL:IV_(490,770]	1	DNIR:1	Bilateria	GA:II	Eumetazoa	ModAge:III_EuMe	NULL	LDT:I_Op_Bi	Eu	DOT:II
ENSGALG00000000882	1985	GL:I_(0,3200]	5	CRMN_III:4-5	ENSGALT00000001296	255	PL:II_(210,340]	0	DNIR:0	Chordata	GA:III	Vertebrata	ModAge:IV_Ve	Vertebrata	LDT:II_Ch_Ve	NULL	DOT:NoD
ENSGALG00000000883	21591	GL:IV_(16500,38000]	5	CRMN_III:4-5	ENSGALT00000001297	309	PL:II_(210,340]	1	DNIR:1	Opisthokonta	GA:I	Eukaryota	ModAge:II_Eu_Op	Vertebrata	LDT:II_Ch_Ve	Cellular	DOT:I
ENSGALG00000000884	6671	GL:II_(3200,8000]	2	CRMN_II:2-3	ENSGALT00000001298	276	PL:II_(210,340]	1	DNIR:1	Chordata	GA:III	Eumetazoa	ModAge:III_EuMe	NULL	LDT:II_Ch_Ve	Me	DOT:III
ENSGALG00000000886	3593	GL:II_(3200,8000]	1	CRMN_I:0-1	ENSGALT00000001300	356	PL:III_(340,490]	1	DNIR:1	Chordata	GA:III	Eukaryota	ModAge:II_Eu_Op	NULL	LDT:II_Ch_Ve	Me	DOT:III
ENSGALG00000000887	2455	GL:I_(0,3200]	2	CRMN_II:2-3	ENSGALT00000001301	262	PL:II_(210,340]	1	DNIR:1	Chordata	GA:III	NULL	ModAge:V_NoGA	Euteleostomi	LDT:III_Eut	Me	DOT:III
ENSGALG00000000889	20113	GL:IV_(16500,38000]	1	CRMN_I:0-1	ENSGALT00000001304	350	PL:III_(340,490]	1	DNIR:1	Opisthokonta	GA:I	NULL	ModAge:V_NoGA	Bilateria	LDT:I_Op_Bi	Cellular	DOT:I
ENSGALG00000000890	17933	GL:IV_(16500,38000]	10	CRMN_IV:>5	ENSGALT00000001308	748	PL:IV_(490,770]	1	DNIR:1	Opisthokonta	GA:I	Eukaryota	ModAge:II_Eu_Op	Euteleostomi	LDT:III_Eut	Cellular	DOT:I
ENSGALG00000000891	2858	GL:I_(0,3200]	0	CRMN_I:0-1	ENSGALT00000001309	471	PL:III_(340,490]	1	DNIR:1	Opisthokonta	GA:I	Eukaryota	ModAge:II_Eu_Op	Bilateria	LDT:I_Op_Bi	Cellular	DOT:I
ENSGALG00000000892	2290	GL:I_(0,3200]	10	CRMN_IV:>5	ENSGALT00000001312	175	PL:I_(0,210]	1	DNIR:1	Chordata	GA:III	Vertebrata	ModAge:IV_Ve	NULL	LDT:III_Eut	Ch	DOT:IV
ENSGALG00000000893	9420	GL:III_(8000,16500]	3	CRMN_II:2-3	ENSGALT00000001314	455	PL:III_(340,490]	2	DNIR:2	Opisthokonta	GA:I	Euk+Bac	ModAge:I_Ce	Bilateria	LDT:I_Op_Bi	Ch	DOT:IV
ENSGALG00000000894	27097	GL:IV_(16500,38000]	2	CRMN_II:2-3	ENSGALT00000001315	515	PL:IV_(490,770]	2	DNIR:2	Chordata	GA:III	Eumetazoa	ModAge:III_EuMe	Euteleostomi	LDT:III_Eut	Ch	DOT:IV
ENSGALG00000000895	8874	GL:III_(8000,16500]	1	CRMN_I:0-1	ENSGALT00000001317	341	PL:III_(340,490]	2	DNIR:2	Bilateria	GA:II	Eukaryota	ModAge:II_Eu_Op	Bilateria	LDT:I_Op_Bi	Me	DOT:III
ENSGALG00000000897	3678	GL:II_(3200,8000]	3	CRMN_II:2-3	ENSGALT00000001319	221	PL:II_(210,340]	1	DNIR:1	Bilateria	GA:II	Eumetazoa	ModAge:III_EuMe	Vertebrata	LDT:II_Ch_Ve	Me	DOT:III
ENSGALG00000000898	6526	GL:II_(3200,8000]	7	CRMN_IV:>5	ENSGALT00000001320	193	PL:I_(0,210]	1	DNIR:1	Bilateria	GA:II	Eukaryota	ModAge:II_Eu_Op	NULL	LDT:I_Op_Bi	Me	DOT:III
ENSGALG00000000899	46145	GL:V_(38000,]	3	CRMN_II:2-3	ENSGALT00000001321	827	PL:V_(770,]	2	DNIR:2	Opisthokonta	GA:I	Opisthokonta	ModAge:II_Eu_Op	Vertebrata	LDT:II_Ch_Ve	Me	DOT:III
ENSGALG00000000900	716	GL:I_(0,3200]	2	CRMN_II:2-3	ENSGALT00000001322	115	PL:I_(0,210]	2	DNIR:2	Chordata	GA:III	Eumetazoa	ModAge:III_EuMe	NULL	LDT:II_Ch_Ve	Ch	DOT:IV
ENSGALG00000000901	1137	GL:I_(0,3200]	3	CRMN_II:2-3	ENSGALT00000001323	378	PL:III_(340,490]	1	DNIR:1	Bilateria	GA:II	Eumetazoa	ModAge:III_EuMe	Tetrapoda	LDT:III_Eut	Cellular	DOT:I
ENSGALG00000000902	4694	GL:II_(3200,8000]	5	CRMN_III:4-5	ENSGALT00000001324	417	PL:III_(340,490]	1	DNIR:1	Chordata	GA:III	NULL	ModAge:V_NoGA	NULL	LDT:III_Eut	Ch	DOT:IV
ENSGALG00000000903	1894	GL:I_(0,3200]	5	CRMN_III:4-5	ENSGALT00000001325	328	PL:II_(210,340]	2	DNIR:2	Chordata	GA:III	Eumetazoa	ModAge:III_EuMe	NULL	LDT:III_Eut	Ch	DOT:IV
ENSGALG00000000904	3137	GL:I_(0,3200]	2	CRMN_II:2-3	ENSGALT00000044152	161	PL:I_(0,210]	1	DNIR:1	Bilateria	GA:II	Eukaryota	ModAge:II_Eu_Op	NULL	LDT:I_Op_Bi	Eu	DOT:II
ENSGALG00000000905	2520	GL:I_(0,3200]	3	CRMN_II:2-3	ENSGALT00000029152	258	PL:II_(210,340]	1	DNIR:1	Opisthokonta	GA:I	Eukaryota	ModAge:II_Eu_Op	NULL	LDT:I_Op_Bi	Cellular	DOT:I
ENSGALG00000000906	69815	GL:V_(38000,]	10	CRMN_IV:>5	ENSGALT00000001330	582	PL:IV_(490,770]	2	DNIR:2	Opisthokonta	GA:I	Eukaryota	ModAge:II_Eu_Op	Euteleostomi	LDT:III_Eut	Eu	DOT:II
ENSGALG00000000907	12165	GL:III_(8000,16500]	4	CRMN_III:4-5	ENSGALT00000001334	590	PL:IV_(490,770]	2	DNIR:2	Opisthokonta	GA:I	Eukaryota	ModAge:II_Eu_Op	NULL	LDT:I_Op_Bi	Cellular	DOT:I
ENSGALG00000000908	20698	GL:IV_(16500,38000]	6	CRMN_IV:>5	ENSGALT00000001336	503	PL:IV_(490,770]	1	DNIR:1	Bilateria	GA:II	Eukaryota	ModAge:II_Eu_Op	Bilateria	LDT:I_Op_Bi	Eu	DOT:II
ENSGALG00000000909	4563	GL:II_(3200,8000]	2	CRMN_II:2-3	ENSGALT00000001337	434	PL:III_(340,490]	2	DNIR:2	Chordata	GA:III	Eukaryota	ModAge:II_Eu_Op	Euteleostomi	LDT:III_Eut	Ch	DOT:IV
ENSGALG00000000911	2040	GL:I_(0,3200]	4	CRMN_III:4-5	ENSGALT00000001340	154	PL:I_(0,210]	0	DNIR:0	Chordata	GA:III	Vertebrata	ModAge:IV_Ve	NULL	LDT:III_Eut	NULL	DOT:NoD
ENSGALG00000000912	12661	GL:III_(8000,16500]	1	CRMN_I:0-1	ENSGALT00000001107	345	PL:III_(340,490]	1	DNIR:1	Opisthokonta	GA:I	Eumetazoa	ModAge:III_EuMe	Chordata	LDT:II_Ch_Ve	Cellular	DOT:I
ENSGALG00000000913	6432	GL:II_(3200,8000]	5	CRMN_III:4-5	ENSGALT00000001342	393	PL:III_(340,490]	1	DNIR:1	Bilateria	GA:II	Vertebrata	ModAge:IV_Ve	Tetrapoda	LDT:III_Eut	Cellular	DOT:I
ENSGALG00000000914	1245	GL:I_(0,3200]	2	CRMN_II:2-3	ENSGALT00000001343	414	PL:III_(340,490]	0	DNIR:0	Chordata	GA:III	Eumetazoa	ModAge:III_EuMe	NULL	LDT:III_Eut	NULL	DOT:NoD
ENSGALG00000000917	151833	GL:V_(38000,]	1	CRMN_I:0-1	ENSGALT00000041271	585	PL:IV_(490,770]	2	DNIR:2	Chordata	GA:III	Vertebrata	ModAge:IV_Ve	Euteleostomi	LDT:III_Eut	Ch	DOT:IV
ENSGALG00000000918	3575	GL:II_(3200,8000]	3	CRMN_II:2-3	ENSGALT00000001352	244	PL:II_(210,340]	1	DNIR:1	Chordata	GA:III	NULL	ModAge:V_NoGA	NULL	LDT:II_Ch_Ve	Me	DOT:III
ENSGALG00000000919	11883	GL:III_(8000,16500]	5	CRMN_III:4-5	ENSGALT00000001353	648	PL:IV_(490,770]	0	DNIR:0	Chordata	GA:III	NULL	ModAge:V_NoGA	NULL	LDT:III_Eut	NULL	DOT:NoD
ENSGALG00000000920	8551	GL:III_(8000,16500]	2	CRMN_II:2-3	ENSGALT00000001354	1196	PL:V_(770,]	3	DNIR:>2	Chordata	GA:III	NULL	ModAge:V_NoGA	Euteleostomi	LDT:III_Eut	Me	DOT:III
ENSGALG00000000921	10747	GL:III_(8000,16500]	1	CRMN_I:0-1	ENSGALT00000001355	690	PL:IV_(490,770]	1	DNIR:1	Bilateria	GA:II	Euk+Bac	ModAge:I_Ce	Vertebrata	LDT:II_Ch_Ve	Cellular	DOT:I
ENSGALG00000000927	13274	GL:III_(8000,16500]	10	CRMN_IV:>5	ENSGALT00000001362	490	PL:III_(340,490]	1	DNIR:1	Chordata	GA:III	Eumetazoa	ModAge:III_EuMe	Vertebrata	LDT:II_Ch_Ve	Eu	DOT:II
ENSGALG00000000930	33677	GL:IV_(16500,38000]	2	CRMN_II:2-3	ENSGALT00000001367	1041	PL:V_(770,]	4	DNIR:>2	Opisthokonta	GA:I	Eukaryota	ModAge:II_Eu_Op	Vertebrata	LDT:II_Ch_Ve	IV_Ch	DOT:IV
ENSGALG00000000934	4843	GL:II_(3200,8000]	6	CRMN_IV:>5	ENSGALT00000001372	464	PL:III_(340,490]	2	DNIR:2	Chordata	GA:III	Eumetazoa	ModAge:III_EuMe	Euteleostomi	LDT:III_Eut	Eu	DOT:II
ENSGALG00000000935	13621	GL:III_(8000,16500]	0	CRMN_I:0-1	ENSGALT00000001374	390	PL:III_(340,490]	0	DNIR:0	Chordata	GA:III	Vertebrata	ModAge:IV_Ve	Euteleostomi	LDT:III_Eut	NULL	DOT:NoD
ENSGALG00000000936	93601	GL:V_(38000,]	5	CRMN_III:4-5	ENSGALT00000001376	378	PL:III_(340,490]	3	DNIR:>2	Bilateria	GA:II	Eumetazoa	ModAge:III_EuMe	Euteleostomi	LDT:III_Eut	Eu	DOT:II
ENSGALG00000000939	39756	GL:V_(38000,]	1	CRMN_I:0-1	ENSGALT00000024450	1117	PL:V_(770,]	6	DNIR:>2	Bilateria	GA:II	Eumetazoa	ModAge:III_EuMe	Euteleostomi	LDT:III_Eut	Me	DOT:III
ENSGALG00000000940	1186	GL:I_(0,3200]	0	CRMN_I:0-1	ENSGALT00000001386	204	PL:I_(0,210]	0	DNIR:0	Sauropsida	GA:IV	NULL	ModAge:V_NoGA	NULL	LDT:IV_Gallus gallus	NULL	DOT:NoD
ENSGALG00000000943	21157	GL:IV_(16500,38000]	5	CRMN_III:4-5	ENSGALT00000001392	691	PL:IV_(490,770]	4	DNIR:>2	Bilateria	GA:II	Eukaryota	ModAge:II_Eu_Op	Bilateria	LDT:I_Op_Bi	Cellular	DOT:I
ENSGALG00000000944	2866	GL:I_(0,3200]	2	CRMN_II:2-3	ENSGALT00000001394	120	PL:I_(0,210]	1	DNIR:1	Opisthokonta	GA:I	Eukaryota	ModAge:II_Eu_Op	NULL	LDT:I_Op_Bi	Cellular	DOT:I
ENSGALG00000000946	29443	GL:IV_(16500,38000]	5	CRMN_III:4-5	ENSGALT00000001396	122	PL:I_(0,210]	1	DNIR:1	Bilateria	GA:II	Eukaryota	ModAge:II_Eu_Op	NULL	LDT:I_Op_Bi	Cellular	DOT:I
ENSGALG00000000947	19027	GL:IV_(16500,38000]	3	CRMN_II:2-3	ENSGALT00000001398	449	PL:III_(340,490]	4	DNIR:>2	Opisthokonta	GA:I	Euk+Bac	ModAge:I_Ce	Euteleostomi	LDT:III_Eut	Cellular	DOT:I
ENSGALG00000000949	6201	GL:II_(3200,8000]	3	CRMN_II:2-3	ENSGALT00000001401	212	PL:II_(210,340]	0	DNIR:0	Chordata	GA:III	Vertebrata	ModAge:IV_Ve	Euteleostomi	LDT:III_Eut	NULL	DOT:NoD
ENSGALG00000000950	48723	GL:V_(38000,]	2	CRMN_II:2-3	ENSGALT00000001402	288	PL:II_(210,340]	1	DNIR:1	Bilateria	GA:II	NULL	ModAge:V_NoGA	Vertebrata	LDT:II_Ch_Ve	Me	DOT:III
ENSGALG00000000951	14288	GL:III_(8000,16500]	9	CRMN_IV:>5	ENSGALT00000040643	91	PL:I_(0,210]	1	DNIR:1	Chordata	GA:III	Vertebrata	ModAge:IV_Ve	Amniota	LDT:III_Eut	Ch	DOT:IV
ENSGALG00000000953	10377	GL:III_(8000,16500]	3	CRMN_II:2-3	ENSGALT00000031371	466	PL:III_(340,490]	1	DNIR:1	Bilateria	GA:II	Opisthokonta	ModAge:II_Eu_Op	Chordata	LDT:II_Ch_Ve	Eu	DOT:II
ENSGALG00000000954	1828	GL:I_(0,3200]	6	CRMN_IV:>5	ENSGALT00000001408	305	PL:II_(210,340]	1	DNIR:1	Opisthokonta	GA:I	Eukaryota	ModAge:II_Eu_Op	NULL	LDT:I_Op_Bi	Cellular	DOT:I
ENSGALG00000000955	6835	GL:II_(3200,8000]	3	CRMN_II:2-3	ENSGALT00000001409	209	PL:I_(0,210]	1	DNIR:1	Bilateria	GA:II	Eukaryota	ModAge:II_Eu_Op	NULL	LDT:I_Op_Bi	Me	DOT:III
ENSGALG00000000956	20445	GL:IV_(16500,38000]	5	CRMN_III:4-5	ENSGALT00000035206	95	PL:I_(0,210]	1	DNIR:1	Chordata	GA:III	Vertebrata	ModAge:IV_Ve	Amniota	LDT:III_Eut	Ch	DOT:IV
ENSGALG00000000957	2871	GL:I_(0,3200]	1	CRMN_I:0-1	ENSGALT00000001411	395	PL:III_(340,490]	1	DNIR:1	Chordata	GA:III	Vertebrata	ModAge:IV_Ve	Euteleostomi	LDT:III_Eut	Me	DOT:III
ENSGALG00000000958	16249	GL:III_(8000,16500]	5	CRMN_III:4-5	ENSGALT00000001413	550	PL:IV_(490,770]	3	DNIR:>2	Bilateria	GA:II	NULL	ModAge:V_NoGA	Bilateria	LDT:I_Op_Bi	Eu	DOT:II
ENSGALG00000000959	8202	GL:III_(8000,16500]	6	CRMN_IV:>5	ENSGALT00000001414	545	PL:IV_(490,770]	1	DNIR:1	Opisthokonta	GA:I	Eukaryota	ModAge:II_Eu_Op	Euteleostomi	LDT:III_Eut	Eu	DOT:II
ENSGALG00000000962	6194	GL:II_(3200,8000]	1	CRMN_I:0-1	ENSGALT00000001417	459	PL:III_(340,490]	1	DNIR:1	Opisthokonta	GA:I	Eukaryota	ModAge:II_Eu_Op	NULL	LDT:I_Op_Bi	Cellular	DOT:I
ENSGALG00000000966	20716	GL:IV_(16500,38000]	3	CRMN_II:2-3	ENSGALT00000001430	1384	PL:V_(770,]	0	DNIR:0	Bilateria	GA:II	Eumetazoa	ModAge:III_EuMe	NULL	LDT:I_Op_Bi	NULL	DOT:NoD
ENSGALG00000000970	3432	GL:II_(3200,8000]	4	CRMN_III:4-5	ENSGALT00000001434	532	PL:IV_(490,770]	1	DNIR:1	Opisthokonta	GA:I	NULL	ModAge:V_NoGA	NULL	LDT:I_Op_Bi	Cellular	DOT:I
ENSGALG00000000972	94928	GL:V_(38000,]	4	CRMN_III:4-5	ENSGALT00000001436	433	PL:III_(340,490]	2	DNIR:2	Bilateria	GA:II	Eumetazoa	ModAge:III_EuMe	Euteleostomi	LDT:III_Eut	Me	DOT:III
ENSGALG00000000974	4542	GL:II_(3200,8000]	2	CRMN_II:2-3	ENSGALT00000001439	503	PL:IV_(490,770]	2	DNIR:2	Chordata	GA:III	NULL	ModAge:V_NoGA	NULL	LDT:III_Eut	Me	DOT:III
ENSGALG00000000975	2452	GL:I_(0,3200]	2	CRMN_II:2-3	ENSGALT00000001441	183	PL:I_(0,210]	0	DNIR:0	Chordata	GA:III	Vertebrata	ModAge:IV_Ve	NULL	LDT:III_Eut	NULL	DOT:NoD
ENSGALG00000000976	2217	GL:I_(0,3200]	1	CRMN_I:0-1	ENSGALT00000001442	307	PL:II_(210,340]	1	DNIR:1	Bilateria	GA:II	Eumetazoa	ModAge:III_EuMe	NULL	LDT:I_Op_Bi	Me	DOT:III
ENSGALG00000000977	84708	GL:V_(38000,]	4	CRMN_III:4-5	ENSGALT00000001443	522	PL:IV_(490,770]	1	DNIR:1	Bilateria	GA:II	Opisthokonta	ModAge:II_Eu_Op	NULL	LDT:I_Op_Bi	Eu	DOT:II
ENSGALG00000000978	10776	GL:III_(8000,16500]	1	CRMN_I:0-1	ENSGALT00000001445	950	PL:V_(770,]	0	DNIR:0	Bilateria	GA:II	Eukaryota	ModAge:II_Eu_Op	NULL	LDT:I_Op_Bi	NULL	DOT:NoD
ENSGALG00000000979	11296	GL:III_(8000,16500]	9	CRMN_IV:>5	ENSGALT00000001447	720	PL:IV_(490,770]	1	DNIR:1	Bilateria	GA:II	NULL	ModAge:V_NoGA	Tetrapoda	LDT:III_Eut	Cellular	DOT:I
ENSGALG00000000980	4952	GL:II_(3200,8000]	6	CRMN_IV:>5	ENSGALT00000001448	575	PL:IV_(490,770]	3	DNIR:>2	Opisthokonta	GA:I	Eumetazoa	ModAge:III_EuMe	Bilateria	LDT:I_Op_Bi	Cellular	DOT:I
ENSGALG00000000981	10155	GL:III_(8000,16500]	1	CRMN_I:0-1	ENSGALT00000001449	563	PL:IV_(490,770]	1	DNIR:1	Bilateria	GA:II	Eumetazoa	ModAge:III_EuMe	Euteleostomi	LDT:III_Eut	Me	DOT:III
ENSGALG00000000982	7540	GL:II_(3200,8000]	4	CRMN_III:4-5	ENSGALT00000001450	452	PL:III_(340,490]	0	DNIR:0	Chordata	GA:III	Vertebrata	ModAge:IV_Ve	NULL	LDT:II_Ch_Ve	NULL	DOT:NoD
ENSGALG00000000983	18111	GL:IV_(16500,38000]	3	CRMN_II:2-3	ENSGALT00000001453	843	PL:V_(770,]	5	DNIR:>2	Bilateria	GA:II	Eumetazoa	ModAge:III_EuMe	Euteleostomi	LDT:III_Eut	Me	DOT:III
ENSGALG00000000984	4894	GL:II_(3200,8000]	6	CRMN_IV:>5	ENSGALT00000001454	277	PL:II_(210,340]	1	DNIR:1	Opisthokonta	GA:I	Euk+Bac	ModAge:I_Ce	Sauria	LDT:III_Eut	Cellular	DOT:I
ENSGALG00000000988	17121	GL:IV_(16500,38000]	1	CRMN_I:0-1	ENSGALT00000001458	972	PL:V_(770,]	5	DNIR:>2	Opisthokonta	GA:I	Euk_Archaea	ModAge:I_Ce	Bilateria	LDT:I_Op_Bi	Ce	DOT:I
ENSGALG00000000990	3506	GL:II_(3200,8000]	2	CRMN_II:2-3	ENSGALT00000001462	348	PL:III_(340,490]	1	DNIR:1	Opisthokonta	GA:I	NULL	ModAge:V_NoGA	Euteleostomi	LDT:III_Eut	Cellular	DOT:I
ENSGALG00000000991	5958	GL:II_(3200,8000]	4	CRMN_III:4-5	ENSGALT00000001463	161	PL:I_(0,210]	1	DNIR:1	Opisthokonta	GA:I	Eukaryota	ModAge:II_Eu_Op	NULL	LDT:I_Op_Bi	Eu	DOT:II
ENSGALG00000000993	21780	GL:IV_(16500,38000]	4	CRMN_III:4-5	ENSGALT00000001466	1469	PL:V_(770,]	2	DNIR:2	Opisthokonta	GA:I	Eukaryota	ModAge:II_Eu_Op	Bilateria	LDT:I_Op_Bi	Eu	DOT:II
ENSGALG00000000994	1187	GL:I_(0,3200]	5	CRMN_III:4-5	ENSGALT00000001470	211	PL:II_(210,340]	1	DNIR:1	Bilateria	GA:II	Eumetazoa	ModAge:III_EuMe	Euteleostomi	LDT:III_Eut	Cellular	DOT:I
ENSGALG00000000996	27000	GL:IV_(16500,38000]	1	CRMN_I:0-1	ENSGALT00000001472	1240	PL:V_(770,]	3	DNIR:>2	Opisthokonta	GA:I	Eukaryota	ModAge:II_Eu_Op	NULL	LDT:I_Op_Bi	Me	DOT:III
ENSGALG00000000997	3287	GL:II_(3200,8000]	10	CRMN_IV:>5	ENSGALT00000001473	394	PL:III_(340,490]	2	DNIR:2	Chordata	GA:III	Eumetazoa	ModAge:III_EuMe	Vertebrata	LDT:II_Ch_Ve	Ch	DOT:IV
ENSGALG00000000998	6859	GL:II_(3200,8000]	4	CRMN_III:4-5	ENSGALT00000001474	290	PL:II_(210,340]	1	DNIR:1	Chordata	GA:III	Vertebrata	ModAge:IV_Ve	Euteleostomi	LDT:III_Eut	Ch	DOT:IV
ENSGALG00000000999	3565	GL:II_(3200,8000]	3	CRMN_II:2-3	ENSGALT00000001475	554	PL:IV_(490,770]	1	DNIR:1	Bilateria	GA:II	Vertebrata	ModAge:IV_Ve	Euteleostomi	LDT:III_Eut	Eu	DOT:II
ENSGALG00000001000	4053	GL:II_(3200,8000]	4	CRMN_III:4-5	ENSGALT00000001476	652	PL:IV_(490,770]	1	DNIR:1	Opisthokonta	GA:I	Cellular_organisms	ModAge:I_Ce	Bilateria	LDT:I_Op_Bi	Cellular	DOT:I
ENSGALG00000001001	63821	GL:V_(38000,]	4	CRMN_III:4-5	ENSGALT00000001477	387	PL:III_(340,490]	1	DNIR:1	Bilateria	GA:II	Eumetazoa	ModAge:III_EuMe	Bilateria	LDT:I_Op_Bi	Cellular	DOT:I
ENSGALG00000001002	2218	GL:I_(0,3200]	5	CRMN_III:4-5	ENSGALT00000001479	348	PL:III_(340,490]	3	DNIR:>2	Bilateria	GA:II	Opisthokonta	ModAge:II_Eu_Op	Bilateria	LDT:I_Op_Bi	Cellular	DOT:I
ENSGALG00000001003	13601	GL:III_(8000,16500]	3	CRMN_II:2-3	ENSGALT00000001481	530	PL:IV_(490,770]	0	DNIR:0	Chordata	GA:III	Eumetazoa	ModAge:III_EuMe	NULL	LDT:II_Ch_Ve	NULL	DOT:NoD
ENSGALG00000001004	11299	GL:III_(8000,16500]	6	CRMN_IV:>5	ENSGALT00000001482	728	PL:IV_(490,770]	1	DNIR:1	Bilateria	GA:II	Euk+Bac	ModAge:I_Ce	Tetrapoda	LDT:III_Eut	Cellular	DOT:I
ENSGALG00000001005	6874	GL:II_(3200,8000]	7	CRMN_IV:>5	ENSGALT00000001485	705	PL:IV_(490,770]	1	DNIR:1	Opisthokonta	GA:I	Euk_Archaea	ModAge:I_Ce	Bilateria	LDT:I_Op_Bi	Cellular	DOT:I
ENSGALG00000001006	28982	GL:IV_(16500,38000]	1	CRMN_I:0-1	ENSGALT00000001487	202	PL:I_(0,210]	1	DNIR:1	Chordata	GA:III	Opisthokonta	ModAge:II_Eu_Op	Euteleostomi	LDT:III_Eut	Me	DOT:III
ENSGALG00000001007	3168	GL:I_(0,3200]	0	CRMN_I:0-1	ENSGALT00000001489	431	PL:III_(340,490]	5	DNIR:>2	Bilateria	GA:II	Eumetazoa	ModAge:III_EuMe	Vertebrata	LDT:II_Ch_Ve	Ch	DOT:IV
ENSGALG00000001009	3486	GL:II_(3200,8000]	3	CRMN_II:2-3	ENSGALT00000001491	802	PL:V_(770,]	6	DNIR:>2	Chordata	GA:III	Vertebrata	ModAge:IV_Ve	Neognathae	LDT:III_Eut	Ch	DOT:IV
ENSGALG00000001011	13439	GL:III_(8000,16500]	0	CRMN_I:0-1	ENSGALT00000001493	1254	PL:V_(770,]	2	DNIR:2	Bilateria	GA:II	NULL	ModAge:V_NoGA	Euteleostomi	LDT:III_Eut	Cellular	DOT:I
ENSGALG00000001013	3762	GL:II_(3200,8000]	4	CRMN_III:4-5	ENSGALT00000001495	305	PL:II_(210,340]	1	DNIR:1	Opisthokonta	GA:I	Eukaryota	ModAge:II_Eu_Op	NULL	LDT:I_Op_Bi	Cellular	DOT:I
ENSGALG00000001014	3294	GL:II_(3200,8000]	1	CRMN_I:0-1	ENSGALT00000001496	108	PL:I_(0,210]	1	DNIR:1	Bilateria	GA:II	Eukaryota	ModAge:II_Eu_Op	Vertebrata	LDT:II_Ch_Ve	Eu	DOT:II
ENSGALG00000001017	12890	GL:III_(8000,16500]	3	CRMN_II:2-3	ENSGALT00000040509	449	PL:III_(340,490]	0	DNIR:0	Chordata	GA:III	Eukaryota	ModAge:II_Eu_Op	NULL	LDT:II_Ch_Ve	NULL	DOT:NoD
ENSGALG00000001018	8068	GL:III_(8000,16500]	2	CRMN_II:2-3	ENSGALT00000001501	339	PL:II_(210,340]	1	DNIR:1	Bilateria	GA:II	Eukaryota	ModAge:II_Eu_Op	NULL	LDT:I_Op_Bi	Cellular	DOT:I
ENSGALG00000001019	3586	GL:II_(3200,8000]	1	CRMN_I:0-1	ENSGALT00000001502	274	PL:II_(210,340]	1	DNIR:1	Bilateria	GA:II	NULL	ModAge:V_NoGA	Vertebrata	LDT:II_Ch_Ve	Me	DOT:III
ENSGALG00000001020	8205	GL:III_(8000,16500]	1	CRMN_I:0-1	ENSGALT00000001503	799	PL:V_(770,]	2	DNIR:2	Opisthokonta	GA:I	Eukaryota	ModAge:II_Eu_Op	Bilateria	LDT:I_Op_Bi	Me	DOT:III
ENSGALG00000001021	34744	GL:IV_(16500,38000]	6	CRMN_IV:>5	ENSGALT00000001507	908	PL:V_(770,]	1	DNIR:1	Bilateria	GA:II	Vertebrata	ModAge:IV_Ve	Euteleostomi	LDT:III_Eut	Cellular	DOT:I
ENSGALG00000001022	7797	GL:II_(3200,8000]	1	CRMN_I:0-1	ENSGALT00000001509	217	PL:II_(210,340]	0	DNIR:0	Bilateria	GA:II	Eumetazoa	ModAge:III_EuMe	NULL	LDT:I_Op_Bi	NULL	DOT:NoD
ENSGALG00000001023	62283	GL:V_(38000,]	0	CRMN_I:0-1	ENSGALT00000001512	1699	PL:V_(770,]	4	DNIR:>2	Bilateria	GA:II	NULL	ModAge:V_NoGA	Vertebrata	LDT:II_Ch_Ve	Me	DOT:III
ENSGALG00000001024	12799	GL:III_(8000,16500]	3	CRMN_II:2-3	ENSGALT00000044438	293	PL:II_(210,340]	1	DNIR:1	Chordata	GA:III	NULL	ModAge:V_NoGA	NULL	LDT:II_Ch_Ve	Me	DOT:III
ENSGALG00000001025	14228	GL:III_(8000,16500]	0	CRMN_I:0-1	ENSGALT00000001514	837	PL:V_(770,]	2	DNIR:2	Bilateria	GA:II	Eumetazoa	ModAge:III_EuMe	NULL	LDT:I_Op_Bi	Eu	DOT:II
ENSGALG00000001026	70696	GL:V_(38000,]	4	CRMN_III:4-5	ENSGALT00000023829	864	PL:V_(770,]	6	DNIR:>2	Bilateria	GA:II	Eumetazoa	ModAge:III_EuMe	Euteleostomi	LDT:III_Eut	Ch	DOT:IV
ENSGALG00000001027	14668	GL:III_(8000,16500]	4	CRMN_III:4-5	ENSGALT00000001523	899	PL:V_(770,]	2	DNIR:2	Bilateria	GA:II	Vertebrata	ModAge:IV_Ve	Euteleostomi	LDT:III_Eut	Ch	DOT:IV
ENSGALG00000001028	45376	GL:V_(38000,]	5	CRMN_III:4-5	ENSGALT00000001524	716	PL:IV_(490,770]	1	DNIR:1	Bilateria	GA:II	Eumetazoa	ModAge:III_EuMe	Euteleostomi	LDT:III_Eut	Eu	DOT:II
ENSGALG00000001030	5084	GL:II_(3200,8000]	3	CRMN_II:2-3	ENSGALT00000001527	229	PL:II_(210,340]	1	DNIR:1	Bilateria	GA:II	Eukaryota	ModAge:II_Eu_Op	Vertebrata	LDT:II_Ch_Ve	Me	DOT:III
ENSGALG00000001031	25485	GL:IV_(16500,38000]	5	CRMN_III:4-5	ENSGALT00000001528	598	PL:IV_(490,770]	1	DNIR:1	Chordata	GA:III	Eumetazoa	ModAge:III_EuMe	NULL	LDT:II_Ch_Ve	Eu	DOT:II
ENSGALG00000001032	3804	GL:II_(3200,8000]	3	CRMN_II:2-3	ENSGALT00000001529	314	PL:II_(210,340]	3	DNIR:>2	Bilateria	GA:II	Eukaryota	ModAge:II_Eu_Op	NULL	LDT:I_Op_Bi	Eu	DOT:II
ENSGALG00000001033	2670	GL:I_(0,3200]	3	CRMN_II:2-3	ENSGALT00000001530	504	PL:IV_(490,770]	1	DNIR:1	Bilateria	GA:II	Cellular_organisms	ModAge:I_Ce	NULL	LDT:I_Op_Bi	Cellular	DOT:I
ENSGALG00000001034	3320	GL:II_(3200,8000]	3	CRMN_II:2-3	ENSGALT00000040660	132	PL:I_(0,210]	0	DNIR:0	Bilateria	GA:II	NULL	ModAge:V_NoGA	NULL	LDT:I_Op_Bi	NULL	DOT:NoD
ENSGALG00000001035	6747	GL:II_(3200,8000]	5	CRMN_III:4-5	ENSGALT00000001533	471	PL:III_(340,490]	2	DNIR:2	Bilateria	GA:II	Eumetazoa	ModAge:III_EuMe	Euteleostomi	LDT:III_Eut	Me	DOT:III
ENSGALG00000001036	15942	GL:III_(8000,16500]	4	CRMN_III:4-5	ENSGALT00000001534	842	PL:V_(770,]	2	DNIR:2	Opisthokonta	GA:I	Eukaryota	ModAge:II_Eu_Op	NULL	LDT:I_Op_Bi	Eu	DOT:II
ENSGALG00000001037	30474	GL:IV_(16500,38000]	4	CRMN_III:4-5	ENSGALT00000001535	581	PL:IV_(490,770]	1	DNIR:1	Bilateria	GA:II	Eukaryota	ModAge:II_Eu_Op	NULL	LDT:I_Op_Bi	Me	DOT:III
ENSGALG00000001038	41342	GL:V_(38000,]	3	CRMN_II:2-3	ENSGALT00000001539	559	PL:IV_(490,770]	1	DNIR:1	Opisthokonta	GA:I	Eukaryota	ModAge:II_Eu_Op	Euteleostomi	LDT:III_Eut	Eu	DOT:II
ENSGALG00000001039	1429	GL:I_(0,3200]	2	CRMN_II:2-3	ENSGALT00000038698	109	PL:I_(0,210]	1	DNIR:1	Opisthokonta	GA:I	Eukaryota	ModAge:II_Eu_Op	NULL	LDT:I_Op_Bi	Cellular	DOT:I
ENSGALG00000001040	33046	GL:IV_(16500,38000]	5	CRMN_III:4-5	ENSGALT00000001544	1451	PL:V_(770,]	4	DNIR:>2	Bilateria	GA:II	NULL	ModAge:V_NoGA	Bilateria	LDT:I_Op_Bi	Me	DOT:III
ENSGALG00000001041	17256	GL:IV_(16500,38000]	2	CRMN_II:2-3	ENSGALT00000040450	657	PL:IV_(490,770]	5	DNIR:>2	Opisthokonta	GA:I	Eukaryota	ModAge:II_Eu_Op	Bilateria	LDT:I_Op_Bi	Me	DOT:III
ENSGALG00000001042	41776	GL:V_(38000,]	1	CRMN_I:0-1	ENSGALT00000001556	1141	PL:V_(770,]	2	DNIR:2	Bilateria	GA:II	Eukaryota	ModAge:II_Eu_Op	Euteleostomi	LDT:III_Eut	Eu	DOT:II
ENSGALG00000001043	31322	GL:IV_(16500,38000]	6	CRMN_IV:>5	ENSGALT00000001557	1204	PL:V_(770,]	1	DNIR:1	Opisthokonta	GA:I	Eukaryota	ModAge:II_Eu_Op	Bilateria	LDT:I_Op_Bi	Cellular	DOT:I
[truncated: 13,904 more rows]

## Sheet: D. rerio
Table S2-3: The values of the gene complexity and age degree of all PCGs (protein-coding genes)
[truncated: 25,639 more rows]

[truncated: 2 more sheets: D. melanogaster, C. elegans]
