# Supplementary material for: A two-level model for the role of complex and young genes in the formation of organism complexity and new insights into the relationship between evolution and development
Source: EvoDevo. 2018 Nov 12;9:22. doi: 10.1186/s13227-018-0111-4 (PMC6231269; doi:10.1186/s13227-018-0111-4)
Supplement: Supplementary file 3 — Additional file 3: Table S4. Short genes anticipating signal transduction in mouse. [file 13227_2018_111_MOESM3_ESM.xlsx]

## Sheet: 870_Short_Genes(less3200)_Signa
Table S4: Short genes anticipating signal transduction in mouse
Ensembl_GeneID	description	If_olfactory receptor	Chromosome Name	Gene Start (bp)	Gene End (bp)	GL	GL_5grades_new	CRMN	CRMN_pow1_3	CRMN5grade	GOT_oldest_taxa	GA4grade	simple4taxa	LDT_5grade	LDT_5grade_and_Singleton	Rep_Pr_ID_simple(PL_first)	RepPr_Seqlen	PL_5grades_new	DNIR	DNIR_3grade	DOT	DOT_5grade
ENSMUSG00000029184	olfactory receptor 109 [Source:MGI Symbol;Acc:MGI:2177492]	Y	17	37466208	37467152	945	I_<=3200	3	1.44225	CRMN:2-4	Tetrapoda	GA:III	Chordata	IV_Ma_Mur	IV_Ma_Mur	ENSMUSP00000031086	314	II_211-315	1	DNIR:1	Ch	IV
ENSMUSG00000032987	olfactory receptor 281 [Source:MGI Symbol;Acc:MGI:3030115]	Y	15	98456312	98457247	936	I_<=3200	0	0	CRMN:0	Amniota	GA:III	Chordata	IV_Ma_Mur	IV_Ma_Mur	ENSMUSP00000104791	311	II_211-315	1	DNIR:1	Ch	IV
ENSMUSG00000033850	olfactory receptor 1015 [Source:MGI Symbol;Acc:MGI:3030849]	Y	2	85785474	85786489	1016	I_<=3200	0	0	CRMN:0	Amniota	GA:III	Chordata	IV_Ma_Mur	IV_Ma_Mur	ENSMUSP00000046301	312	II_211-315	1	DNIR:1	Ch	IV
ENSMUSG00000034583	olfactory receptor 1347 [Source:MGI Symbol;Acc:MGI:3031181]	Y	7	6487913	6488876	964	I_<=3200	0	0	CRMN:0	Tetrapoda	GA:III	Chordata	V_Mus	V_Mus	ENSMUSP00000046590	319	III_316-460	1	DNIR:1	Ch	IV
ENSMUSG00000035626	olfactory receptor 1509 [Source:MGI Symbol;Acc:MGI:3031343]	Y	14	52450393	52451402	1010	I_<=3200	1	1	CRMN:1	Tetrapoda	GA:III	Chordata	III_Eut_Am	III_Eut_Am	ENSMUSP00000046688	308	II_211-315	1	DNIR:1	Ch	IV
ENSMUSG00000035932	olfactory receptor 750 [Source:MGI Symbol;Acc:MGI:3030584]	Y	14	51070311	51071442	1132	I_<=3200	1	1	CRMN:1	Tetrapoda	GA:III	Chordata	III_Eut_Am	III_Eut_Am	ENSMUSP00000036596	331	III_316-460	1	DNIR:1	Ch	IV
ENSMUSG00000036647	olfactory receptor 6 [Source:MGI Symbol;Acc:MGI:104713]	Y	7	106955984	106956934	951	I_<=3200	0	0	CRMN:0	Tetrapoda	GA:III	Chordata	IV_Ma_Mur	IV_Ma_Mur	ENSMUSP00000048740	316	III_316-460	1	DNIR:1	Ch	IV
ENSMUSG00000036658	olfactory receptor 11 [Source:MGI Symbol;Acc:MGI:104715]	Y	13	21638580	21639521	942	I_<=3200	2	1.25992	CRMN:2-4	Mammalia	GA:IV	Mammalia	IV_Ma_Mur	IV_Ma_Mur	ENSMUSP00000043099	313	II_211-315	1	DNIR:1	Ch	IV
ENSMUSG00000039608	olfactory receptor 303 [Source:MGI Symbol;Acc:MGI:3030137]	Y	7	86394496	86395535	1040	I_<=3200	0	0	CRMN:0	Euteleostomi	GA:III	Chordata	III_Eut_Am	III_Eut_Am	ENSMUSP00000062459	319	III_316-460	1	DNIR:1	Ch	IV
ENSMUSG00000039962	olfactory receptor 906 [Source:MGI Symbol;Acc:MGI:3030740]	Y	9	38488031	38488966	936	I_<=3200	2	1.25992	CRMN:2-4	Theria	GA:IV	Mammalia	IV_Ma_Mur	IV_Ma_Mur	ENSMUSP00000039040	311	II_211-315	1	DNIR:1	Ch	IV
ENSMUSG00000042402	olfactory receptor 607 [Source:MGI Symbol;Acc:MGI:3030441]	Y	7	103460277	103461191	915	I_<=3200	0	0	CRMN:0	Euteleostomi	GA:III	Chordata	IV_Ma_Mur	IV_Ma_Mur	ENSMUSP00000041119	305	II_211-315	1	DNIR:1	Ch	IV
ENSMUSG00000042796	olfactory receptor 1032 [Source:MGI Symbol;Acc:MGI:3030866]	Y	2	86007778	86008710	933	I_<=3200	0	0	CRMN:0	Mammalia	GA:IV	Mammalia	V_Mus	V_Mus	ENSMUSP00000054494	310	II_211-315	1	DNIR:1	Ch	IV
ENSMUSG00000042801	olfactory receptor 769 [Source:MGI Symbol;Acc:MGI:3030603]	Y	10	129111428	129112511	1084	I_<=3200	4	1.5874	CRMN:2-4	Theria	GA:IV	Mammalia	IV_Ma_Mur	IV_Ma_Mur	ENSMUSP00000059078	312	II_211-315	1	DNIR:1	Ch	IV
ENSMUSG00000042863	olfactory receptor 1026 [Source:MGI Symbol;Acc:MGI:3030860]	Y	2	85923270	85924193	924	I_<=3200	3	1.44225	CRMN:2-4	Mammalia	GA:IV	Mammalia	IV_Ma_Mur	IV_Ma_Mur	ENSMUSP00000049887	307	II_211-315	1	DNIR:1	Ch	IV
ENSMUSG00000042869	olfactory receptor 1370 [Source:MGI Symbol;Acc:MGI:3031204]	Y	13	21072349	21073299	951	I_<=3200	0	0	CRMN:0	Mammalia	GA:IV	Mammalia	IV_Ma_Mur	IV_Ma_Mur	ENSMUSP00000054533	316	III_316-460	1	DNIR:1	Ch	IV
ENSMUSG00000042909	olfactory receptor 648 [Source:MGI Symbol;Acc:MGI:3030482]	Y	7	104179456	104180406	951	I_<=3200	0	0	CRMN:0	Amniota	GA:III	Chordata	IV_Ma_Mur	IV_Ma_Mur	ENSMUSP00000062529	316	III_316-460	1	DNIR:1	Ch	IV
ENSMUSG00000043087	olfactory receptor 855 [Source:MGI Symbol;Acc:MGI:3030689]	Y	9	19584511	19585502	992	I_<=3200	1	1	CRMN:1	Eutheria	GA:IV	Mammalia	IV_Ma_Mur	IV_Ma_Mur	ENSMUSP00000054790	314	II_211-315	1	DNIR:1	Ch	IV
ENSMUSG00000043119	olfactory receptor 448 [Source:MGI Symbol;Acc:MGI:3030282]	Y	6	42896453	42897385	933	I_<=3200	0	0	CRMN:0	Amniota	GA:III	Chordata	IV_Ma_Mur	IV_Ma_Mur	ENSMUSP00000059195	310	II_211-315	1	DNIR:1	Ch	IV
ENSMUSG00000043226	olfactory receptor 1009 [Source:MGI Symbol;Acc:MGI:3030843]	Y	2	85721407	85722351	945	I_<=3200	1	1	CRMN:1	Tetrapoda	GA:III	Chordata	IV_Ma_Mur	IV_Ma_Mur	ENSMUSP00000061475	314	II_211-315	1	DNIR:1	Ch	IV
ENSMUSG00000043267	olfactory receptor 1031 [Source:MGI Symbol;Acc:MGI:3030865]	Y	2	85991819	85992829	1011	I_<=3200	0	0	CRMN:0	Mammalia	GA:IV	Mammalia	IV_Ma_Mur	IV_Ma_Mur	ENSMUSP00000059256	336	III_316-460	1	DNIR:1	Ch	IV
ENSMUSG00000043274	olfactory receptor 1123 [Source:MGI Symbol;Acc:MGI:3030957]	Y	2	87418050	87419021	972	I_<=3200	2	1.25992	CRMN:2-4	Theria	GA:IV	Mammalia	IV_Ma_Mur	IV_Ma_Mur	ENSMUSP00000058786	323	III_316-460	1	DNIR:1	Ch	IV
ENSMUSG00000043314	olfactory receptor 30 [Source:MGI Symbol;Acc:MGI:109305]	Y	11	58454915	58455980	1066	I_<=3200	0	0	CRMN:0	Mammalia	GA:IV	Mammalia	IV_Ma_Mur	IV_Ma_Mur	ENSMUSP00000055961	315	II_211-315	1	DNIR:1	Ch	IV
ENSMUSG00000043354	olfactory receptor 577 [Source:MGI Symbol;Acc:MGI:3030411]	Y	7	102973052	102973990	939	I_<=3200	0	0	CRMN:0	Theria	GA:IV	Mammalia	IV_Ma_Mur	IV_Ma_Mur	ENSMUSP00000059586	312	II_211-315	1	DNIR:1	Ch	IV
ENSMUSG00000043385	olfactory receptor 267 [Source:MGI Symbol;Acc:MGI:3030101]	Y	4	58784779	58785722	944	I_<=3200	7	1.91293	CRMN:5-10	Mammalia	GA:IV	Mammalia	IV_Ma_Mur	IV_Ma_Mur	ENSMUSP00000062002	313	II_211-315	1	DNIR:1	Ch	IV
ENSMUSG00000043529	olfactory receptor 266 [Source:MGI Symbol;Acc:MGI:3030100]	Y	3	106821556	106822582	1027	I_<=3200	0	0	CRMN:0	Tetrapoda	GA:III	Chordata	IV_Ma_Mur	IV_Ma_Mur	ENSMUSP00000054070	316	III_316-460	1	DNIR:1	Ch	IV
ENSMUSG00000043605	olfactory receptor 13 [Source:MGI Symbol;Acc:MGI:104812]	Y	6	43173952	43175005	1054	I_<=3200	0	0	CRMN:0	Amniota	GA:III	Chordata	IV_Ma_Mur	IV_Ma_Mur	ENSMUSP00000053813	310	II_211-315	1	DNIR:1	Ch	IV
ENSMUSG00000043715	olfactory receptor 1326, pseudogene 1 [Source:MGI Symbol;Acc:MGI:3031160]	Y	X	74570639	74571574	936	I_<=3200	0	0	CRMN:0	Tetrapoda	GA:III	Chordata	III_Eut_Am	III_Eut_Am	ENSMUSP00000056853	311	II_211-315	1	DNIR:1	Ch	IV
ENSMUSG00000043880	olfactory receptor 323 [Source:MGI Symbol;Acc:MGI:3030157]	Y	11	58625073	58626044	972	I_<=3200	1	1	CRMN:1	Euteleostomi	GA:III	Chordata	III_Eut_Am	III_Eut_Am	ENSMUSP00000068147	323	III_316-460	1	DNIR:1	Ch	IV
ENSMUSG00000043892	olfactory receptor 1018 [Source:MGI Symbol;Acc:MGI:3030852]	Y	2	85822973	85823908	936	I_<=3200	0	0	CRMN:0	Amniota	GA:III	Chordata	IV_Ma_Mur	IV_Ma_Mur	ENSMUSP00000050833	311	II_211-315	1	DNIR:1	Ch	IV
ENSMUSG00000043911	olfactory receptor 922 [Source:MGI Symbol;Acc:MGI:3030756]	Y	9	38815408	38816539	1132	I_<=3200	2	1.25992	CRMN:2-4	Eutheria	GA:IV	Mammalia	IV_Ma_Mur	IV_Ma_Mur	ENSMUSP00000057086	311	II_211-315	1	DNIR:1	Ch	IV
ENSMUSG00000043948	olfactory receptor 691 [Source:MGI Symbol;Acc:MGI:3030525]	Y	7	105336746	105337714	969	I_<=3200	0	0	CRMN:0	Amniota	GA:III	Chordata	IV_Ma_Mur	IV_Ma_Mur	ENSMUSP00000061078	322	III_316-460	1	DNIR:1	Ch	IV
ENSMUSG00000044025	olfactory receptor 790 [Source:MGI Symbol;Acc:MGI:3030624]	Y	10	129500813	129501882	1070	I_<=3200	0	0	CRMN:0	Mammalia	GA:IV	Mammalia	IV_Ma_Mur	IV_Ma_Mur	ENSMUSP00000052235	322	III_316-460	1	DNIR:1	Ch	IV
ENSMUSG00000044029	olfactory receptor 178 [Source:MGI Symbol;Acc:MGI:3030012]	Y	16	58889259	58890218	960	I_<=3200	2	1.25992	CRMN:2-4	Theria	GA:IV	Mammalia	V_Mus	V_Mus	ENSMUSP00000049578	319	III_316-460	1	DNIR:1	Ch	IV
ENSMUSG00000044039	olfactory receptor 1288 [Source:MGI Symbol;Acc:MGI:3031122]	Y	2	111478786	111479724	939	I_<=3200	0	0	CRMN:0	Mammalia	GA:IV	Mammalia	IV_Ma_Mur	IV_Ma_Mur	ENSMUSP00000100485	312	II_211-315	1	DNIR:1	Ch	IV
ENSMUSG00000044040	olfactory receptor 1497 [Source:MGI Symbol;Acc:MGI:3031331]	Y	19	13794665	13795609	945	I_<=3200	0	0	CRMN:0	Theria	GA:IV	Mammalia	IV_Ma_Mur	IV_Ma_Mur	ENSMUSP00000053465	314	II_211-315	1	DNIR:1	Ch	IV
ENSMUSG00000044061	olfactory receptor 225 [Source:MGI Symbol;Acc:MGI:3030059]	Y	11	59612966	59614225	1260	I_<=3200	0	0	CRMN:0	Mammalia	GA:IV	Mammalia	IV_Ma_Mur	IV_Ma_Mur	ENSMUSP00000051482	419	III_316-460	1	DNIR:1	Ch	IV
ENSMUSG00000044106	olfactory receptor 868 [Source:MGI Symbol;Acc:MGI:3030702]	Y	9	20098626	20101690	3065	I_<=3200	1	1	CRMN:1	Eutheria	GA:IV	Mammalia	IV_Ma_Mur	IV_Ma_Mur	ENSMUSP00000050040	309	II_211-315	1	DNIR:1	Ch	IV
ENSMUSG00000044170	olfactory receptor 1384 [Source:MGI Symbol;Acc:MGI:3031218]	Y	11	49513618	49514651	1034	I_<=3200	0	0	CRMN:0	Amniota	GA:III	Chordata	IV_Ma_Mur	IV_Ma_Mur	ENSMUSP00000051954	318	III_316-460	1	DNIR:1	Ch	IV
ENSMUSG00000044213	olfactory receptor 1094 [Source:MGI Symbol;Acc:MGI:3030928]	Y	2	86828676	86829822	1147	I_<=3200	0	0	CRMN:0	Tetrapoda	GA:III	Chordata	IV_Ma_Mur	IV_Ma_Mur	ENSMUSP00000100846	330	III_316-460	1	DNIR:1	Ch	IV
ENSMUSG00000044286	olfactory receptor 221 [Source:MGI Symbol;Acc:MGI:3030055]	Y	14	52035082	52036143	1062	I_<=3200	2	1.25992	CRMN:2-4	Theria	GA:IV	Mammalia	IV_Ma_Mur	IV_Ma_Mur	ENSMUSP00000063109	311	II_211-315	1	DNIR:1	Ch	IV
ENSMUSG00000044293	olfactory receptor 794 [Source:MGI Symbol;Acc:MGI:3030628]	Y	10	129570657	129571619	963	I_<=3200	0	0	CRMN:0	Theria	GA:IV	Mammalia	IV_Ma_Mur	IV_Ma_Mur	ENSMUSP00000049790	320	III_316-460	1	DNIR:1	Ch	IV
ENSMUSG00000044454	olfactory receptor 867 [Source:MGI Symbol;Acc:MGI:3030701]	Y	9	20054466	20055461	996	I_<=3200	0	0	CRMN:0	Mammalia	GA:IV	Mammalia	IV_Ma_Mur	IV_Ma_Mur	ENSMUSP00000057469	331	III_316-460	1	DNIR:1	Eu	II
ENSMUSG00000044487	olfactory receptor 1112 [Source:MGI Symbol;Acc:MGI:3030946]	Y	2	87191689	87192645	957	I_<=3200	0	0	CRMN:0	Tetrapoda	GA:III	Chordata	III_Eut_Am	III_Eut_Am	ENSMUSP00000052341	318	III_316-460	1	DNIR:1	Ch	IV
ENSMUSG00000044537	olfactory receptor 779 [Source:MGI Symbol;Acc:MGI:3030613]	Y	10	129311509	129311898	390	I_<=3200	0	0	CRMN:0	Mammalia	GA:IV	Mammalia	IV_Ma_Mur	Singleton	ENSMUSP00000089616	130	I_<=210	1	DNIR:1	Ch	IV
ENSMUSG00000044560	olfactory receptor 1302 [Source:MGI Symbol;Acc:MGI:3031136]	Y	2	111780313	111781260	948	I_<=3200	1	1	CRMN:1	Mammalia	GA:IV	Mammalia	IV_Ma_Mur	IV_Ma_Mur	ENSMUSP00000061674	315	II_211-315	1	DNIR:1	Ch	IV
ENSMUSG00000044705	olfactory receptor 670 [Source:MGI Symbol;Acc:MGI:3030504]	Y	7	104959792	104960730	939	I_<=3200	2	1.25992	CRMN:2-4	Mammalia	GA:IV	Mammalia	IV_Ma_Mur	IV_Ma_Mur	ENSMUSP00000060289	312	II_211-315	1	DNIR:1	Ch	IV
ENSMUSG00000044798	olfactory receptor 923 [Source:MGI Symbol;Acc:MGI:3030757]	Y	9	38827615	38828682	1068	I_<=3200	0	0	CRMN:0	Mammalia	GA:IV	Mammalia	IV_Ma_Mur	IV_Ma_Mur	ENSMUSP00000062073	317	III_316-460	1	DNIR:1	Ch	IV
ENSMUSG00000044801	olfactory receptor 159 [Source:MGI Symbol;Acc:MGI:1352686]	Y	4	43770050	43771009	960	I_<=3200	0	0	CRMN:0	Theria	GA:IV	Mammalia	IV_Ma_Mur	IV_Ma_Mur	ENSMUSP00000060784	319	III_316-460	1	DNIR:1	Ch	IV
ENSMUSG00000044814	olfactory receptor 543 [Source:MGI Symbol;Acc:MGI:3030377]	Y	7	102476773	102477902	1130	I_<=3200	1	1	CRMN:1	Euteleostomi	GA:III	Chordata	IV_Ma_Mur	IV_Ma_Mur	ENSMUSP00000051348	336	III_316-460	1	DNIR:1	Eu	II
ENSMUSG00000044824	olfactory receptor 545 [Source:MGI Symbol;Acc:MGI:3030379]	Y	7	102493823	102494773	951	I_<=3200	0	0	CRMN:0	Euteleostomi	GA:III	Chordata	IV_Ma_Mur	IV_Ma_Mur	ENSMUSP00000052396	316	III_316-460	1	DNIR:1	Ch	IV
ENSMUSG00000044897	olfactory receptor 821 [Source:MGI Symbol;Acc:MGI:3030655]	Y	10	130033628	130034560	933	I_<=3200	1	1	CRMN:1	Theria	GA:IV	Mammalia	IV_Ma_Mur	IV_Ma_Mur	ENSMUSP00000056626	310	II_211-315	1	DNIR:1	Ch	IV
ENSMUSG00000044985	olfactory receptor 124 [Source:MGI Symbol;Acc:MGI:2177507]	Y	17	37805069	37806190	1122	I_<=3200	1	1	CRMN:1	Mammalia	GA:IV	Mammalia	IV_Ma_Mur	IV_Ma_Mur	ENSMUSP00000050544	315	II_211-315	1	DNIR:1	Ch	IV
ENSMUSG00000045126	olfactory receptor 1445 [Source:MGI Symbol;Acc:MGI:3031279]	Y	19	12883855	12884855	1001	I_<=3200	0	0	CRMN:0	Theria	GA:IV	Mammalia	V_Mus	V_Mus	ENSMUSP00000058933	314	II_211-315	1	DNIR:1	Ch	IV
ENSMUSG00000045132	olfactory receptor 620 [Source:MGI Symbol;Acc:MGI:3030454]	Y	7	103611410	103612351	942	I_<=3200	5	1.70998	CRMN:5-10	Amniota	GA:III	Chordata	IV_Ma_Mur	IV_Ma_Mur	ENSMUSP00000061764	313	II_211-315	1	DNIR:1	Ch	IV
ENSMUSG00000045148	olfactory receptor 1255 [Source:MGI Symbol;Acc:MGI:3031089]	Y	2	89816328	89817260	933	I_<=3200	2	1.25992	CRMN:2-4	Mammalia	GA:IV	Mammalia	V_Mus	V_Mus	ENSMUSP00000060602	310	II_211-315	1	DNIR:1	Ch	IV
ENSMUSG00000045150	olfactory receptor 1161 [Source:MGI Symbol;Acc:MGI:3030995]	Y	2	88024702	88025713	1012	I_<=3200	0	0	CRMN:0	Theria	GA:IV	Mammalia	IV_Ma_Mur	IV_Ma_Mur	ENSMUSP00000060977	321	III_316-460	1	DNIR:1	Ch	IV
ENSMUSG00000045202	olfactory receptor 123 [Source:MGI Symbol;Acc:MGI:2177506]	Y	17	37795435	37796375	941	I_<=3200	0	0	CRMN:0	Mammalia	GA:IV	Mammalia	IV_Ma_Mur	IV_Ma_Mur	ENSMUSP00000058678	309	II_211-315	1	DNIR:1	Ch	IV
ENSMUSG00000045204	olfactory receptor 835 [Source:MGI Symbol;Acc:MGI:3030669]	Y	9	19035125	19036060	936	I_<=3200	0	0	CRMN:0	Eutheria	GA:IV	Mammalia	IV_Ma_Mur	IV_Ma_Mur	ENSMUSP00000052610	311	II_211-315	1	DNIR:1	Ch	IV
ENSMUSG00000045225	olfactory receptor 1152 [Source:MGI Symbol;Acc:MGI:3030986]	Y	2	87867993	87868925	933	I_<=3200	0	0	CRMN:0	Amniota	GA:III	Chordata	IV_Ma_Mur	IV_Ma_Mur	ENSMUSP00000054645	310	II_211-315	1	DNIR:1	Ch	IV
ENSMUSG00000045306	olfactory receptor 734 [Source:MGI Symbol;Acc:MGI:3030568]	Y	14	50319836	50320868	1033	I_<=3200	0	0	CRMN:0	Tetrapoda	GA:III	Chordata	III_Eut_Am	III_Eut_Am	ENSMUSP00000057376	313	II_211-315	1	DNIR:1	Ch	IV
ENSMUSG00000045341	olfactory receptor 167 [Source:MGI Symbol;Acc:MGI:3030001]	Y	16	19514696	19515634	939	I_<=3200	2	1.25992	CRMN:2-4	Theria	GA:IV	Mammalia	IV_Ma_Mur	IV_Ma_Mur	ENSMUSP00000055344	312	II_211-315	1	DNIR:1	Ch	IV
ENSMUSG00000045381	olfactory receptor 433 [Source:MGI Symbol;Acc:MGI:3030267]	Y	1	174041933	174042936	1004	I_<=3200	0	0	CRMN:0	Tetrapoda	GA:III	Chordata	IV_Ma_Mur	IV_Ma_Mur	ENSMUSP00000056772	314	II_211-315	1	DNIR:1	Ch	IV
ENSMUSG00000045395	olfactory receptor 1499 [Source:MGI Symbol;Acc:MGI:3031333]	Y	19	13814607	13815658	1052	I_<=3200	1	1	CRMN:1	Theria	GA:IV	Mammalia	IV_Ma_Mur	IV_Ma_Mur	ENSMUSP00000059747	314	II_211-315	1	DNIR:1	Ch	IV
ENSMUSG00000045421	olfactory receptor 1390 [Source:MGI Symbol;Acc:MGI:3031224]	Y	11	49340534	49341469	936	I_<=3200	3	1.44225	CRMN:2-4	Amniota	GA:III	Chordata	IV_Ma_Mur	IV_Ma_Mur	ENSMUSP00000053611	311	II_211-315	1	DNIR:1	Ch	IV
ENSMUSG00000045474	olfactory receptor 1368 [Source:MGI Symbol;Acc:MGI:3031202]	Y	13	21142026	21143081	1056	I_<=3200	1	1	CRMN:1	Mammalia	GA:IV	Mammalia	IV_Ma_Mur	IV_Ma_Mur	ENSMUSP00000050942	314	II_211-315	1	DNIR:1	Ch	IV
ENSMUSG00000045479	olfactory receptor 459 [Source:MGI Symbol;Acc:MGI:3030293]	Y	6	41771258	41772366	1109	I_<=3200	3	1.44225	CRMN:2-4	Euteleostomi	GA:III	Chordata	IV_Ma_Mur	IV_Ma_Mur	ENSMUSP00000061622	314	II_211-315	1	DNIR:1	Ch	IV
ENSMUSG00000045508	olfactory receptor 1367 [Source:MGI Symbol;Acc:MGI:3031201]	Y	13	21346910	21347964	1055	I_<=3200	0	0	CRMN:0	Mammalia	GA:IV	Mammalia	IV_Ma_Mur	IV_Ma_Mur	ENSMUSP00000055870	316	III_316-460	1	DNIR:1	Ch	IV
ENSMUSG00000045514	olfactory receptor 460 [Source:MGI Symbol;Acc:MGI:3030294]	Y	6	40571357	40572417	1061	I_<=3200	2	1.25992	CRMN:2-4	Euteleostomi	GA:III	Chordata	IV_Ma_Mur	IV_Ma_Mur	ENSMUSP00000054887	314	II_211-315	1	DNIR:1	Ch	IV
ENSMUSG00000045540	olfactory receptor 600 [Source:MGI Symbol;Acc:MGI:3030434]	Y	7	103345982	103346929	948	I_<=3200	1	1	CRMN:1	Theria	GA:IV	Mammalia	IV_Ma_Mur	Singleton	ENSMUSP00000053887	314	II_211-315	1	DNIR:1	Ch	IV
ENSMUSG00000045559	olfactory receptor 827 [Source:MGI Symbol;Acc:MGI:3030661]	Y	10	130210092	130211149	1058	I_<=3200	1	1	CRMN:1	Amniota	GA:III	Chordata	IV_Ma_Mur	IV_Ma_Mur	ENSMUSP00000089609	322	III_316-460	1	DNIR:1	Ch	IV
ENSMUSG00000045584	olfactory receptor 610 [Source:MGI Symbol;Acc:MGI:3030444]	Y	7	103505997	103506944	948	I_<=3200	0	0	CRMN:0	Tetrapoda	GA:III	Chordata	IV_Ma_Mur	IV_Ma_Mur	ENSMUSP00000052577	315	II_211-315	1	DNIR:1	Eu	II
ENSMUSG00000045678	olfactory receptor 1489 [Source:MGI Symbol;Acc:MGI:3031323]	Y	19	13633113	13634054	942	I_<=3200	4	1.5874	CRMN:2-4	Theria	GA:IV	Mammalia	IV_Ma_Mur	IV_Ma_Mur	ENSMUSP00000062444	313	II_211-315	1	DNIR:1	Ch	IV
ENSMUSG00000045708	olfactory receptor 447 [Source:MGI Symbol;Acc:MGI:3030281]	Y	6	42911525	42912457	933	I_<=3200	0	0	CRMN:0	Amniota	GA:III	Chordata	IV_Ma_Mur	IV_Ma_Mur	ENSMUSP00000052312	310	II_211-315	1	DNIR:1	Ch	IV
ENSMUSG00000045780	olfactory receptor 624 [Source:MGI Symbol;Acc:MGI:3030458]	Y	7	103670103	103671029	927	I_<=3200	4	1.5874	CRMN:2-4	Amniota	GA:III	Chordata	IV_Ma_Mur	IV_Ma_Mur	ENSMUSP00000049938	308	II_211-315	1	DNIR:1	Ch	IV
ENSMUSG00000045792	olfactory receptor 578 [Source:MGI Symbol;Acc:MGI:3030412]	Y	7	102984221	102985162	942	I_<=3200	0	0	CRMN:0	Theria	GA:IV	Mammalia	IV_Ma_Mur	IV_Ma_Mur	ENSMUSP00000058167	313	II_211-315	1	DNIR:1	Ch	IV
ENSMUSG00000045824	olfactory receptor 574 [Source:MGI Symbol;Acc:MGI:3030408]	Y	7	102948467	102949507	1041	I_<=3200	1	1	CRMN:1	Amniota	GA:III	Chordata	IV_Ma_Mur	IV_Ma_Mur	ENSMUSP00000095815	346	III_316-460	1	DNIR:1	Eu	II
ENSMUSG00000045883	olfactory receptor 1461 [Source:MGI Symbol;Acc:MGI:3031295]	Y	19	13165016	13165954	939	I_<=3200	1	1	CRMN:1	Theria	GA:IV	Mammalia	V_Mus	V_Mus	ENSMUSP00000053269	312	II_211-315	1	DNIR:1	Ch	IV
ENSMUSG00000046016	olfactory receptor 1364 [Source:MGI Symbol;Acc:MGI:3031198]	Y	13	21573510	21574454	945	I_<=3200	1	1	CRMN:1	Mammalia	GA:IV	Mammalia	IV_Ma_Mur	IV_Ma_Mur	ENSMUSP00000059544	314	II_211-315	1	DNIR:1	Ch	IV
ENSMUSG00000046041	olfactory receptor 803 [Source:MGI Symbol;Acc:MGI:3030637]	Y	10	129691113	129692039	927	I_<=3200	1	1	CRMN:1	Mammalia	GA:IV	Mammalia	IV_Ma_Mur	IV_Ma_Mur	ENSMUSP00000055860	308	II_211-315	1	DNIR:1	Ch	IV
ENSMUSG00000046076	olfactory receptor 998 [Source:MGI Symbol;Acc:MGI:3030832]	Y	2	85590510	85591521	1012	I_<=3200	1	1	CRMN:1	Tetrapoda	GA:III	Chordata	IV_Ma_Mur	IV_Ma_Mur	ENSMUSP00000059970	314	II_211-315	1	DNIR:1	Ch	IV
ENSMUSG00000046150	olfactory receptor 918 [Source:MGI Symbol;Acc:MGI:3030752]	Y	9	38672504	38673481	978	I_<=3200	0	0	CRMN:0	Theria	GA:IV	Mammalia	IV_Ma_Mur	IV_Ma_Mur	ENSMUSP00000057210	325	III_316-460	1	DNIR:1	Ch	IV
ENSMUSG00000046210	olfactory receptor 735 [Source:MGI Symbol;Acc:MGI:3030569]	Y	14	50345376	50346440	1065	I_<=3200	0	0	CRMN:0	Tetrapoda	GA:III	Chordata	III_Eut_Am	III_Eut_Am	ENSMUSP00000056851	354	III_316-460	1	DNIR:1	Ch	IV
ENSMUSG00000046272	olfactory receptor 1444 [Source:MGI Symbol;Acc:MGI:3031278]	Y	19	12861742	12862771	1030	I_<=3200	0	0	CRMN:0	Theria	GA:IV	Mammalia	IV_Ma_Mur	IV_Ma_Mur	ENSMUSP00000062460	319	III_316-460	1	DNIR:1	Ch	IV
ENSMUSG00000046300	olfactory receptor 1412 [Source:MGI Symbol;Acc:MGI:3031246]	Y	1	92588332	92589297	966	I_<=3200	0	0	CRMN:0	Amniota	GA:III	Chordata	IV_Ma_Mur	IV_Ma_Mur	ENSMUSP00000060291	321	III_316-460	1	DNIR:1	Ch	IV
ENSMUSG00000046431	olfactory receptor 518 [Source:MGI Symbol;Acc:MGI:3030352]	Y	7	108880603	108881604	1002	I_<=3200	0	0	CRMN:0	Amniota	GA:III	Chordata	IV_Ma_Mur	IV_Ma_Mur	ENSMUSP00000050503	333	III_316-460	1	DNIR:1	Ch	IV
ENSMUSG00000046486	olfactory receptor 231 [Source:MGI Symbol;Acc:MGI:3030065]	Y	1	174117091	174118014	924	I_<=3200	4	1.5874	CRMN:2-4	Euteleostomi	GA:III	Chordata	IV_Ma_Mur	IV_Ma_Mur	ENSMUSP00000059596	307	II_211-315	1	DNIR:1	Ch	IV
ENSMUSG00000046575	olfactory receptor 1389 [Source:MGI Symbol;Acc:MGI:3031223]	Y	11	49430427	49431499	1073	I_<=3200	3	1.44225	CRMN:2-4	Amniota	GA:III	Chordata	IV_Ma_Mur	IV_Ma_Mur	ENSMUSP00000052151	311	II_211-315	1	DNIR:1	Ch	IV
ENSMUSG00000046650	olfactory receptor 1440 [Source:MGI Symbol;Acc:MGI:3031274]	Y	19	12394265	12395212	948	I_<=3200	1	1	CRMN:1	Mammalia	GA:IV	Mammalia	IV_Ma_Mur	IV_Ma_Mur	ENSMUSP00000054798	315	II_211-315	1	DNIR:1	Ch	IV
ENSMUSG00000046913	olfactory receptor 1451 [Source:MGI Symbol;Acc:MGI:3031285]	Y	19	12998988	12999920	933	I_<=3200	0	0	CRMN:0	Theria	GA:IV	Mammalia	IV_Ma_Mur	IV_Ma_Mur	ENSMUSP00000049885	310	II_211-315	1	DNIR:1	Ch	IV
ENSMUSG00000046975	olfactory receptor 1020 [Source:MGI Symbol;Acc:MGI:3030854]	Y	2	85849420	85850498	1079	I_<=3200	2	1.25992	CRMN:2-4	Tetrapoda	GA:III	Chordata	III_Eut_Am	III_Eut_Am	ENSMUSP00000058242	317	III_316-460	1	DNIR:1	Ch	IV
ENSMUSG00000047039	olfactory receptor 1151 [Source:MGI Symbol;Acc:MGI:3030985]	Y	2	87857177	87858103	927	I_<=3200	0	0	CRMN:0	Amniota	GA:III	Chordata	IV_Ma_Mur	IV_Ma_Mur	ENSMUSP00000055394	308	II_211-315	1	DNIR:1	Ch	IV
ENSMUSG00000047048	olfactory receptor 432 [Source:MGI Symbol;Acc:MGI:3030266]	Y	1	174050375	174051313	939	I_<=3200	2	1.25992	CRMN:2-4	Tetrapoda	GA:III	Chordata	IV_Ma_Mur	IV_Ma_Mur	ENSMUSP00000060341	312	II_211-315	1	DNIR:1	Ch	IV
ENSMUSG00000047050	olfactory receptor 914 [Source:MGI Symbol;Acc:MGI:3030748]	Y	9	38606467	38607417	951	I_<=3200	0	0	CRMN:0	Theria	GA:IV	Mammalia	IV_Ma_Mur	IV_Ma_Mur	ENSMUSP00000053405	316	III_316-460	1	DNIR:1	Ch	IV
ENSMUSG00000047149	olfactory receptor 1052 [Source:MGI Symbol;Acc:MGI:3030886]	Y	2	86297817	86298756	940	I_<=3200	0	0	CRMN:0	Amniota	GA:III	Chordata	IV_Ma_Mur	IV_Ma_Mur	ENSMUSP00000058454	312	II_211-315	1	DNIR:1	Ch	IV
ENSMUSG00000047163	olfactory receptor 65 [Source:MGI Symbol;Acc:MGI:1341910]	Y	7	103906342	103907447	1106	I_<=3200	0	0	CRMN:0	Amniota	GA:III	Chordata	IV_Ma_Mur	IV_Ma_Mur	ENSMUSP00000102477	315	II_211-315	1	DNIR:1	Ch	IV
ENSMUSG00000047207	olfactory receptor 1495 [Source:MGI Symbol;Acc:MGI:3031329]	Y	19	13768307	13769395	1089	I_<=3200	4	1.5874	CRMN:2-4	Tetrapoda	GA:III	Chordata	IV_Ma_Mur	IV_Ma_Mur	ENSMUSP00000057468	319	III_316-460	1	DNIR:1	Ch	IV
ENSMUSG00000047444	olfactory receptor 139 [Source:MGI Symbol;Acc:MGI:2177522]	Y	11	74044325	74045272	948	I_<=3200	2	1.25992	CRMN:2-4	Tetrapoda	GA:III	Chordata	IV_Ma_Mur	IV_Ma_Mur	ENSMUSP00000049558	315	II_211-315	1	DNIR:1	Ch	IV
ENSMUSG00000047511	olfactory receptor 1396 [Source:MGI Symbol;Acc:MGI:3031230]	Y	11	49112777	49114874	2098	I_<=3200	0	0	CRMN:0	Theria	GA:IV	Mammalia	IV_Ma_Mur	IV_Ma_Mur	ENSMUSP00000056876	326	III_316-460	1	DNIR:1	Ch	IV
ENSMUSG00000047544	olfactory receptor 616 [Source:MGI Symbol;Acc:MGI:3030450]	Y	7	103564324	103565277	954	I_<=3200	0	0	CRMN:0	Euteleostomi	GA:III	Chordata	IV_Ma_Mur	IV_Ma_Mur	ENSMUSP00000102499	317	III_316-460	1	DNIR:1	Ch	IV
ENSMUSG00000047545	olfactory receptor 629 [Source:MGI Symbol;Acc:MGI:3030463]	Y	7	103740201	103741322	1122	I_<=3200	8	2	CRMN:5-10	Tetrapoda	GA:III	Chordata	IV_Ma_Mur	IV_Ma_Mur	ENSMUSP00000052662	314	II_211-315	1	DNIR:1	Ch	IV
ENSMUSG00000047594	olfactory receptor 1122 [Source:MGI Symbol;Acc:MGI:3030956]	Y	2	87387656	87388735	1080	I_<=3200	1	1	CRMN:1	Theria	GA:IV	Mammalia	IV_Ma_Mur	IV_Ma_Mur	ENSMUSP00000052190	326	III_316-460	1	DNIR:1	Ch	IV
ENSMUSG00000047626	olfactory receptor 791 [Source:MGI Symbol;Acc:MGI:3030625]	Y	10	129526229	129527167	939	I_<=3200	1	1	CRMN:1	Theria	GA:IV	Mammalia	IV_Ma_Mur	IV_Ma_Mur	ENSMUSP00000052722	312	II_211-315	1	DNIR:1	Ch	IV
ENSMUSG00000047667	olfactory receptor 26 [Source:MGI Symbol;Acc:MGI:109309]	Y	9	38855060	38855990	931	I_<=3200	1	1	CRMN:1	Mammalia	GA:IV	Mammalia	V_Mus	V_Mus	ENSMUSP00000100467	308	II_211-315	1	DNIR:1	Ch	IV
ENSMUSG00000047702	olfactory receptor 1388 [Source:MGI Symbol;Acc:MGI:3031222]	Y	11	49443853	49444788	936	I_<=3200	0	0	CRMN:0	Amniota	GA:III	Chordata	IV_Ma_Mur	IV_Ma_Mur	ENSMUSP00000053834	311	II_211-315	1	DNIR:1	Ch	IV
ENSMUSG00000047716	olfactory receptor 736 [Source:MGI Symbol;Acc:MGI:3030570]	Y	14	50392758	50393696	939	I_<=3200	1	1	CRMN:1	Mammalia	GA:IV	Mammalia	IV_Ma_Mur	IV_Ma_Mur	ENSMUSP00000062700	312	II_211-315	1	DNIR:1	Ch	IV
ENSMUSG00000047794	olfactory receptor 685 [Source:MGI Symbol;Acc:MGI:3030519]	Y	7	105180313	105181400	1088	I_<=3200	0	0	CRMN:0	Tetrapoda	GA:III	Chordata	IV_Ma_Mur	IV_Ma_Mur	ENSMUSP00000061561	316	III_316-460	1	DNIR:1	Ch	IV
ENSMUSG00000047868	olfactory receptor 770 [Source:MGI Symbol;Acc:MGI:3030604]	Y	10	129132831	129133766	936	I_<=3200	5	1.70998	CRMN:5-10	Theria	GA:IV	Mammalia	IV_Ma_Mur	IV_Ma_Mur	ENSMUSP00000055193	311	II_211-315	1	DNIR:1	Ch	IV
ENSMUSG00000047960	olfactory receptor 186 [Source:MGI Symbol;Acc:MGI:3030020]	Y	16	59026923	59027927	1005	I_<=3200	1	1	CRMN:1	Theria	GA:IV	Mammalia	IV_Ma_Mur	IV_Ma_Mur	ENSMUSP00000056448	309	II_211-315	1	DNIR:1	Ch	IV
ENSMUSG00000047969	olfactory receptor 1093 [Source:MGI Symbol;Acc:MGI:3030927]	Y	2	86785732	86786700	969	I_<=3200	0	0	CRMN:0	Tetrapoda	GA:III	Chordata	IV_Ma_Mur	IV_Ma_Mur	ENSMUSP00000049733	322	III_316-460	1	DNIR:1	Ch	IV
ENSMUSG00000048067	olfactory receptor 1349 [Source:MGI Symbol;Acc:MGI:3031183]	Y	7	6514396	6515449	1054	I_<=3200	0	0	CRMN:0	Amniota	GA:III	Chordata	III_Eut_Am	III_Eut_Am	ENSMUSP00000056639	317	III_316-460	1	DNIR:1	Ch	IV
ENSMUSG00000048080	olfactory receptor 731 [Source:MGI Symbol;Acc:MGI:3030565]	Y	14	50237903	50238883	981	I_<=3200	0	0	CRMN:0	Amniota	GA:III	Chordata	IV_Ma_Mur	IV_Ma_Mur	ENSMUSP00000050705	326	III_316-460	1	DNIR:1	Ch	IV
ENSMUSG00000048101	olfactory receptor 19 [Source:MGI Symbol;Acc:MGI:109316]	Y	16	16672998	16674017	1020	I_<=3200	3	1.44225	CRMN:2-4	Eutheria	GA:IV	Mammalia	IV_Ma_Mur	IV_Ma_Mur	ENSMUSP00000053393	309	II_211-315	1	DNIR:1	Ch	IV
ENSMUSG00000048153	olfactory receptor 49 [Source:MGI Symbol;Acc:MGI:1333764]	Y	14	54281896	54282925	1030	I_<=3200	7	1.91293	CRMN:5-10	Tetrapoda	GA:III	Chordata	III_Eut_Am	III_Eut_Am	ENSMUSP00000054361	313	II_211-315	1	DNIR:1	Ch	IV
ENSMUSG00000048173	olfactory receptor 1324 [Source:MGI Symbol;Acc:MGI:3031158]	Y	X	50425431	50426582	1152	I_<=3200	21	2.75892	CRMN:>10	Mammalia	GA:IV	Mammalia	IV_Ma_Mur	IV_Ma_Mur	ENSMUSP00000052365	332	III_316-460	1	DNIR:1	Ch	IV
ENSMUSG00000048197	olfactory receptor 1153 [Source:MGI Symbol;Acc:MGI:3030987]	Y	2	87896177	87897133	957	I_<=3200	1	1	CRMN:1	Amniota	GA:III	Chordata	IV_Ma_Mur	IV_Ma_Mur	ENSMUSP00000057839	318	III_316-460	1	DNIR:1	Ch	IV
ENSMUSG00000048226	olfactory receptor 1212 [Source:MGI Symbol;Acc:MGI:3031046]	Y	2	88958468	88959403	936	I_<=3200	0	0	CRMN:0	Mammalia	GA:IV	Mammalia	IV_Ma_Mur	IV_Ma_Mur	ENSMUSP00000052837	311	II_211-315	1	DNIR:1	Ch	IV
ENSMUSG00000048292	olfactory receptor 1417 [Source:MGI Symbol;Acc:MGI:3031251]	Y	19	11828077	11829024	948	I_<=3200	0	0	CRMN:0	Tetrapoda	GA:III	Chordata	V_Mus	V_Mus	ENSMUSP00000062542	315	II_211-315	1	DNIR:1	Ch	IV
ENSMUSG00000048299	olfactory receptor 148 [Source:MGI Symbol;Acc:MGI:2660713]	Y	9	39613544	39614560	1017	I_<=3200	0	0	CRMN:0	Amniota	GA:III	Chordata	IV_Ma_Mur	IV_Ma_Mur	ENSMUSP00000096473	310	II_211-315	1	DNIR:1	Ch	IV
ENSMUSG00000048356	olfactory receptor 1496 [Source:MGI Symbol;Acc:MGI:3031330]	Y	19	13780548	13781614	1067	I_<=3200	2	1.25992	CRMN:2-4	Theria	GA:IV	Mammalia	IV_Ma_Mur	IV_Ma_Mur	ENSMUSP00000054924	317	III_316-460	1	DNIR:1	Ch	IV
ENSMUSG00000048378	olfactory receptor 1394 [Source:MGI Symbol;Acc:MGI:3031228]	Y	11	49160016	49160954	939	I_<=3200	0	0	CRMN:0	Theria	GA:IV	Mammalia	IV_Ma_Mur	IV_Ma_Mur	ENSMUSP00000063062	312	II_211-315	1	DNIR:1	Ch	IV
ENSMUSG00000048391	olfactory receptor 843 [Source:MGI Symbol;Acc:MGI:3030677]	Y	9	19248357	19249463	1107	I_<=3200	0	0	CRMN:0	Eutheria	GA:IV	Mammalia	IV_Ma_Mur	IV_Ma_Mur	ENSMUSP00000051027	313	II_211-315	1	DNIR:1	Ch	IV
ENSMUSG00000048425	olfactory receptor 686 [Source:MGI Symbol;Acc:MGI:3030520]	Y	7	105203359	105204376	1018	I_<=3200	1	1	CRMN:1	Tetrapoda	GA:III	Chordata	IV_Ma_Mur	IV_Ma_Mur	ENSMUSP00000049601	317	III_316-460	1	DNIR:1	Ch	IV
ENSMUSG00000048456	olfactory receptor 1448 [Source:MGI Symbol;Acc:MGI:3031282]	Y	19	12919363	12920307	945	I_<=3200	0	0	CRMN:0	Theria	GA:IV	Mammalia	V_Mus	V_Mus	ENSMUSP00000055664	314	II_211-315	1	DNIR:1	Ch	IV
ENSMUSG00000048469	olfactory receptor 564 [Source:MGI Symbol;Acc:MGI:3030398]	Y	7	102803480	102804430	951	I_<=3200	2	1.25992	CRMN:2-4	Amniota	GA:III	Chordata	IV_Ma_Mur	IV_Ma_Mur	ENSMUSP00000129376	316	III_316-460	1	DNIR:1	Ch	IV
ENSMUSG00000048501	olfactory receptor 938 [Source:MGI Symbol;Acc:MGI:3030772]	Y	9	39077698	39078816	1119	I_<=3200	2	1.25992	CRMN:2-4	Theria	GA:IV	Mammalia	IV_Ma_Mur	IV_Ma_Mur	ENSMUSP00000055053	315	II_211-315	1	DNIR:1	Ch	IV
ENSMUSG00000048620	olfactory receptor 1336 [Source:MGI Symbol;Acc:MGI:3031170]	Y	7	6460511	6461455	945	I_<=3200	1	1	CRMN:1	Tetrapoda	GA:III	Chordata	IV_Ma_Mur	IV_Ma_Mur	ENSMUSP00000056956	314	II_211-315	1	DNIR:1	Ch	IV
ENSMUSG00000048693	olfactory receptor 435 [Source:MGI Symbol;Acc:MGI:3030269]	Y	6	43201646	43202587	942	I_<=3200	1	1	CRMN:1	Amniota	GA:III	Chordata	IV_Ma_Mur	IV_Ma_Mur	ENSMUSP00000058912	313	II_211-315	1	DNIR:1	Ch	IV
ENSMUSG00000048745	olfactory receptor 820 [Source:MGI Symbol;Acc:MGI:3030654]	Y	10	130017301	130018361	1061	I_<=3200	1	1	CRMN:1	Mammalia	GA:IV	Mammalia	IV_Ma_Mur	IV_Ma_Mur	ENSMUSP00000052995	312	II_211-315	1	DNIR:1	Ch	IV
ENSMUSG00000048810	olfactory receptor 202 [Source:MGI Symbol;Acc:MGI:3030036]	Y	16	59283572	59284495	924	I_<=3200	1	1	CRMN:1	Theria	GA:IV	Mammalia	IV_Ma_Mur	IV_Ma_Mur	ENSMUSP00000059496	307	II_211-315	1	DNIR:1	Ch	IV
ENSMUSG00000048919	olfactory receptor 223 [Source:MGI Symbol;Acc:MGI:3030057]	Y	11	59589067	59590168	1102	I_<=3200	0	0	CRMN:0	Mammalia	GA:IV	Mammalia	IV_Ma_Mur	IV_Ma_Mur	ENSMUSP00000054824	319	III_316-460	1	DNIR:1	Ch	IV
ENSMUSG00000049011	olfactory receptor 729 [Source:MGI Symbol;Acc:MGI:3030563]	Y	14	50147901	50148872	972	I_<=3200	1	1	CRMN:1	Amniota	GA:III	Chordata	IV_Ma_Mur	IV_Ma_Mur	ENSMUSP00000051755	323	III_316-460	1	DNIR:1	Ch	IV
ENSMUSG00000049015	olfactory receptor 1467 [Source:MGI Symbol;Acc:MGI:3031301]	Y	19	13364630	13365556	927	I_<=3200	4	1.5874	CRMN:2-4	Theria	GA:IV	Mammalia	IV_Ma_Mur	IV_Ma_Mur	ENSMUSP00000061580	308	II_211-315	1	DNIR:1	Ch	IV
ENSMUSG00000049018	olfactory receptor 368 [Source:MGI Symbol;Acc:MGI:3030202]	Y	2	37331749	37332733	985	I_<=3200	17	2.57128	CRMN:>10	Tetrapoda	GA:III	Chordata	III_Eut_Am	III_Eut_Am	ENSMUSP00000054082	327	III_316-460	1	DNIR:1	Ch	IV
ENSMUSG00000049028	olfactory receptor 873 [Source:MGI Symbol;Acc:MGI:3030707]	Y	9	20300129	20301190	1062	I_<=3200	0	0	CRMN:0	Eutheria	GA:IV	Mammalia	IV_Ma_Mur	IV_Ma_Mur	ENSMUSP00000054778	319	III_316-460	1	DNIR:1	Ch	IV
ENSMUSG00000049052	olfactory receptor 812 [Source:MGI Symbol;Acc:MGI:3030646]	Y	10	129842020	129843062	1043	I_<=3200	1	1	CRMN:1	Theria	GA:IV	Mammalia	IV_Ma_Mur	IV_Ma_Mur	ENSMUSP00000053359	310	II_211-315	1	DNIR:1	Ch	IV
ENSMUSG00000049073	olfactory receptor 985 [Source:MGI Symbol;Acc:MGI:3030819]	Y	9	40126924	40128039	1116	I_<=3200	3	1.44225	CRMN:2-4	Mammalia	GA:IV	Mammalia	IV_Ma_Mur	IV_Ma_Mur	ENSMUSP00000058372	311	II_211-315	1	DNIR:1	Ch	IV
ENSMUSG00000049098	olfactory receptor 147 [Source:MGI Symbol;Acc:MGI:2660712]	Y	9	38401720	38403829	2110	I_<=3200	0	0	CRMN:0	Theria	GA:IV	Mammalia	IV_Ma_Mur	IV_Ma_Mur	ENSMUSP00000051933	317	III_316-460	1	DNIR:1	Ch	IV
ENSMUSG00000049168	olfactory receptor 449 [Source:MGI Symbol;Acc:MGI:3030283]	Y	6	42837852	42838888	1037	I_<=3200	0	0	CRMN:0	Tetrapoda	GA:III	Chordata	III_Eut_Am	III_Eut_Am	ENSMUSP00000059233	311	II_211-315	1	DNIR:1	Ch	IV
ENSMUSG00000049217	olfactory receptor 788 [Source:MGI Symbol;Acc:MGI:3030622]	Y	10	129472694	129473629	936	I_<=3200	0	0	CRMN:0	Mammalia	GA:IV	Mammalia	IV_Ma_Mur	IV_Ma_Mur	ENSMUSP00000054710	311	II_211-315	1	DNIR:1	Ch	IV
ENSMUSG00000049229	olfactory receptor 844 [Source:MGI Symbol;Acc:MGI:3030678]	Y	9	19318536	19319465	930	I_<=3200	0	0	CRMN:0	Eutheria	GA:IV	Mammalia	IV_Ma_Mur	IV_Ma_Mur	ENSMUSP00000061570	309	II_211-315	1	DNIR:1	Ch	IV
ENSMUSG00000049315	olfactory receptor 348 [Source:MGI Symbol;Acc:MGI:3030182]	Y	2	36784276	36787468	3193	I_<=3200	0	0	CRMN:0	Theria	GA:IV	Mammalia	IV_Ma_Mur	IV_Ma_Mur	ENSMUSP00000054037	313	II_211-315	1	DNIR:1	Ch	IV
ENSMUSG00000049334	olfactory receptor 902 [Source:MGI Symbol;Acc:MGI:3030736]	Y	9	38448792	38449847	1056	I_<=3200	0	0	CRMN:0	Theria	GA:IV	Mammalia	IV_Ma_Mur	IV_Ma_Mur	ENSMUSP00000055975	309	II_211-315	1	DNIR:1	Ch	IV
ENSMUSG00000049362	olfactory receptor 173 [Source:MGI Symbol;Acc:MGI:3030007]	Y	16	58796779	58797942	1164	I_<=3200	1	1	CRMN:1	Theria	GA:IV	Mammalia	V_Mus	V_Mus	ENSMUSP00000052798	321	III_316-460	1	DNIR:1	Ch	IV
ENSMUSG00000049372	olfactory receptor 1183 [Source:MGI Symbol;Acc:MGI:3031017]	Y	2	88461342	88462253	912	I_<=3200	1	1	CRMN:1	Amniota	GA:III	Chordata	IV_Ma_Mur	IV_Ma_Mur	ENSMUSP00000099678	303	II_211-315	1	DNIR:1	Ch	IV
ENSMUSG00000049498	olfactory receptor 1449 [Source:MGI Symbol;Acc:MGI:3031283]	Y	19	12934737	12935684	948	I_<=3200	0	0	CRMN:0	Theria	GA:IV	Mammalia	IV_Ma_Mur	IV_Ma_Mur	ENSMUSP00000056181	314	II_211-315	1	DNIR:1	Ch	IV
ENSMUSG00000049528	olfactory receptor 429 [Source:MGI Symbol;Acc:MGI:3030263]	Y	1	174089038	174089980	943	I_<=3200	1	1	CRMN:1	Euteleostomi	GA:III	Chordata	IV_Ma_Mur	IV_Ma_Mur	ENSMUSP00000051323	312	II_211-315	1	DNIR:1	Ch	IV
ENSMUSG00000049561	olfactory receptor 95 [Source:MGI Symbol;Acc:MGI:2177478]	Y	17	37210894	37211867	974	I_<=3200	0	0	CRMN:0	Amniota	GA:III	Chordata	III_Eut_Am	III_Eut_Am	ENSMUSP00000058929	312	II_211-315	1	DNIR:1	Ch	IV
ENSMUSG00000049573	olfactory receptor 780 [Source:MGI Symbol;Acc:MGI:3030614]	Y	10	129321569	129322593	1025	I_<=3200	1	1	CRMN:1	Theria	GA:IV	Mammalia	IV_Ma_Mur	IV_Ma_Mur	ENSMUSP00000054927	312	II_211-315	1	DNIR:1	Ch	IV
ENSMUSG00000049648	olfactory receptor 273 [Source:MGI Symbol;Acc:MGI:3030107]	Y	4	52855514	52858466	2953	I_<=3200	6	1.81712	CRMN:5-10	Theria	GA:IV	Mammalia	IV_Ma_Mur	IV_Ma_Mur	ENSMUSP00000052080	317	III_316-460	1	DNIR:1	Ch	IV
ENSMUSG00000049674	olfactory receptor 714 [Source:MGI Symbol;Acc:MGI:3030548]	Y	7	107073830	107074783	954	I_<=3200	6	1.81712	CRMN:5-10	Amniota	GA:III	Chordata	V_Mus	V_Mus	ENSMUSP00000095742	317	III_316-460	1	DNIR:1	Ch	IV
ENSMUSG00000049737	olfactory receptor 1361 [Source:MGI Symbol;Acc:MGI:3031195]	Y	13	21658368	21659321	954	I_<=3200	1	1	CRMN:1	Mammalia	GA:IV	Mammalia	IV_Ma_Mur	IV_Ma_Mur	ENSMUSP00000062356	317	III_316-460	1	DNIR:1	Ch	IV
ENSMUSG00000049758	olfactory receptor 1318 [Source:MGI Symbol;Acc:MGI:3031152]	Y	2	112155898	112157007	1110	I_<=3200	1	1	CRMN:1	Theria	GA:IV	Mammalia	V_Mus	V_Mus	ENSMUSP00000051938	320	III_316-460	1	DNIR:1	Ch	IV
ENSMUSG00000049797	olfactory receptor 642 [Source:MGI Symbol;Acc:MGI:3030476]	Y	7	104049408	104050352	945	I_<=3200	0	0	CRMN:0	Mammalia	GA:IV	Mammalia	IV_Ma_Mur	IV_Ma_Mur	ENSMUSP00000061462	314	II_211-315	1	DNIR:1	Ch	IV
ENSMUSG00000049806	olfactory receptor 466 [Source:MGI Symbol;Acc:MGI:3030300]	Y	13	65152226	65153152	927	I_<=3200	3	1.44225	CRMN:2-4	Amniota	GA:III	Chordata	IV_Ma_Mur	IV_Ma_Mur	ENSMUSP00000062692	308	II_211-315	1	DNIR:1	Ch	IV
ENSMUSG00000049843	olfactory receptor 1102 [Source:MGI Symbol;Acc:MGI:3030936]	Y	2	87001932	87002994	1063	I_<=3200	0	0	CRMN:0	Tetrapoda	GA:III	Chordata	IV_Ma_Mur	IV_Ma_Mur	ENSMUSP00000052861	324	III_316-460	1	DNIR:1	Ch	IV
ENSMUSG00000049864	olfactory receptor 250 [Source:MGI Symbol;Acc:MGI:3030084]	Y	9	38367548	38368543	996	I_<=3200	0	0	CRMN:0	Eutheria	GA:IV	Mammalia	IV_Ma_Mur	IV_Ma_Mur	ENSMUSP00000051631	331	III_316-460	1	DNIR:1	Ch	IV
ENSMUSG00000049894	olfactory receptor 808 [Source:MGI Symbol;Acc:MGI:3030642]	Y	10	129767498	129768436	939	I_<=3200	0	0	CRMN:0	Mammalia	GA:IV	Mammalia	IV_Ma_Mur	IV_Ma_Mur	ENSMUSP00000059714	312	II_211-315	1	DNIR:1	Ch	IV
ENSMUSG00000050015	olfactory receptor 350 [Source:MGI Symbol;Acc:MGI:3030184]	Y	2	36850048	36850986	939	I_<=3200	2	1.25992	CRMN:2-4	Theria	GA:IV	Mammalia	IV_Ma_Mur	IV_Ma_Mur	ENSMUSP00000053105	312	II_211-315	1	DNIR:1	Ch	IV
ENSMUSG00000050028	olfactory receptor 745 [Source:MGI Symbol;Acc:MGI:3030579]	Y	14	50642195	50643369	1175	I_<=3200	0	0	CRMN:0	Mammalia	GA:IV	Mammalia	IV_Ma_Mur	IV_Ma_Mur	ENSMUSP00000050184	328	III_316-460	1	DNIR:1	Ch	IV
ENSMUSG00000050030	olfactory receptor 728 [Source:MGI Symbol;Acc:MGI:3030562]	Y	14	50139702	50140637	936	I_<=3200	0	0	CRMN:0	Amniota	GA:III	Chordata	IV_Ma_Mur	IV_Ma_Mur	ENSMUSP00000052079	311	II_211-315	1	DNIR:1	Ch	IV
ENSMUSG00000050085	olfactory receptor 622 [Source:MGI Symbol;Acc:MGI:3030456]	Y	7	103639132	103640236	1105	I_<=3200	5	1.70998	CRMN:5-10	Tetrapoda	GA:III	Chordata	IV_Ma_Mur	IV_Ma_Mur	ENSMUSP00000058312	317	III_316-460	1	DNIR:1	Ch	IV
ENSMUSG00000050128	olfactory receptor 1023 [Source:MGI Symbol;Acc:MGI:3030857]	Y	2	85886802	85887737	936	I_<=3200	1	1	CRMN:1	Mammalia	GA:IV	Mammalia	V_Mus	V_Mus	ENSMUSP00000059849	311	II_211-315	1	DNIR:1	Ch	IV
ENSMUSG00000050134	olfactory receptor 430 [Source:MGI Symbol;Acc:MGI:3030264]	Y	1	174069300	174070253	954	I_<=3200	3	1.44225	CRMN:2-4	Euteleostomi	GA:III	Chordata	IV_Ma_Mur	IV_Ma_Mur	ENSMUSP00000130615	317	III_316-460	1	DNIR:1	Ch	IV
ENSMUSG00000050158	olfactory receptor 165 [Source:MGI Symbol;Acc:MGI:3029999]	Y	16	19407039	19408078	1040	I_<=3200	6	1.81712	CRMN:5-10	Theria	GA:IV	Mammalia	IV_Ma_Mur	IV_Ma_Mur	ENSMUSP00000062079	313	II_211-315	2	DNIR:2	Ch	IV
ENSMUSG00000050198	olfactory receptor 768 [Source:MGI Symbol;Acc:MGI:3030602]	Y	10	129093034	129093972	939	I_<=3200	1	1	CRMN:1	Theria	GA:IV	Mammalia	IV_Ma_Mur	IV_Ma_Mur	ENSMUSP00000089619	312	II_211-315	1	DNIR:1	Ch	IV
ENSMUSG00000050251	olfactory receptor 809 [Source:MGI Symbol;Acc:MGI:3030643]	Y	10	129775827	129776926	1100	I_<=3200	0	0	CRMN:0	Mammalia	GA:IV	Mammalia	V_Mus	V_Mus	ENSMUSP00000054949	328	III_316-460	1	DNIR:1	Ch	IV
ENSMUSG00000050266	olfactory receptor 690 [Source:MGI Symbol;Acc:MGI:3030524]	Y	7	105329217	105330278	1062	I_<=3200	3	1.44225	CRMN:2-4	Amniota	GA:III	Chordata	IV_Ma_Mur	IV_Ma_Mur	ENSMUSP00000061272	315	II_211-315	1	DNIR:1	Eu	II
ENSMUSG00000050343	olfactory receptor 1378 [Source:MGI Symbol;Acc:MGI:3031212]	Y	11	50969020	50969967	948	I_<=3200	1	1	CRMN:1	Theria	GA:IV	Mammalia	IV_Ma_Mur	IV_Ma_Mur	ENSMUSP00000058119	315	II_211-315	1	DNIR:1	Ch	IV
ENSMUSG00000050366	olfactory receptor 524 [Source:MGI Symbol;Acc:MGI:3030358]	Y	7	140201743	140202800	1058	I_<=3200	0	0	CRMN:0	Tetrapoda	GA:III	Chordata	IV_Ma_Mur	IV_Ma_Mur	ENSMUSP00000053565	318	III_316-460	1	DNIR:1	Ch	IV
ENSMUSG00000050431	olfactory receptor 730 [Source:MGI Symbol;Acc:MGI:3030564]	Y	14	50186262	50187218	957	I_<=3200	1	1	CRMN:1	Amniota	GA:III	Chordata	IV_Ma_Mur	IV_Ma_Mur	ENSMUSP00000060325	318	III_316-460	1	DNIR:1	Ch	IV
ENSMUSG00000050504	olfactory receptor 1323 [Source:MGI Symbol;Acc:MGI:3031157]	Y	X	50009306	50010235	930	I_<=3200	13	2.35133	CRMN:>10	Tetrapoda	GA:III	Chordata	III_Eut_Am	III_Eut_Am	ENSMUSP00000050768	309	II_211-315	1	DNIR:1	Ch	IV
ENSMUSG00000050613	olfactory receptor 125 [Source:MGI Symbol;Acc:MGI:2177508]	Y	17	37834911	37836028	1118	I_<=3200	1	1	CRMN:1	Mammalia	GA:IV	Mammalia	IV_Ma_Mur	IV_Ma_Mur	ENSMUSP00000055221	320	III_316-460	1	DNIR:1	Ch	IV
ENSMUSG00000050654	olfactory receptor 215 [Source:MGI Symbol;Acc:MGI:3030049]	Y	6	116581938	116583031	1094	I_<=3200	3	1.44225	CRMN:2-4	Tetrapoda	GA:III	Chordata	IV_Ma_Mur	IV_Ma_Mur	ENSMUSP00000052425	310	II_211-315	1	DNIR:1	Ch	IV
ENSMUSG00000050742	olfactory receptor 164 [Source:MGI Symbol;Acc:MGI:3029998]	Y	16	19285743	19286837	1095	I_<=3200	4	1.5874	CRMN:2-4	Theria	GA:IV	Mammalia	IV_Ma_Mur	IV_Ma_Mur	ENSMUSP00000056970	315	II_211-315	1	DNIR:1	Ch	IV
ENSMUSG00000050772	olfactory receptor 1124 [Source:MGI Symbol;Acc:MGI:3030958]	Y	2	87434489	87435445	957	I_<=3200	1	1	CRMN:1	Theria	GA:IV	Mammalia	IV_Ma_Mur	IV_Ma_Mur	ENSMUSP00000062513	318	III_316-460	1	DNIR:1	Ch	IV
ENSMUSG00000050776	olfactory receptor 1317 [Source:MGI Symbol;Acc:MGI:3031151]	Y	2	112141947	112142897	951	I_<=3200	0	0	CRMN:0	Theria	GA:IV	Mammalia	V_Mus	V_Mus	ENSMUSP00000058587	316	III_316-460	1	DNIR:1	Ch	IV
ENSMUSG00000050781	olfactory receptor 1284 [Source:MGI Symbol;Acc:MGI:3031118]	Y	2	111378967	111380030	1064	I_<=3200	0	0	CRMN:0	Mammalia	GA:IV	Mammalia	IV_Ma_Mur	IV_Ma_Mur	ENSMUSP00000052153	311	II_211-315	1	DNIR:1	Ch	IV
ENSMUSG00000050788	olfactory receptor 419 [Source:MGI Symbol;Acc:MGI:3030253]	Y	1	174249889	174250976	1088	I_<=3200	18	2.62074	CRMN:>10	Theria	GA:IV	Mammalia	IV_Ma_Mur	IV_Ma_Mur	ENSMUSP00000050893	313	II_211-315	1	DNIR:1	Ch	IV
ENSMUSG00000050813	olfactory receptor 332 [Source:MGI Symbol;Acc:MGI:3030166]	Y	11	58489719	58492499	2781	I_<=3200	0	0	CRMN:0	Mammalia	GA:IV	Mammalia	IV_Ma_Mur	IV_Ma_Mur	ENSMUSP00000136008	344	III_316-460	1	DNIR:1	Ch	IV
ENSMUSG00000050815	olfactory receptor 1441 [Source:MGI Symbol;Acc:MGI:3031275]	Y	19	12422265	12423352	1088	I_<=3200	1	1	CRMN:1	Mammalia	GA:IV	Mammalia	IV_Ma_Mur	IV_Ma_Mur	ENSMUSP00000061963	318	III_316-460	1	DNIR:1	Ch	IV
ENSMUSG00000050853	olfactory receptor 958 [Source:MGI Symbol;Acc:MGI:3030792]	Y	9	39549928	39550869	942	I_<=3200	0	0	CRMN:0	Amniota	GA:III	Chordata	IV_Ma_Mur	IV_Ma_Mur	ENSMUSP00000049930	312	II_211-315	1	DNIR:1	Ch	IV
ENSMUSG00000050865	olfactory receptor 1494 [Source:MGI Symbol;Acc:MGI:3031328]	Y	19	13749108	13750055	948	I_<=3200	4	1.5874	CRMN:2-4	Tetrapoda	GA:III	Chordata	IV_Ma_Mur	IV_Ma_Mur	ENSMUSP00000056291	315	II_211-315	1	DNIR:1	Ch	IV
ENSMUSG00000050959	olfactory receptor 1392 [Source:MGI Symbol;Acc:MGI:3031226]	Y	11	49293297	49294314	1018	I_<=3200	0	0	CRMN:0	Amniota	GA:III	Chordata	V_Mus	V_Mus	ENSMUSP00000060333	311	II_211-315	1	DNIR:1	Ch	IV
ENSMUSG00000051003	olfactory receptor 161 [Source:MGI Symbol;Acc:MGI:3032605]	Y	16	3592398	3593339	942	I_<=3200	1	1	CRMN:1	Theria	GA:IV	Mammalia	IV_Ma_Mur	IV_Ma_Mur	ENSMUSP00000058956	313	II_211-315	1	DNIR:1	Ch	IV
ENSMUSG00000051051	olfactory receptor 523 [Source:MGI Symbol;Acc:MGI:3030357]	Y	7	140176061	140177116	1056	I_<=3200	0	0	CRMN:0	Euteleostomi	GA:III	Chordata	IV_Ma_Mur	IV_Ma_Mur	ENSMUSP00000052678	317	III_316-460	1	DNIR:1	Ch	IV
ENSMUSG00000051095	olfactory receptor 986 [Source:MGI Symbol;Acc:MGI:3030820]	Y	9	40187079	40188094	1016	I_<=3200	0	0	CRMN:0	Tetrapoda	GA:III	Chordata	III_Eut_Am	III_Eut_Am	ENSMUSP00000056713	312	II_211-315	1	DNIR:1	Ch	IV
ENSMUSG00000051156	olfactory receptor 1491 [Source:MGI Symbol;Acc:MGI:3031325]	Y	19	13704829	13705788	960	I_<=3200	4	1.5874	CRMN:2-4	Tetrapoda	GA:III	Chordata	IV_Ma_Mur	IV_Ma_Mur	ENSMUSP00000057902	319	III_316-460	1	DNIR:1	Ch	IV
ENSMUSG00000051160	olfactory receptor 853 [Source:MGI Symbol;Acc:MGI:3030687]	Y	9	19537011	19537928	918	I_<=3200	1	1	CRMN:1	Eutheria	GA:IV	Mammalia	IV_Ma_Mur	IV_Ma_Mur	ENSMUSP00000053262	305	II_211-315	1	DNIR:1	Ch	IV
ENSMUSG00000051172	olfactory receptor 672 [Source:MGI Symbol;Acc:MGI:3030506]	Y	7	104995964	104996902	939	I_<=3200	2	1.25992	CRMN:2-4	Mammalia	GA:IV	Mammalia	IV_Ma_Mur	IV_Ma_Mur	ENSMUSP00000054607	312	II_211-315	1	DNIR:1	Ch	IV
ENSMUSG00000051180	olfactory receptor 522 [Source:MGI Symbol;Acc:MGI:3030356]	Y	7	140161939	140163014	1076	I_<=3200	0	0	CRMN:0	Tetrapoda	GA:III	Chordata	IV_Ma_Mur	IV_Ma_Mur	ENSMUSP00000057288	312	II_211-315	1	DNIR:1	Ch	IV
ENSMUSG00000051190	olfactory receptor 1356 [Source:MGI Symbol;Acc:MGI:3031190]	Y	10	78846951	78847913	963	I_<=3200	0	0	CRMN:0	Mammalia	GA:IV	Mammalia	IV_Ma_Mur	IV_Ma_Mur	ENSMUSP00000054345	320	III_316-460	1	DNIR:1	Ch	IV
ENSMUSG00000051200	olfactory receptor 513 [Source:MGI Symbol;Acc:MGI:3030347]	Y	7	108754858	108755787	930	I_<=3200	0	0	CRMN:0	Mammalia	GA:IV	Mammalia	IV_Ma_Mur	IV_Ma_Mur	ENSMUSP00000050578	309	II_211-315	1	DNIR:1	Ch	IV
ENSMUSG00000051258	olfactory receptor 1362 [Source:MGI Symbol;Acc:MGI:3031196]	Y	13	21611020	21612004	985	I_<=3200	2	1.25992	CRMN:2-4	Mammalia	GA:IV	Mammalia	IV_Ma_Mur	IV_Ma_Mur	ENSMUSP00000061660	308	II_211-315	1	DNIR:1	Ch	IV
ENSMUSG00000051313	olfactory receptor 1262 [Source:MGI Symbol;Acc:MGI:3031096]	Y	2	90000145	90003322	3178	I_<=3200	0	0	CRMN:0	Mammalia	GA:IV	Mammalia	V_Mus	V_Mus	ENSMUSP00000052387	304	II_211-315	1	DNIR:1	Ch	IV
ENSMUSG00000051392	olfactory receptor 1402 [Source:MGI Symbol;Acc:MGI:3031236]	Y	3	97410217	97411179	963	I_<=3200	4	1.5874	CRMN:2-4	Tetrapoda	GA:III	Chordata	III_Eut_Am	III_Eut_Am	ENSMUSP00000057416	320	III_316-460	1	DNIR:1	Ch	IV
ENSMUSG00000051414	olfactory receptor 829 [Source:MGI Symbol;Acc:MGI:3030663]	Y	9	18856627	18857592	966	I_<=3200	0	0	CRMN:0	Eutheria	GA:IV	Mammalia	IV_Ma_Mur	IV_Ma_Mur	ENSMUSP00000058101	321	III_316-460	1	DNIR:1	Ch	IV
ENSMUSG00000051424	olfactory receptor 1184 [Source:MGI Symbol;Acc:MGI:3031018]	Y	2	88486734	88487669	936	I_<=3200	0	0	CRMN:0	Mammalia	GA:IV	Mammalia	IV_Ma_Mur	IV_Ma_Mur	ENSMUSP00000058679	311	II_211-315	1	DNIR:1	Ch	IV
ENSMUSG00000051509	olfactory receptor 414 [Source:MGI Symbol;Acc:MGI:3030248]	Y	1	174430430	174431384	955	I_<=3200	2	1.25992	CRMN:2-4	Tetrapoda	GA:III	Chordata	III_Eut_Am	III_Eut_Am	ENSMUSP00000052426	317	III_316-460	1	DNIR:1	Ch	IV
ENSMUSG00000051528	olfactory receptor 424 [Source:MGI Symbol;Acc:MGI:3030258]	Y	1	174136746	174137693	948	I_<=3200	1	1	CRMN:1	Euteleostomi	GA:III	Chordata	IV_Ma_Mur	IV_Ma_Mur	ENSMUSP00000054305	315	II_211-315	1	DNIR:1	Ch	IV
ENSMUSG00000051706	olfactory receptor 1325 [Source:MGI Symbol;Acc:MGI:3031159]	Y	X	74594328	74595275	948	I_<=3200	3	1.44225	CRMN:2-4	Mammalia	GA:IV	Mammalia	IV_Ma_Mur	IV_Ma_Mur	ENSMUSP00000052441	315	II_211-315	1	DNIR:1	Ch	IV
ENSMUSG00000051793	olfactory receptor 284 [Source:MGI Symbol;Acc:MGI:3030118]	Y	15	98340022	98340939	918	I_<=3200	0	0	CRMN:0	Amniota	GA:III	Chordata	IV_Ma_Mur	IV_Ma_Mur	ENSMUSP00000065626	305	II_211-315	1	DNIR:1	Ch	IV
ENSMUSG00000051952	olfactory receptor 371 [Source:MGI Symbol;Acc:MGI:3030205]	Y	8	85230497	85231435	939	I_<=3200	9	2.08008	CRMN:5-10	Mammalia	GA:IV	Mammalia	IV_Ma_Mur	IV_Ma_Mur	ENSMUSP00000077921	312	II_211-315	1	DNIR:1	Ch	IV
ENSMUSG00000052012	olfactory receptor 796 [Source:MGI Symbol;Acc:MGI:3030630]	Y	10	129607547	129608479	933	I_<=3200	0	0	CRMN:0	Tetrapoda	GA:III	Chordata	IV_Ma_Mur	IV_Ma_Mur	ENSMUSP00000040207	310	II_211-315	1	DNIR:1	Ch	IV
ENSMUSG00000052182	olfactory receptor 849 [Source:MGI Symbol;Acc:MGI:3030683]	Y	9	19440915	19441853	939	I_<=3200	0	0	CRMN:0	Eutheria	GA:IV	Mammalia	IV_Ma_Mur	IV_Ma_Mur	ENSMUSP00000064123	312	II_211-315	1	DNIR:1	Ch	IV
ENSMUSG00000052417	olfactory receptor 720 [Source:MGI Symbol;Acc:MGI:3030554]	Y	14	14175095	14176117	1023	I_<=3200	9	2.08008	CRMN:5-10	Theria	GA:IV	Mammalia	IV_Ma_Mur	IV_Ma_Mur	ENSMUSP00000046509	316	III_316-460	1	DNIR:1	Ch	IV
ENSMUSG00000052537	olfactory receptor 198 [Source:MGI Symbol;Acc:MGI:3030032]	Y	16	59201466	59202519	1054	I_<=3200	0	0	CRMN:0	Theria	GA:IV	Mammalia	IV_Ma_Mur	IV_Ma_Mur	ENSMUSP00000065535	306	II_211-315	1	DNIR:1	Ch	IV
ENSMUSG00000052625	olfactory receptor 851 [Source:MGI Symbol;Acc:MGI:3030685]	Y	9	19496750	19497688	939	I_<=3200	0	0	CRMN:0	Eutheria	GA:IV	Mammalia	IV_Ma_Mur	IV_Ma_Mur	ENSMUSP00000066500	312	II_211-315	1	DNIR:1	Ch	IV
ENSMUSG00000052818	olfactory receptor 813 [Source:MGI Symbol;Acc:MGI:3030647]	Y	10	129856520	129857452	933	I_<=3200	1	1	CRMN:1	Mammalia	GA:IV	Mammalia	V_Mus	V_Mus	ENSMUSP00000063431	310	II_211-315	1	DNIR:1	Ch	IV
ENSMUSG00000053146	olfactory receptor 352 [Source:MGI Symbol;Acc:MGI:3030186]	Y	2	36869568	36870515	948	I_<=3200	1	1	CRMN:1	Theria	GA:IV	Mammalia	IV_Ma_Mur	IV_Ma_Mur	ENSMUSP00000070758	315	II_211-315	1	DNIR:1	Ch	IV
ENSMUSG00000053287	olfactory receptor 1013 [Source:MGI Symbol;Acc:MGI:3030847]	Y	2	85769803	85770720	918	I_<=3200	3	1.44225	CRMN:2-4	Amniota	GA:III	Chordata	V_Mus	V_Mus	ENSMUSP00000068173	305	II_211-315	1	DNIR:1	Ch	IV
ENSMUSG00000053391	olfactory receptor 211 [Source:MGI Symbol;Acc:MGI:3030045]	Y	6	116493611	116494540	930	I_<=3200	14	2.41014	CRMN:>10	Amniota	GA:III	Chordata	IV_Ma_Mur	IV_Ma_Mur	ENSMUSP00000066524	309	II_211-315	1	DNIR:1	Ch	IV
ENSMUSG00000053815	olfactory receptor 744 [Source:MGI Symbol;Acc:MGI:3030578]	Y	14	50618161	50619265	1105	I_<=3200	1	1	CRMN:1	Mammalia	GA:IV	Mammalia	IV_Ma_Mur	IV_Ma_Mur	ENSMUSP00000066496	323	III_316-460	1	DNIR:1	Ch	IV
ENSMUSG00000054036	olfactory receptor 279 [Source:MGI Symbol;Acc:MGI:3030113]	Y	15	98497474	98498406	933	I_<=3200	0	0	CRMN:0	Tetrapoda	GA:III	Chordata	IV_Ma_Mur	IV_Ma_Mur	ENSMUSP00000061693	310	II_211-315	1	DNIR:1	Ch	IV
ENSMUSG00000054141	olfactory receptor 24 [Source:MGI Symbol;Acc:MGI:109311]	Y	9	18754656	18755709	1054	I_<=3200	1	1	CRMN:1	Mammalia	GA:IV	Mammalia	IV_Ma_Mur	IV_Ma_Mur	ENSMUSP00000064189	313	II_211-315	1	DNIR:1	Ch	IV
ENSMUSG00000054236	olfactory receptor 481 [Source:MGI Symbol;Acc:MGI:3030315]	Y	7	108080796	108081734	939	I_<=3200	3	1.44225	CRMN:2-4	Mammalia	GA:IV	Mammalia	IV_Ma_Mur	IV_Ma_Mur	ENSMUSP00000063555	312	II_211-315	1	DNIR:1	Ch	IV
ENSMUSG00000054431	olfactory receptor 450 [Source:MGI Symbol;Acc:MGI:3030284]	Y	6	42817473	42818405	933	I_<=3200	0	0	CRMN:0	Theria	GA:IV	Mammalia	IV_Ma_Mur	IV_Ma_Mur	ENSMUSP00000068823	310	II_211-315	1	DNIR:1	Ch	IV
ENSMUSG00000054498	olfactory receptor 308 [Source:MGI Symbol;Acc:MGI:3030142]	Y	7	86320995	86322050	1056	I_<=3200	0	0	CRMN:0	Euteleostomi	GA:III	Chordata	IV_Ma_Mur	IV_Ma_Mur	ENSMUSP00000049454	308	II_211-315	1	DNIR:1	Ch	IV
ENSMUSG00000054526	olfactory receptor 1500 [Source:MGI Symbol;Acc:MGI:3031334]	Y	19	13827435	13828459	1025	I_<=3200	1	1	CRMN:1	Theria	GA:IV	Mammalia	IV_Ma_Mur	IV_Ma_Mur	ENSMUSP00000067303	311	II_211-315	1	DNIR:1	Ch	IV
ENSMUSG00000054666	olfactory receptor 63 [Source:MGI Symbol;Acc:MGI:1335096]	Y	17	33268722	33269676	955	I_<=3200	0	0	CRMN:0	Amniota	GA:III	Chordata	IV_Ma_Mur	IV_Ma_Mur	ENSMUSP00000067207	316	III_316-460	1	DNIR:1	Ch	IV
ENSMUSG00000054890	olfactory receptor 1535 [Source:MGI Symbol;Acc:MGI:3031369]	Y	13	21555040	21556020	981	I_<=3200	0	0	CRMN:0	Amniota	GA:III	Chordata	IV_Ma_Mur	IV_Ma_Mur	ENSMUSP00000064142	326	III_316-460	1	DNIR:1	Ch	IV
ENSMUSG00000054940	olfactory receptor 137 [Source:MGI Symbol;Acc:MGI:2177520]	Y	17	38304519	38305460	942	I_<=3200	0	0	CRMN:0	Amniota	GA:III	Chordata	IV_Ma_Mur	IV_Ma_Mur	ENSMUSP00000051537	312	II_211-315	1	DNIR:1	Ch	IV
ENSMUSG00000055033	olfactory receptor 420 [Source:MGI Symbol;Acc:MGI:3030254]	Y	1	174158722	174159767	1046	I_<=3200	0	0	CRMN:0	Euteleostomi	GA:III	Chordata	IV_Ma_Mur	IV_Ma_Mur	ENSMUSP00000069662	321	III_316-460	1	DNIR:1	Ch	IV
ENSMUSG00000055088	olfactory receptor 354 [Source:MGI Symbol;Acc:MGI:3030188]	Y	2	36906911	36907994	1084	I_<=3200	0	0	CRMN:0	Mammalia	GA:IV	Mammalia	IV_Ma_Mur	IV_Ma_Mur	ENSMUSP00000068986	317	III_316-460	1	DNIR:1	Ch	IV
ENSMUSG00000055124	olfactory receptor 623 [Source:MGI Symbol;Acc:MGI:3030457]	Y	7	103660244	103661318	1075	I_<=3200	0	0	CRMN:0	Amniota	GA:III	Chordata	IV_Ma_Mur	IV_Ma_Mur	ENSMUSP00000070658	317	III_316-460	1	DNIR:1	Ch	IV
ENSMUSG00000055571	olfactory receptor 305 [Source:MGI Symbol;Acc:MGI:3030139]	Y	7	86363376	86364335	960	I_<=3200	1	1	CRMN:1	Mammalia	GA:IV	Mammalia	IV_Ma_Mur	IV_Ma_Mur	ENSMUSP00000068650	319	III_316-460	1	DNIR:1	Ch	IV
ENSMUSG00000055610	olfactory receptor 307 [Source:MGI Symbol;Acc:MGI:3030141]	Y	7	86335406	86336417	1012	I_<=3200	0	0	CRMN:0	Mammalia	GA:IV	Mammalia	IV_Ma_Mur	IV_Ma_Mur	ENSMUSP00000063538	313	II_211-315	1	DNIR:1	Ch	IV
ENSMUSG00000055820	olfactory receptor 967 [Source:MGI Symbol;Acc:MGI:3030801]	Y	9	39750388	39751320	933	I_<=3200	0	0	CRMN:0	Theria	GA:IV	Mammalia	IV_Ma_Mur	IV_Ma_Mur	ENSMUSP00000064201	310	II_211-315	1	DNIR:1	Ch	IV
ENSMUSG00000055838	olfactory receptor 357 [Source:MGI Symbol;Acc:MGI:3030191]	Y	2	36996727	36997818	1092	I_<=3200	1	1	CRMN:1	Amniota	GA:III	Chordata	IV_Ma_Mur	IV_Ma_Mur	ENSMUSP00000066272	308	II_211-315	1	DNIR:1	Ch	IV
ENSMUSG00000056184	olfactory receptor 283 [Source:MGI Symbol;Acc:MGI:3030117]	Y	15	98378096	98379197	1102	I_<=3200	0	0	CRMN:0	Amniota	GA:III	Chordata	IV_Ma_Mur	IV_Ma_Mur	ENSMUSP00000051239	309	II_211-315	1	DNIR:1	Ch	IV
ENSMUSG00000056281	olfactory receptor 1322 [Source:MGI Symbol;Acc:MGI:3031156]	Y	X	49885469	49886401	933	I_<=3200	7	1.91293	CRMN:5-10	Tetrapoda	GA:III	Chordata	IV_Ma_Mur	IV_Ma_Mur	ENSMUSP00000065196	310	II_211-315	1	DNIR:1	Ch	IV
ENSMUSG00000056564	olfactory receptor 324 [Source:MGI Symbol;Acc:MGI:3030158]	Y	11	58597345	58598466	1122	I_<=3200	4	1.5874	CRMN:2-4	Eutheria	GA:IV	Mammalia	IV_Ma_Mur	Singleton	ENSMUSP00000056457	333	III_316-460	1	DNIR:1	Ch	IV
ENSMUSG00000056600	olfactory receptor 90 [Source:MGI Symbol;Acc:MGI:2177473]	Y	17	37085191	37086236	1046	I_<=3200	0	0	CRMN:0	Mammalia	GA:IV	Mammalia	IV_Ma_Mur	IV_Ma_Mur	ENSMUSP00000065322	310	II_211-315	1	DNIR:1	Ch	IV
ENSMUSG00000056696	olfactory receptor 1350 [Source:MGI Symbol;Acc:MGI:3031184]	Y	7	6569993	6570919	927	I_<=3200	0	0	CRMN:0	Amniota	GA:III	Chordata	IV_Ma_Mur	IV_Ma_Mur	ENSMUSP00000069927	308	II_211-315	1	DNIR:1	Ch	IV
ENSMUSG00000056782	olfactory receptor 667 [Source:MGI Symbol;Acc:MGI:3030501]	Y	7	104916314	104917294	981	I_<=3200	0	0	CRMN:0	Tetrapoda	GA:III	Chordata	IV_Ma_Mur	IV_Ma_Mur	ENSMUSP00000100470	326	III_316-460	1	DNIR:1	Ch	IV
ENSMUSG00000056822	olfactory receptor 166 [Source:MGI Symbol;Acc:MGI:3030000]	Y	16	19486793	19487830	1038	I_<=3200	2	1.25992	CRMN:2-4	Theria	GA:IV	Mammalia	V_Mus	V_Mus	ENSMUSP00000074299	312	II_211-315	1	DNIR:1	Ch	IV
ENSMUSG00000056853	olfactory receptor 765 [Source:MGI Symbol;Acc:MGI:3030599]	Y	10	129046132	129047061	930	I_<=3200	2	1.25992	CRMN:2-4	Mammalia	GA:IV	Mammalia	V_Mus	V_Mus	ENSMUSP00000071490	309	II_211-315	1	DNIR:1	Ch	IV
ENSMUSG00000056858	olfactory receptor 1502 [Source:MGI Symbol;Acc:MGI:3031336]	Y	19	13861795	13862745	951	I_<=3200	7	1.91293	CRMN:5-10	Theria	GA:IV	Mammalia	V_Mus	V_Mus	ENSMUSP00000073843	316	III_316-460	1	DNIR:1	Ch	IV
ENSMUSG00000056921	olfactory receptor 394 [Source:MGI Symbol;Acc:MGI:3030228]	Y	11	73887438	73888370	933	I_<=3200	1	1	CRMN:1	Theria	GA:IV	Mammalia	V_Mus	V_Mus	ENSMUSP00000071415	310	II_211-315	1	DNIR:1	Ch	IV
ENSMUSG00000056946	olfactory receptor 512 [Source:MGI Symbol;Acc:MGI:3030346]	Y	7	108713320	108714375	1056	I_<=3200	0	0	CRMN:0	Amniota	GA:III	Chordata	V_Mus	V_Mus	ENSMUSP00000074291	326	III_316-460	1	DNIR:1	Ch	IV
ENSMUSG00000056959	olfactory receptor 315 [Source:MGI Symbol;Acc:MGI:3030149]	Y	11	58778089	58779086	998	I_<=3200	2	1.25992	CRMN:2-4	Theria	GA:IV	Mammalia	IV_Ma_Mur	IV_Ma_Mur	ENSMUSP00000080248	309	II_211-315	1	DNIR:1	Ch	IV
ENSMUSG00000056961	olfactory receptor 919 [Source:MGI Symbol;Acc:MGI:3030753]	Y	9	38697429	38698376	948	I_<=3200	0	0	CRMN:0	Theria	GA:IV	Mammalia	IV_Ma_Mur	IV_Ma_Mur	ENSMUSP00000071372	315	II_211-315	1	DNIR:1	Ch	IV
ENSMUSG00000056995	olfactory receptor 1178 [Source:MGI Symbol;Acc:MGI:3031012]	Y	2	88391249	88392220	972	I_<=3200	0	0	CRMN:0	Mammalia	GA:IV	Mammalia	IV_Ma_Mur	IV_Ma_Mur	ENSMUSP00000075066	323	III_316-460	1	DNIR:1	Ch	IV
ENSMUSG00000057050	olfactory receptor 397 [Source:MGI Symbol;Acc:MGI:3030231]	Y	11	73964530	73965620	1091	I_<=3200	3	1.44225	CRMN:2-4	Theria	GA:IV	Mammalia	IV_Ma_Mur	IV_Ma_Mur	ENSMUSP00000104105	315	II_211-315	1	DNIR:1	Ch	IV
ENSMUSG00000057149	olfactory receptor 1301 [Source:MGI Symbol;Acc:MGI:3031135]	Y	2	111754251	111755189	939	I_<=3200	2	1.25992	CRMN:2-4	Mammalia	GA:IV	Mammalia	IV_Ma_Mur	IV_Ma_Mur	ENSMUSP00000078993	312	II_211-315	1	DNIR:1	Ch	IV
ENSMUSG00000057168	olfactory receptor 10 [Source:MGI Symbol;Acc:MGI:107598]	Y	11	49317548	49318489	942	I_<=3200	0	0	CRMN:0	Amniota	GA:III	Chordata	V_Mus	V_Mus	ENSMUSP00000073963	311	II_211-315	1	DNIR:1	Ch	IV
ENSMUSG00000057179	olfactory receptor 747 [Source:MGI Symbol;Acc:MGI:3030581]	Y	14	50680691	50681645	955	I_<=3200	5	1.70998	CRMN:5-10	Mammalia	GA:IV	Mammalia	V_Mus	V_Mus	ENSMUSP00000077220	313	II_211-315	1	DNIR:1	Ch	IV
ENSMUSG00000057207	olfactory receptor 1028 [Source:MGI Symbol;Acc:MGI:3031368]	Y	2	85951065	85952039	975	I_<=3200	2	1.25992	CRMN:2-4	Mammalia	GA:IV	Mammalia	V_Mus	V_Mus	ENSMUSP00000079522	324	III_316-460	1	DNIR:1	Ch	IV
ENSMUSG00000057270	olfactory receptor 1501 [Source:MGI Symbol;Acc:MGI:3031335]	Y	19	13838224	13839171	948	I_<=3200	4	1.5874	CRMN:2-4	Theria	GA:IV	Mammalia	V_Mus	V_Mus	ENSMUSP00000073620	315	II_211-315	1	DNIR:1	Ch	IV
ENSMUSG00000057349	olfactory receptor 948 [Source:MGI Symbol;Acc:MGI:3030782]	Y	9	39318647	39319612	966	I_<=3200	1	1	CRMN:1	Theria	GA:IV	Mammalia	IV_Ma_Mur	IV_Ma_Mur	ENSMUSP00000075834	321	III_316-460	1	DNIR:1	Ch	IV
ENSMUSG00000057351	olfactory receptor 347 [Source:MGI Symbol;Acc:MGI:3030181]	Y	2	36734319	36735261	943	I_<=3200	0	0	CRMN:0	Theria	GA:IV	Mammalia	IV_Ma_Mur	IV_Ma_Mur	ENSMUSP00000077819	312	II_211-315	1	DNIR:1	Ch	IV
ENSMUSG00000057444	olfactory receptor 910 [Source:MGI Symbol;Acc:MGI:3030744]	Y	9	38537882	38539829	1948	I_<=3200	0	0	CRMN:0	Theria	GA:IV	Mammalia	V_Mus	V_Mus	ENSMUSP00000072947	310	II_211-315	1	DNIR:1	Ch	IV
ENSMUSG00000057447	olfactory receptor 1205 [Source:MGI Symbol;Acc:MGI:3031039]	Y	2	88831119	88832042	924	I_<=3200	0	0	CRMN:0	Amniota	GA:III	Chordata	V_Mus	V_Mus	ENSMUSP00000075769	307	II_211-315	1	DNIR:1	Ch	IV
ENSMUSG00000057461	olfactory receptor 591 [Source:MGI Symbol;Acc:MGI:3030425]	Y	7	103172691	103173635	945	I_<=3200	1	1	CRMN:1	Tetrapoda	GA:III	Chordata	IV_Ma_Mur	IV_Ma_Mur	ENSMUSP00000073884	314	II_211-315	1	DNIR:1	Ch	IV
ENSMUSG00000057464	olfactory receptor 1415 [Source:MGI Symbol;Acc:MGI:3031249]	Y	1	92490818	92491753	936	I_<=3200	0	0	CRMN:0	Tetrapoda	GA:III	Chordata	IV_Ma_Mur	IV_Ma_Mur	ENSMUSP00000084047	311	II_211-315	1	DNIR:1	Ch	IV
ENSMUSG00000057503	olfactory receptor 1459 [Source:MGI Symbol;Acc:MGI:3031293]	Y	19	13145643	13146743	1101	I_<=3200	0	0	CRMN:0	Theria	GA:IV	Mammalia	IV_Ma_Mur	IV_Ma_Mur	ENSMUSP00000077414	307	II_211-315	1	DNIR:1	Ch	IV
ENSMUSG00000057735	olfactory receptor 1186 [Source:MGI Symbol;Acc:MGI:3031020]	Y	2	88525501	88526590	1090	I_<=3200	0	0	CRMN:0	Amniota	GA:III	Chordata	IV_Ma_Mur	IV_Ma_Mur	ENSMUSP00000074542	303	II_211-315	1	DNIR:1	Ch	IV
ENSMUSG00000057761	olfactory receptor 1022 [Source:MGI Symbol;Acc:MGI:3030856]	Y	2	85868594	85869541	948	I_<=3200	0	0	CRMN:0	Mammalia	GA:IV	Mammalia	V_Mus	V_Mus	ENSMUSP00000059312	315	II_211-315	1	DNIR:1	Ch	IV
ENSMUSG00000057767	olfactory receptor 1383 [Source:MGI Symbol;Acc:MGI:3031217]	Y	11	49523721	49524660	940	I_<=3200	0	0	CRMN:0	Amniota	GA:III	Chordata	IV_Ma_Mur	IV_Ma_Mur	ENSMUSP00000076390	311	II_211-315	1	DNIR:1	Ch	IV
ENSMUSG00000057770	olfactory receptor 668 [Source:MGI Symbol;Acc:MGI:3030502]	Y	7	104924806	104925762	957	I_<=3200	1	1	CRMN:1	Tetrapoda	GA:III	Chordata	V_Mus	V_Mus	ENSMUSP00000130975	318	III_316-460	1	DNIR:1	Ch	IV
ENSMUSG00000057801	olfactory receptor 135 [Source:MGI Symbol;Acc:MGI:2177518]	Y	17	38208169	38209247	1079	I_<=3200	0	0	CRMN:0	Mammalia	GA:IV	Mammalia	V_Mus	V_Mus	ENSMUSP00000075595	312	II_211-315	1	DNIR:1	Ch	IV
ENSMUSG00000057817	olfactory receptor 1446 [Source:MGI Symbol;Acc:MGI:3031280]	Y	19	12889615	12890658	1044	I_<=3200	0	0	CRMN:0	Theria	GA:IV	Mammalia	V_Mus	V_Mus	ENSMUSP00000079994	308	II_211-315	1	DNIR:1	Ch	IV
ENSMUSG00000057903	olfactory receptor 739 [Source:MGI Symbol;Acc:MGI:3030573]	Y	14	50424521	50425450	930	I_<=3200	5	1.70998	CRMN:5-10	Mammalia	GA:IV	Mammalia	V_Mus	V_Mus	ENSMUSP00000074740	309	II_211-315	1	DNIR:1	Eu	II
ENSMUSG00000057997	olfactory receptor 541 [Source:MGI Symbol;Acc:MGI:3030375]	Y	7	140704165	140705267	1103	I_<=3200	0	0	CRMN:0	Amniota	GA:III	Chordata	IV_Ma_Mur	IV_Ma_Mur	ENSMUSP00000079508	312	II_211-315	1	DNIR:1	Ch	IV
ENSMUSG00000058014	olfactory receptor 502 [Source:MGI Symbol;Acc:MGI:3030336]	Y	7	108522909	108523967	1059	I_<=3200	2	1.25992	CRMN:2-4	Mammalia	GA:IV	Mammalia	IV_Ma_Mur	IV_Ma_Mur	ENSMUSP00000077963	314	II_211-315	1	DNIR:1	Ch	IV
ENSMUSG00000058071	olfactory receptor 818 [Source:MGI Symbol;Acc:MGI:3030652]	Y	10	129945104	129946060	957	I_<=3200	2	1.25992	CRMN:2-4	Theria	GA:IV	Mammalia	IV_Ma_Mur	IV_Ma_Mur	ENSMUSP00000073918	318	III_316-460	1	DNIR:1	Ch	IV
ENSMUSG00000058084	olfactory receptor 825 [Source:MGI Symbol;Acc:MGI:3030659]	Y	10	130162362	130163324	963	I_<=3200	0	0	CRMN:0	Amniota	GA:III	Chordata	IV_Ma_Mur	IV_Ma_Mur	ENSMUSP00000076091	320	III_316-460	1	DNIR:1	Ch	IV
ENSMUSG00000058114	olfactory receptor 127 [Source:MGI Symbol;Acc:MGI:2177510]	Y	17	37903522	37904616	1095	I_<=3200	0	0	CRMN:0	Mammalia	GA:IV	Mammalia	V_Mus	V_Mus	ENSMUSP00000075669	323	III_316-460	1	DNIR:1	Ch	IV
ENSMUSG00000058188	olfactory receptor 746 [Source:MGI Symbol;Acc:MGI:3030580]	Y	14	50653239	50654183	945	I_<=3200	5	1.70998	CRMN:5-10	Mammalia	GA:IV	Mammalia	V_Mus	V_Mus	ENSMUSP00000079451	314	II_211-315	1	DNIR:1	Ch	IV
ENSMUSG00000058194	olfactory receptor 1126 [Source:MGI Symbol;Acc:MGI:3030960]	Y	2	87457167	87458111	945	I_<=3200	0	0	CRMN:0	Theria	GA:IV	Mammalia	IV_Ma_Mur	IV_Ma_Mur	ENSMUSP00000071313	314	II_211-315	1	DNIR:1	Ch	IV
ENSMUSG00000058200	olfactory receptor 66 [Source:MGI Symbol;Acc:MGI:1341906]	Y	7	103881306	103882241	936	I_<=3200	6	1.81712	CRMN:5-10	Amniota	GA:III	Chordata	IV_Ma_Mur	IV_Ma_Mur	ENSMUSP00000078119	311	II_211-315	1	DNIR:1	Ch	IV
ENSMUSG00000058222	olfactory receptor 318 [Source:MGI Symbol;Acc:MGI:3030152]	Y	11	58720069	58721094	1026	I_<=3200	4	1.5874	CRMN:2-4	Theria	GA:IV	Mammalia	V_Mus	V_Mus	ENSMUSP00000073919	306	II_211-315	1	DNIR:1	Ch	IV
ENSMUSG00000058244	olfactory receptor 506 [Source:MGI Symbol;Acc:MGI:3030340]	Y	7	108612280	108613287	1008	I_<=3200	0	0	CRMN:0	Mammalia	GA:IV	Mammalia	IV_Ma_Mur	IV_Ma_Mur	ENSMUSP00000076566	314	II_211-315	1	DNIR:1	Ch	IV
ENSMUSG00000058251	olfactory receptor 822 [Source:MGI Symbol;Acc:MGI:3030656]	Y	10	130074409	130075350	942	I_<=3200	0	0	CRMN:0	Theria	GA:IV	Mammalia	IV_Ma_Mur	IV_Ma_Mur	ENSMUSP00000079316	312	II_211-315	1	DNIR:1	Ch	IV
ENSMUSG00000058270	olfactory receptor 25 [Source:MGI Symbol;Acc:MGI:109310]	Y	9	38329492	38330559	1068	I_<=3200	0	0	CRMN:0	Eutheria	GA:IV	Mammalia	IV_Ma_Mur	IV_Ma_Mur	ENSMUSP00000071393	313	II_211-315	1	DNIR:1	Ch	IV
ENSMUSG00000058275	olfactory receptor 412 [Source:MGI Symbol;Acc:MGI:3030246]	Y	11	74364671	74365609	939	I_<=3200	21	2.75892	CRMN:>10	Amniota	GA:III	Chordata	IV_Ma_Mur	IV_Ma_Mur	ENSMUSP00000076967	312	II_211-315	1	DNIR:1	Ch	IV
ENSMUSG00000058513	olfactory receptor 801 [Source:MGI Symbol;Acc:MGI:3030635]	Y	10	129669561	129670517	957	I_<=3200	0	0	CRMN:0	Theria	GA:IV	Mammalia	IV_Ma_Mur	IV_Ma_Mur	ENSMUSP00000071941	318	III_316-460	1	DNIR:1	Ch	IV
ENSMUSG00000058515	olfactory receptor 933 [Source:MGI Symbol;Acc:MGI:3030767]	Y	9	38975651	38976653	1003	I_<=3200	2	1.25992	CRMN:2-4	Mammalia	GA:IV	Mammalia	V_Mus	V_Mus	ENSMUSP00000075102	308	II_211-315	1	DNIR:1	Ch	IV
ENSMUSG00000058628	olfactory receptor 875 [Source:MGI Symbol;Acc:MGI:3030709]	Y	9	37772637	37773640	1004	I_<=3200	1	1	CRMN:1	Theria	GA:IV	Mammalia	IV_Ma_Mur	IV_Ma_Mur	ENSMUSP00000079467	310	II_211-315	1	DNIR:1	Ch	IV
ENSMUSG00000058692	olfactory receptor 846 [Source:MGI Symbol;Acc:MGI:3030680]	Y	9	19360415	19361356	942	I_<=3200	0	0	CRMN:0	Eutheria	GA:IV	Mammalia	IV_Ma_Mur	IV_Ma_Mur	ENSMUSP00000077830	312	II_211-315	1	DNIR:1	Ch	IV
ENSMUSG00000058802	olfactory receptor 97 [Source:MGI Symbol;Acc:MGI:2177480]	Y	17	37231414	37232472	1059	I_<=3200	0	0	CRMN:0	Vertebrata	GA:III	Chordata	V_Mus	V_Mus	ENSMUSP00000094937	310	II_211-315	1	DNIR:1	Ch	IV
ENSMUSG00000058820	olfactory receptor 146 [Source:MGI Symbol;Acc:MGI:2660711]	Y	9	39018559	39019619	1061	I_<=3200	0	0	CRMN:0	Theria	GA:IV	Mammalia	V_Mus	V_Mus	ENSMUSP00000073352	306	II_211-315	1	DNIR:1	Ch	IV
ENSMUSG00000058884	olfactory receptor 1025, pseudogene 1 [Source:MGI Symbol;Acc:MGI:3030859]	Y	2	85917927	85918865	939	I_<=3200	0	0	CRMN:0	Mammalia	GA:IV	Mammalia	IV_Ma_Mur	IV_Ma_Mur	ENSMUSP00000076311	312	II_211-315	1	DNIR:1	Ch	IV
ENSMUSG00000058904	olfactory receptor 1413 [Source:MGI Symbol;Acc:MGI:3031247]	Y	1	92573125	92574206	1082	I_<=3200	9	2.08008	CRMN:5-10	Amniota	GA:III	Chordata	IV_Ma_Mur	IV_Ma_Mur	ENSMUSP00000074402	323	III_316-460	1	DNIR:1	Ch	IV
ENSMUSG00000058981	olfactory receptor 1406 [Source:MGI Symbol;Acc:MGI:3031240]	Y	1	173183442	173184504	1063	I_<=3200	1	1	CRMN:1	Theria	GA:IV	Mammalia	IV_Ma_Mur	IV_Ma_Mur	ENSMUSP00000072231	310	II_211-315	1	DNIR:1	Ch	IV
ENSMUSG00000059023	olfactory receptor 1201 [Source:MGI Symbol;Acc:MGI:3031035]	Y	2	88794384	88795307	924	I_<=3200	0	0	CRMN:0	Amniota	GA:III	Chordata	V_Mus	V_Mus	ENSMUSP00000073163	307	II_211-315	1	DNIR:1	Ch	IV
ENSMUSG00000059030	olfactory receptor 128 [Source:MGI Symbol;Acc:MGI:2177511]	Y	17	37923538	37924555	1018	I_<=3200	0	0	CRMN:0	Mammalia	GA:IV	Mammalia	V_Mus	V_Mus	ENSMUSP00000079121	308	II_211-315	1	DNIR:1	Ch	IV
ENSMUSG00000059031	olfactory receptor 482 [Source:MGI Symbol;Acc:MGI:3030316]	Y	7	108094597	108095568	972	I_<=3200	1	1	CRMN:1	Mammalia	GA:IV	Mammalia	IV_Ma_Mur	IV_Ma_Mur	ENSMUSP00000079948	323	III_316-460	1	DNIR:1	Ch	IV
ENSMUSG00000059043	olfactory receptor 15 [Source:MGI Symbol;Acc:MGI:106182]	Y	16	3838975	3839913	939	I_<=3200	1	1	CRMN:1	Mammalia	GA:IV	Mammalia	IV_Ma_Mur	IV_Ma_Mur	ENSMUSP00000079720	312	II_211-315	1	DNIR:1	Ch	IV
ENSMUSG00000059101	olfactory receptor 157 [Source:MGI Symbol;Acc:MGI:1352684]	Y	4	43834752	43836517	1766	I_<=3200	0	0	CRMN:0	Theria	GA:IV	Mammalia	IV_Ma_Mur	IV_Ma_Mur	ENSMUSP00000078226	318	III_316-460	1	DNIR:1	Ch	IV
ENSMUSG00000059105	olfactory receptor 1504 [Source:MGI Symbol;Acc:MGI:3031338]	Y	19	13887221	13888305	1085	I_<=3200	66	4.04124	CRMN:>10	Theria	GA:IV	Mammalia	V_Mus	V_Mus	ENSMUSP00000077400	315	II_211-315	1	DNIR:1	Ch	IV
ENSMUSG00000059134	olfactory receptor 814 [Source:MGI Symbol;Acc:MGI:3030648]	Y	10	129873823	129874755	933	I_<=3200	2	1.25992	CRMN:2-4	Theria	GA:IV	Mammalia	V_Mus	V_Mus	ENSMUSP00000080106	310	II_211-315	1	DNIR:1	Ch	IV
ENSMUSG00000059136	olfactory receptor 539 [Source:MGI Symbol;Acc:MGI:3030373]	Y	7	140667289	140668248	960	I_<=3200	6	1.81712	CRMN:5-10	Amniota	GA:III	Chordata	IV_Ma_Mur	IV_Ma_Mur	ENSMUSP00000077990	319	III_316-460	1	DNIR:1	Ch	IV
ENSMUSG00000059189	olfactory receptor 913 [Source:MGI Symbol;Acc:MGI:3030747]	Y	9	38592803	38595161	2359	I_<=3200	0	0	CRMN:0	Theria	GA:IV	Mammalia	IV_Ma_Mur	IV_Ma_Mur	ENSMUSP00000079876	312	II_211-315	1	DNIR:1	Ch	IV
ENSMUSG00000059205	olfactory receptor 1130 [Source:MGI Symbol;Acc:MGI:3030964]	Y	2	87606212	87608334	2123	I_<=3200	0	0	CRMN:0	Theria	GA:IV	Mammalia	V_Mus	V_Mus	ENSMUSP00000078649	314	II_211-315	1	DNIR:1	Ch	IV
ENSMUSG00000059227	olfactory receptor 494 [Source:MGI Symbol;Acc:MGI:3030328]	Y	7	108367490	108368436	947	I_<=3200	0	0	CRMN:0	Mammalia	GA:IV	Mammalia	IV_Ma_Mur	IV_Ma_Mur	ENSMUSP00000072810	314	II_211-315	1	DNIR:1	Ch	IV
ENSMUSG00000059251	olfactory receptor 345 [Source:MGI Symbol;Acc:MGI:3030179]	Y	2	36640041	36640976	936	I_<=3200	0	0	CRMN:0	Theria	GA:IV	Mammalia	IV_Ma_Mur	IV_Ma_Mur	ENSMUSP00000076122	311	II_211-315	1	DNIR:1	Ch	IV
ENSMUSG00000059303	olfactory receptor 836 [Source:MGI Symbol;Acc:MGI:3030670]	Y	9	19120957	19121911	955	I_<=3200	0	0	CRMN:0	Eutheria	GA:IV	Mammalia	IV_Ma_Mur	IV_Ma_Mur	ENSMUSP00000074514	317	III_316-460	1	DNIR:1	Ch	IV
ENSMUSG00000059371	olfactory receptor 427 [Source:MGI Symbol;Acc:MGI:3030261]	Y	1	174099460	174100407	948	I_<=3200	3	1.44225	CRMN:2-4	Euteleostomi	GA:III	Chordata	IV_Ma_Mur	IV_Ma_Mur	ENSMUSP00000079644	315	II_211-315	1	DNIR:1	Ch	IV
ENSMUSG00000059379	olfactory receptor 1014 [Source:MGI Symbol;Acc:MGI:3030848]	Y	2	85776586	85777503	918	I_<=3200	1	1	CRMN:1	Amniota	GA:III	Chordata	V_Mus	V_Mus	ENSMUSP00000075600	305	II_211-315	1	DNIR:1	Ch	IV
ENSMUSG00000059397	olfactory receptor 54 [Source:MGI Symbol;Acc:MGI:1333750]	Y	11	51027004	51027945	942	I_<=3200	0	0	CRMN:0	Amniota	GA:III	Chordata	IV_Ma_Mur	IV_Ma_Mur	ENSMUSP00000072016	313	II_211-315	1	DNIR:1	Ch	IV
ENSMUSG00000059411	olfactory receptor 434 [Source:MGI Symbol;Acc:MGI:3030268]	Y	6	43216883	43217938	1056	I_<=3200	1	1	CRMN:1	Amniota	GA:III	Chordata	IV_Ma_Mur	IV_Ma_Mur	ENSMUSP00000076039	321	III_316-460	1	DNIR:1	Ch	IV
ENSMUSG00000059448	olfactory receptor 156 [Source:MGI Symbol;Acc:MGI:1352683]	Y	4	43820335	43821433	1099	I_<=3200	1	1	CRMN:1	Theria	GA:IV	Mammalia	IV_Ma_Mur	IV_Ma_Mur	ENSMUSP00000078431	318	III_316-460	1	DNIR:1	Ch	IV
ENSMUSG00000059460	olfactory receptor 286 [Source:MGI Symbol;Acc:MGI:3030120]	Y	15	98226675	98227643	969	I_<=3200	1	1	CRMN:1	Eutheria	GA:IV	Mammalia	V_Mus	V_Mus	ENSMUSP00000073296	322	III_316-460	1	DNIR:1	Ch	IV
ENSMUSG00000059488	olfactory receptor 727 [Source:MGI Symbol;Acc:MGI:3030561]	Y	14	50126553	50127587	1035	I_<=3200	0	0	CRMN:0	Amniota	GA:III	Chordata	IV_Ma_Mur	IV_Ma_Mur	ENSMUSP00000078145	324	III_316-460	1	DNIR:1	Ch	IV
ENSMUSG00000059503	olfactory receptor 248 [Source:MGI Symbol;Acc:MGI:3030082]	Y	1	174391046	174392055	1010	I_<=3200	2	1.25992	CRMN:2-4	Amniota	GA:III	Chordata	V_Mus	V_Mus	ENSMUSP00000074799	309	II_211-315	1	DNIR:1	Ch	IV
ENSMUSG00000059504	olfactory receptor 314 [Source:MGI Symbol;Acc:MGI:3030148]	Y	11	58786139	58787269	1131	I_<=3200	2	1.25992	CRMN:2-4	Theria	GA:IV	Mammalia	IV_Ma_Mur	IV_Ma_Mur	ENSMUSP00000075729	330	III_316-460	1	DNIR:1	Ch	IV
ENSMUSG00000059595	olfactory receptor 935 [Source:MGI Symbol;Acc:MGI:3030769]	Y	9	38994507	38995433	927	I_<=3200	0	0	CRMN:0	Theria	GA:IV	Mammalia	IV_Ma_Mur	IV_Ma_Mur	ENSMUSP00000079572	308	II_211-315	1	DNIR:1	Ch	IV
ENSMUSG00000059610	olfactory receptor 222 [Source:MGI Symbol;Acc:MGI:3030056]	Y	11	59570699	59571813	1115	I_<=3200	0	0	CRMN:0	Mammalia	GA:IV	Mammalia	IV_Ma_Mur	IV_Ma_Mur	ENSMUSP00000071835	318	III_316-460	1	DNIR:1	Ch	IV
ENSMUSG00000059687	olfactory receptor 108 [Source:MGI Symbol;Acc:MGI:2177491]	Y	17	37445480	37446517	1038	I_<=3200	3	1.44225	CRMN:2-4	Vertebrata	GA:III	Chordata	IV_Ma_Mur	IV_Ma_Mur	ENSMUSP00000077337	320	III_316-460	1	DNIR:1	Ch	IV
ENSMUSG00000059729	olfactory receptor 1385 [Source:MGI Symbol;Acc:MGI:3031219]	Y	11	49494535	49495464	930	I_<=3200	1	1	CRMN:1	Amniota	GA:III	Chordata	V_Mus	V_Mus	ENSMUSP00000071710	309	II_211-315	1	DNIR:1	Ch	IV
ENSMUSG00000059762	olfactory receptor 767 [Source:MGI Symbol;Acc:MGI:3030601]	Y	10	129078972	129080057	1086	I_<=3200	3	1.44225	CRMN:2-4	Mammalia	GA:IV	Mammalia	V_Mus	V_Mus	ENSMUSP00000080775	309	II_211-315	1	DNIR:1	Ch	IV
ENSMUSG00000059821	olfactory receptor 847 [Source:MGI Symbol;Acc:MGI:3030681]	Y	9	19374941	19375879	939	I_<=3200	0	0	CRMN:0	Eutheria	GA:IV	Mammalia	IV_Ma_Mur	IV_Ma_Mur	ENSMUSP00000078568	312	II_211-315	1	DNIR:1	Ch	IV
ENSMUSG00000059862	olfactory receptor 826 [Source:MGI Symbol;Acc:MGI:3030660]	Y	10	130179937	130180878	942	I_<=3200	0	0	CRMN:0	Amniota	GA:III	Chordata	IV_Ma_Mur	IV_Ma_Mur	ENSMUSP00000077436	313	II_211-315	1	DNIR:1	Ch	IV
ENSMUSG00000059864	olfactory receptor 1393 [Source:MGI Symbol;Acc:MGI:3031227]	Y	11	49280150	49281085	936	I_<=3200	0	0	CRMN:0	Amniota	GA:III	Chordata	V_Mus	V_Mus	ENSMUSP00000077962	311	II_211-315	1	DNIR:1	Ch	IV
ENSMUSG00000059873	olfactory receptor 1029 [Source:MGI Symbol;Acc:MGI:3030863]	Y	2	85975213	85976273	1061	I_<=3200	1	1	CRMN:1	Mammalia	GA:IV	Mammalia	V_Mus	V_Mus	ENSMUSP00000080828	324	III_316-460	1	DNIR:1	Ch	IV
ENSMUSG00000059874	olfactory receptor 603 [Source:MGI Symbol;Acc:MGI:3030437]	Y	7	103383062	103384000	939	I_<=3200	2	1.25992	CRMN:2-4	Mammalia	GA:IV	Mammalia	V_Mus	V_Mus	ENSMUSP00000071744	312	II_211-315	1	DNIR:1	Ch	IV
ENSMUSG00000059910	olfactory receptor 1265 [Source:MGI Symbol;Acc:MGI:3031099]	Y	2	90036921	90037850	930	I_<=3200	2	1.25992	CRMN:2-4	Mammalia	GA:IV	Mammalia	V_Mus	V_Mus	ENSMUSP00000079190	309	II_211-315	1	DNIR:1	Ch	IV
ENSMUSG00000059990	olfactory receptor 996 [Source:MGI Symbol;Acc:MGI:3030830]	Y	2	85579215	85580282	1068	I_<=3200	1	1	CRMN:1	Tetrapoda	GA:III	Chordata	V_Mus	V_Mus	ENSMUSP00000076330	314	II_211-315	1	DNIR:1	Ch	IV
ENSMUSG00000059996	olfactory receptor 484 [Source:MGI Symbol;Acc:MGI:3030318]	Y	7	108124199	108125296	1098	I_<=3200	0	0	CRMN:0	Mammalia	GA:IV	Mammalia	IV_Ma_Mur	IV_Ma_Mur	ENSMUSP00000073267	321	III_316-460	1	DNIR:1	Ch	IV
ENSMUSG00000060030	olfactory receptor 317 [Source:MGI Symbol;Acc:MGI:3030151]	Y	11	58732096	58733223	1128	I_<=3200	3	1.44225	CRMN:2-4	Mammalia	GA:IV	Mammalia	V_Mus	V_Mus	ENSMUSP00000075034	327	III_316-460	1	DNIR:1	Ch	IV
ENSMUSG00000060049	olfactory receptor 235 [Source:MGI Symbol;Acc:MGI:3030069]	Y	19	12268163	12269241	1079	I_<=3200	0	0	CRMN:0	Mammalia	GA:IV	Mammalia	V_Mus	V_Mus	ENSMUSP00000073203	312	II_211-315	1	DNIR:1	Ch	IV
ENSMUSG00000060057	olfactory receptor 193 [Source:MGI Symbol;Acc:MGI:3030027]	Y	16	59109625	59110631	1007	I_<=3200	0	0	CRMN:0	Theria	GA:IV	Mammalia	V_Mus	V_Mus	ENSMUSP00000075611	309	II_211-315	1	DNIR:1	Ch	IV
ENSMUSG00000060084	olfactory receptor 748 [Source:MGI Symbol;Acc:MGI:3030582]	Y	14	50710332	50711255	924	I_<=3200	0	0	CRMN:0	Mammalia	GA:IV	Mammalia	V_Mus	V_Mus	ENSMUSP00000073251	307	II_211-315	1	DNIR:1	Ch	IV
ENSMUSG00000060112	olfactory receptor 60 [Source:MGI Symbol;Acc:MGI:1333881]	Y	7	140345052	140345987	936	I_<=3200	1	1	CRMN:1	Amniota	GA:III	Chordata	IV_Ma_Mur	IV_Ma_Mur	ENSMUSP00000074916	311	II_211-315	1	DNIR:1	Ch	IV
ENSMUSG00000060114	olfactory receptor 912 [Source:MGI Symbol;Acc:MGI:3030746]	Y	9	38580244	38582211	1968	I_<=3200	0	0	CRMN:0	Theria	GA:IV	Mammalia	V_Mus	V_Mus	ENSMUSP00000071604	310	II_211-315	1	DNIR:1	Ch	IV
ENSMUSG00000060170	olfactory receptor 1371 [Source:MGI Symbol;Acc:MGI:3031205]	Y	11	52213052	52213987	936	I_<=3200	3	1.44225	CRMN:2-4	Amniota	GA:III	Chordata	V_Mus	V_Mus	ENSMUSP00000075241	311	II_211-315	1	DNIR:1	Ch	IV
ENSMUSG00000060205	olfactory receptor 57 [Source:MGI Symbol;Acc:MGI:1333808]	Y	10	79034723	79035802	1080	I_<=3200	1	1	CRMN:1	Eutheria	GA:IV	Mammalia	IV_Ma_Mur	IV_Ma_Mur	ENSMUSP00000080872	319	III_316-460	1	DNIR:1	Eu	II
ENSMUSG00000060303	olfactory receptor 1447 [Source:MGI Symbol;Acc:MGI:3031281]	Y	19	12900759	12901861	1103	I_<=3200	0	0	CRMN:0	Theria	GA:IV	Mammalia	V_Mus	V_Mus	ENSMUSP00000071419	309	II_211-315	1	DNIR:1	Ch	IV
ENSMUSG00000060335	olfactory receptor 384 [Source:MGI Symbol;Acc:MGI:3030218]	Y	11	73602582	73603520	939	I_<=3200	2	1.25992	CRMN:2-4	Theria	GA:IV	Mammalia	IV_Ma_Mur	IV_Ma_Mur	ENSMUSP00000072758	312	II_211-315	1	DNIR:1	Ch	IV
ENSMUSG00000060422	olfactory receptor 1034 [Source:MGI Symbol;Acc:MGI:3030868]	Y	2	86046451	86047466	1016	I_<=3200	1	1	CRMN:1	Mammalia	GA:IV	Mammalia	V_Mus	V_Mus	ENSMUSP00000078279	310	II_211-315	1	DNIR:1	Ch	IV
ENSMUSG00000060480	olfactory receptor 171 [Source:MGI Symbol;Acc:MGI:3030005]	Y	16	19624157	19625101	945	I_<=3200	4	1.5874	CRMN:2-4	Mammalia	GA:IV	Mammalia	V_Mus	V_Mus	ENSMUSP00000078814	314	II_211-315	1	DNIR:1	Ch	IV
ENSMUSG00000060523	olfactory receptor 726 [Source:MGI Symbol;Acc:MGI:3030560]	Y	14	50083714	50084679	966	I_<=3200	2	1.25992	CRMN:2-4	Amniota	GA:III	Chordata	V_Mus	V_Mus	ENSMUSP00000072207	321	III_316-460	1	DNIR:1	Ch	IV
ENSMUSG00000060556	olfactory receptor 1418 [Source:MGI Symbol;Acc:MGI:3031252]	Y	19	11854930	11856001	1072	I_<=3200	0	0	CRMN:0	Tetrapoda	GA:III	Chordata	V_Mus	V_Mus	ENSMUSP00000078800	318	III_316-460	1	DNIR:1	Ch	IV
ENSMUSG00000060663	olfactory receptor 175, pseudogene 1 [Source:MGI Symbol;Acc:MGI:3030009]	Y	16	58823781	58826761	2981	I_<=3200	0	0	CRMN:0	Theria	GA:IV	Mammalia	IV_Ma_Mur	IV_Ma_Mur	ENSMUSP00000078873	308	II_211-315	1	DNIR:1	Ch	IV
ENSMUSG00000060742	olfactory receptor 1076 [Source:MGI Symbol;Acc:MGI:3030910]	Y	2	86508461	86509402	942	I_<=3200	0	0	CRMN:0	Eutheria	GA:IV	Mammalia	V_Mus	V_Mus	ENSMUSP00000075612	313	II_211-315	1	DNIR:1	Ch	IV
ENSMUSG00000060765	olfactory receptor 325 [Source:MGI Symbol;Acc:MGI:3030159]	Y	11	58580837	58581877	1041	I_<=3200	1	1	CRMN:1	Theria	GA:IV	Mammalia	V_Mus	V_Mus	ENSMUSP00000131257	326	III_316-460	1	DNIR:1	Ch	IV
ENSMUSG00000060787	olfactory receptor 464 [Source:MGI Symbol;Acc:MGI:3030298]	Y	11	87913920	87916685	2766	I_<=3200	7	1.91293	CRMN:5-10	Amniota	GA:III	Chordata	IV_Ma_Mur	IV_Ma_Mur	ENSMUSP00000074415	313	II_211-315	1	DNIR:1	Ch	IV
ENSMUSG00000060827	olfactory receptor 1193 [Source:MGI Symbol;Acc:MGI:3031027]	Y	2	88677857	88678813	957	I_<=3200	0	0	CRMN:0	Amniota	GA:III	Chordata	IV_Ma_Mur	IV_Ma_Mur	ENSMUSP00000080399	318	III_316-460	1	DNIR:1	Ch	IV
ENSMUSG00000060878	olfactory receptor 1420 [Source:MGI Symbol;Acc:MGI:3031254]	Y	19	11895999	11897050	1052	I_<=3200	0	0	CRMN:0	Tetrapoda	GA:III	Chordata	IV_Ma_Mur	IV_Ma_Mur	ENSMUSP00000072563	309	II_211-315	1	DNIR:1	Ch	IV
ENSMUSG00000060888	olfactory receptor 566 [Source:MGI Symbol;Acc:MGI:3030400]	Y	7	102856321	102857271	951	I_<=3200	0	0	CRMN:0	Amniota	GA:III	Chordata	V_Mus	V_Mus	ENSMUSP00000071344	316	III_316-460	1	DNIR:1	Ch	IV
ENSMUSG00000060918	olfactory receptor 51 [Source:MGI Symbol;Acc:MGI:1333747]	Y	11	51006974	51007897	924	I_<=3200	1	1	CRMN:1	Theria	GA:IV	Mammalia	IV_Ma_Mur	IV_Ma_Mur	ENSMUSP00000075832	307	II_211-315	1	DNIR:1	Ch	IV
ENSMUSG00000061000	olfactory receptor 507 [Source:MGI Symbol;Acc:MGI:3030341]	Y	7	108621814	108622764	951	I_<=3200	0	0	CRMN:0	Mammalia	GA:IV	Mammalia	V_Mus	V_Mus	ENSMUSP00000078926	316	III_316-460	1	DNIR:1	Ch	IV
ENSMUSG00000061165	olfactory receptor 160 [Source:MGI Symbol;Acc:MGI:1931271]	Y	9	37711348	37712277	930	I_<=3200	4	1.5874	CRMN:2-4	Mammalia	GA:IV	Mammalia	IV_Ma_Mur	IV_Ma_Mur	ENSMUSP00000100468	309	II_211-315	1	DNIR:1	Ch	IV
ENSMUSG00000061195	olfactory receptor 1289 [Source:MGI Symbol;Acc:MGI:3031123]	Y	2	111483350	111484363	1014	I_<=3200	0	0	CRMN:0	Mammalia	GA:IV	Mammalia	IV_Ma_Mur	IV_Ma_Mur	ENSMUSP00000099611	298	II_211-315	1	DNIR:1	Ch	IV
ENSMUSG00000061210	olfactory receptor 47 [Source:MGI Symbol;Acc:MGI:1333821]	Y	6	43235578	43236636	1059	I_<=3200	1	1	CRMN:1	Amniota	GA:III	Chordata	IV_Ma_Mur	IV_Ma_Mur	ENSMUSP00000077204	321	III_316-460	1	DNIR:1	Ch	IV
ENSMUSG00000061295	olfactory receptor 1261 [Source:MGI Symbol;Acc:MGI:3031095]	Y	2	89991238	89994315	3078	I_<=3200	1	1	CRMN:1	Mammalia	GA:IV	Mammalia	V_Mus	V_Mus	ENSMUSP00000076959	306	II_211-315	1	DNIR:1	Ch	IV
ENSMUSG00000061305	olfactory receptor 342 [Source:MGI Symbol;Acc:MGI:3030176]	Y	2	36527388	36528441	1054	I_<=3200	0	0	CRMN:0	Theria	GA:IV	Mammalia	IV_Ma_Mur	IV_Ma_Mur	ENSMUSP00000073818	312	II_211-315	1	DNIR:1	Ch	IV
ENSMUSG00000061336	olfactory receptor 116 [Source:MGI Symbol;Acc:MGI:2177499]	Y	17	37623668	37624633	966	I_<=3200	0	0	CRMN:0	Mammalia	GA:IV	Mammalia	V_Mus	V_Mus	ENSMUSP00000072115	321	III_316-460	1	DNIR:1	Ch	IV
ENSMUSG00000061342	olfactory receptor 1168 [Source:MGI Symbol;Acc:MGI:3031002]	Y	2	88184879	88185817	939	I_<=3200	2	1.25992	CRMN:2-4	Theria	GA:IV	Mammalia	V_Mus	V_Mus	ENSMUSP00000078549	312	II_211-315	1	DNIR:1	Ch	IV
ENSMUSG00000061344	olfactory receptor 320 [Source:MGI Symbol;Acc:MGI:3030155]	Y	11	58683875	58684802	928	I_<=3200	4	1.5874	CRMN:2-4	Theria	GA:IV	Mammalia	V_Mus	V_Mus	ENSMUSP00000080924	306	II_211-315	1	DNIR:1	Ch	IV
ENSMUSG00000061361	olfactory receptor 168 [Source:MGI Symbol;Acc:MGI:3030002]	Y	16	19529980	19530918	939	I_<=3200	1	1	CRMN:1	Theria	GA:IV	Mammalia	V_Mus	V_Mus	ENSMUSP00000077632	312	II_211-315	1	DNIR:1	Ch	IV
ENSMUSG00000061367	olfactory receptor 771 [Source:MGI Symbol;Acc:MGI:3030605]	Y	10	129160029	129160982	954	I_<=3200	1	1	CRMN:1	Theria	GA:IV	Mammalia	IV_Ma_Mur	IV_Ma_Mur	ENSMUSP00000077948	317	III_316-460	1	DNIR:1	Ch	IV
ENSMUSG00000061387	olfactory receptor 1490 [Source:MGI Symbol;Acc:MGI:3031324]	Y	19	13654446	13655396	951	I_<=3200	5	1.70998	CRMN:5-10	Tetrapoda	GA:III	Chordata	III_Eut_Am	III_Eut_Am	ENSMUSP00000079057	316	III_316-460	1	DNIR:1	Ch	IV
ENSMUSG00000061457	olfactory receptor 871 [Source:MGI Symbol;Acc:MGI:3030705]	Y	9	20212207	20213353	1147	I_<=3200	1	1	CRMN:1	Mammalia	GA:IV	Mammalia	V_Mus	V_Mus	ENSMUSP00000072865	311	II_211-315	1	DNIR:1	Ch	IV
ENSMUSG00000061489	olfactory receptor 525 [Source:MGI Symbol;Acc:MGI:3030359]	Y	7	140322602	140323651	1050	I_<=3200	2	1.25992	CRMN:2-4	Amniota	GA:III	Chordata	IV_Ma_Mur	IV_Ma_Mur	ENSMUSP00000077243	309	II_211-315	1	DNIR:1	Ch	IV
ENSMUSG00000061520	olfactory receptor 153 [Source:MGI Symbol;Acc:MGI:1313138]	Y	2	87531796	87533053	1258	I_<=3200	0	0	CRMN:0	Amniota	GA:III	Chordata	V_Mus	V_Mus	ENSMUSP00000076681	307	II_211-315	1	DNIR:1	Ch	IV
ENSMUSG00000061561	olfactory receptor 373 [Source:MGI Symbol;Acc:MGI:3030207]	Y	8	72099762	72100706	945	I_<=3200	2	1.25992	CRMN:2-4	Mammalia	GA:IV	Mammalia	V_Mus	V_Mus	ENSMUSP00000074128	314	II_211-315	1	DNIR:1	Ch	IV
ENSMUSG00000061614	olfactory receptor 845 [Source:MGI Symbol;Acc:MGI:3030679]	Y	9	19338459	19339400	942	I_<=3200	0	0	CRMN:0	Eutheria	GA:IV	Mammalia	IV_Ma_Mur	IV_Ma_Mur	ENSMUSP00000071239	312	II_211-315	1	DNIR:1	Ch	IV
ENSMUSG00000061616	olfactory receptor 12 [Source:MGI Symbol;Acc:MGI:107863]	Y	1	92619881	92621001	1121	I_<=3200	2	1.25992	CRMN:2-4	Amniota	GA:III	Chordata	IV_Ma_Mur	IV_Ma_Mur	ENSMUSP00000080027	333	III_316-460	1	DNIR:1	Ch	IV
ENSMUSG00000061626	olfactory receptor 68 [Source:MGI Symbol;Acc:MGI:1341790]	Y	7	103777396	103778343	948	I_<=3200	4	1.5874	CRMN:2-4	Mammalia	GA:IV	Mammalia	IV_Ma_Mur	IV_Ma_Mur	ENSMUSP00000072329	315	II_211-315	1	DNIR:1	Ch	IV
ENSMUSG00000061637	olfactory receptor 1457 [Source:MGI Symbol;Acc:MGI:3031291]	Y	19	13094693	13095646	954	I_<=3200	0	0	CRMN:0	Theria	GA:IV	Mammalia	V_Mus	V_Mus	ENSMUSP00000074665	317	III_316-460	1	DNIR:1	Ch	IV
ENSMUSG00000061704	olfactory receptor 1036 [Source:MGI Symbol;Acc:MGI:3030870]	Y	2	86074715	86075718	1004	I_<=3200	1	1	CRMN:1	Mammalia	GA:IV	Mammalia	V_Mus	V_Mus	ENSMUSP00000130843	310	II_211-315	1	DNIR:1	Ch	IV
ENSMUSG00000061777	olfactory receptor 126 [Source:MGI Symbol;Acc:MGI:2177509]	Y	17	37850594	37851553	960	I_<=3200	0	0	CRMN:0	Mammalia	GA:IV	Mammalia	V_Mus	V_Mus	ENSMUSP00000076203	319	III_316-460	1	DNIR:1	Ch	IV
ENSMUSG00000061798	olfactory receptor 1204 [Source:MGI Symbol;Acc:MGI:3031038]	Y	2	88851952	88852881	930	I_<=3200	0	0	CRMN:0	Mammalia	GA:IV	Mammalia	V_Mus	V_Mus	ENSMUSP00000077701	309	II_211-315	1	DNIR:1	Ch	IV
ENSMUSG00000061835	olfactory receptor 316 [Source:MGI Symbol;Acc:MGI:3030150]	Y	11	58757604	58758614	1011	I_<=3200	1	1	CRMN:1	Theria	GA:IV	Mammalia	V_Mus	V_Mus	ENSMUSP00000072766	306	II_211-315	1	DNIR:1	Ch	IV
ENSMUSG00000061875	olfactory receptor 1148 [Source:MGI Symbol;Acc:MGI:3030982]	Y	2	87833041	87833985	945	I_<=3200	1	1	CRMN:1	Theria	GA:IV	Mammalia	IV_Ma_Mur	IV_Ma_Mur	ENSMUSP00000076778	314	II_211-315	1	DNIR:1	Ch	IV
ENSMUSG00000061952	olfactory receptor 1377 [Source:MGI Symbol;Acc:MGI:3031211]	Y	11	50984658	50985720	1063	I_<=3200	2	1.25992	CRMN:2-4	Theria	GA:IV	Mammalia	IV_Ma_Mur	IV_Ma_Mur	ENSMUSP00000074672	307	II_211-315	1	DNIR:1	Ch	IV
ENSMUSG00000061961	olfactory receptor 815 [Source:MGI Symbol;Acc:MGI:3030649]	Y	10	129901776	129902726	951	I_<=3200	2	1.25992	CRMN:2-4	Theria	GA:IV	Mammalia	V_Mus	V_Mus	ENSMUSP00000071488	316	III_316-460	1	DNIR:1	Ch	IV
ENSMUSG00000061972	olfactory receptor 99 [Source:MGI Symbol;Acc:MGI:2177482]	Y	17	37279501	37280418	918	I_<=3200	0	0	CRMN:0	Vertebrata	GA:III	Chordata	V_Mus	V_Mus	ENSMUSP00000076781	305	II_211-315	1	DNIR:1	Ch	IV
ENSMUSG00000061984	olfactory receptor 392 [Source:MGI Symbol;Acc:MGI:3030226]	Y	11	73814142	73816880	2739	I_<=3200	1	1	CRMN:1	Theria	GA:IV	Mammalia	IV_Ma_Mur	IV_Ma_Mur	ENSMUSP00000113118	312	II_211-315	1	DNIR:1	Ch	IV
ENSMUSG00000062037	olfactory receptor 285 [Source:MGI Symbol;Acc:MGI:3030119]	Y	15	98312589	98313548	960	I_<=3200	1	1	CRMN:1	Amniota	GA:III	Chordata	IV_Ma_Mur	IV_Ma_Mur	ENSMUSP00000078672	319	III_316-460	1	DNIR:1	Ch	IV
ENSMUSG00000062042	olfactory receptor 294 [Source:MGI Symbol;Acc:MGI:3030128]	Y	7	86615636	86616643	1008	I_<=3200	1	1	CRMN:1	Mammalia	GA:IV	Mammalia	V_Mus	V_Mus	ENSMUSP00000077662	335	III_316-460	1	DNIR:1	Ch	IV
ENSMUSG00000062103	olfactory receptor 924 [Source:MGI Symbol;Acc:MGI:3030758]	Y	9	38848116	38849042	927	I_<=3200	0	0	CRMN:0	Mammalia	GA:IV	Mammalia	V_Mus	V_Mus	ENSMUSP00000072744	308	II_211-315	1	DNIR:1	Ch	IV
ENSMUSG00000062121	olfactory receptor 149 [Source:MGI Symbol;Acc:MGI:2660716]	Y	9	39701793	39702822	1030	I_<=3200	1	1	CRMN:1	Amniota	GA:III	Chordata	IV_Ma_Mur	IV_Ma_Mur	ENSMUSP00000080686	311	II_211-315	1	DNIR:1	Ch	IV
ENSMUSG00000062142	olfactory receptor 569 [Source:MGI Symbol;Acc:MGI:3030403]	Y	7	102887207	102888151	945	I_<=3200	2	1.25992	CRMN:2-4	Tetrapoda	GA:III	Chordata	IV_Ma_Mur	IV_Ma_Mur	ENSMUSP00000077321	314	II_211-315	1	DNIR:1	Ch	IV
ENSMUSG00000062186	olfactory receptor 395 [Source:MGI Symbol;Acc:MGI:3030229]	Y	11	73906552	73907490	939	I_<=3200	2	1.25992	CRMN:2-4	Theria	GA:IV	Mammalia	V_Mus	V_Mus	ENSMUSP00000072756	312	II_211-315	1	DNIR:1	Ch	IV
ENSMUSG00000062199	olfactory receptor 1465 [Source:MGI Symbol;Acc:MGI:3031299]	Y	19	13313360	13314283	924	I_<=3200	1	1	CRMN:1	Theria	GA:IV	Mammalia	V_Mus	V_Mus	ENSMUSP00000079039	307	II_211-315	1	DNIR:1	Ch	IV
ENSMUSG00000062204	olfactory receptor 1373 [Source:MGI Symbol;Acc:MGI:3031207]	Y	11	52144593	52145528	936	I_<=3200	4	1.5874	CRMN:2-4	Amniota	GA:III	Chordata	V_Mus	V_Mus	ENSMUSP00000077384	311	II_211-315	1	DNIR:1	Ch	IV
ENSMUSG00000062245	olfactory receptor 170 [Source:MGI Symbol;Acc:MGI:3030004]	Y	16	19605696	19606703	1008	I_<=3200	3	1.44225	CRMN:2-4	Mammalia	GA:IV	Mammalia	V_Mus	V_Mus	ENSMUSP00000077674	313	II_211-315	1	DNIR:1	Ch	IV
ENSMUSG00000062272	olfactory receptor 1129 [Source:MGI Symbol;Acc:MGI:3030963]	Y	2	87575086	87576030	945	I_<=3200	0	0	CRMN:0	Theria	GA:IV	Mammalia	V_Mus	V_Mus	ENSMUSP00000079823	314	II_211-315	1	DNIR:1	Ch	IV
ENSMUSG00000062285	olfactory receptor 1386 [Source:MGI Symbol;Acc:MGI:3031220]	Y	11	49470054	49471181	1128	I_<=3200	2	1.25992	CRMN:2-4	Amniota	GA:III	Chordata	V_Mus	V_Mus	ENSMUSP00000071801	309	II_211-315	1	DNIR:1	Ch	IV
ENSMUSG00000062314	olfactory receptor 1505 [Source:MGI Symbol;Acc:MGI:3031339]	Y	19	13918942	13920044	1103	I_<=3200	62	3.95789	CRMN:>10	Theria	GA:IV	Mammalia	V_Mus	V_Mus	ENSMUSP00000080235	316	III_316-460	1	DNIR:1	Ch	IV
ENSMUSG00000062426	olfactory receptor 304 [Source:MGI Symbol;Acc:MGI:3030138]	Y	7	86385657	86386658	1002	I_<=3200	1	1	CRMN:1	Mammalia	GA:IV	Mammalia	IV_Ma_Mur	IV_Ma_Mur	ENSMUSP00000076449	333	III_316-460	1	DNIR:1	Ch	IV
ENSMUSG00000062434	olfactory receptor 516 [Source:MGI Symbol;Acc:MGI:3030350]	Y	7	108845064	108846008	945	I_<=3200	0	0	CRMN:0	Amniota	GA:III	Chordata	V_Mus	V_Mus	ENSMUSP00000071358	314	II_211-315	1	DNIR:1	Ch	IV
ENSMUSG00000062497	olfactory receptor 1411 [Source:MGI Symbol;Acc:MGI:3031245]	Y	1	92596521	92597492	972	I_<=3200	0	0	CRMN:0	Amniota	GA:III	Chordata	IV_Ma_Mur	IV_Ma_Mur	ENSMUSP00000073422	323	III_316-460	1	DNIR:1	Ch	IV
ENSMUSG00000062527	olfactory receptor 1408 [Source:MGI Symbol;Acc:MGI:3031242]	Y	1	173130200	173131236	1037	I_<=3200	2	1.25992	CRMN:2-4	Theria	GA:IV	Mammalia	IV_Ma_Mur	IV_Ma_Mur	ENSMUSP00000073345	310	II_211-315	1	DNIR:1	Ch	IV
ENSMUSG00000062608	olfactory receptor 195 [Source:MGI Symbol;Acc:MGI:3030029]	Y	16	59148829	59149823	995	I_<=3200	1	1	CRMN:1	Theria	GA:IV	Mammalia	IV_Ma_Mur	IV_Ma_Mur	ENSMUSP00000073737	308	II_211-315	1	DNIR:1	Ch	IV
ENSMUSG00000062621	olfactory receptor 911, pseudogene 1 [Source:MGI Symbol;Acc:MGI:3030745]	Y	9	38523730	38524669	940	I_<=3200	0	0	CRMN:0	Theria	GA:IV	Mammalia	V_Mus	V_Mus	ENSMUSP00000074515	311	II_211-315	1	DNIR:1	Ch	IV
ENSMUSG00000062629	olfactory receptor 114 [Source:MGI Symbol;Acc:MGI:2177497]	Y	17	37589382	37590381	1000	I_<=3200	0	0	CRMN:0	Mammalia	GA:IV	Mammalia	V_Mus	V_Mus	ENSMUSP00000076181	312	II_211-315	1	DNIR:1	Ch	IV
ENSMUSG00000062757	olfactory receptor 1206 [Source:MGI Symbol;Acc:MGI:3031040]	Y	2	88864607	88865530	924	I_<=3200	0	0	CRMN:0	Amniota	GA:III	Chordata	V_Mus	V_Mus	ENSMUSP00000076532	307	II_211-315	1	DNIR:1	Ch	IV
ENSMUSG00000062793	olfactory receptor 1158 [Source:MGI Symbol;Acc:MGI:3030992]	Y	2	87990113	87991054	942	I_<=3200	0	0	CRMN:0	Amniota	GA:III	Chordata	V_Mus	V_Mus	ENSMUSP00000099682	313	II_211-315	1	DNIR:1	Ch	IV
ENSMUSG00000062844	olfactory receptor 1458 [Source:MGI Symbol;Acc:MGI:3031292]	Y	19	13102379	13103284	906	I_<=3200	0	0	CRMN:0	Theria	GA:IV	Mammalia	V_Mus	V_Mus	ENSMUSP00000076019	301	II_211-315	1	DNIR:1	Ch	IV
ENSMUSG00000062868	olfactory receptor 830 [Source:MGI Symbol;Acc:MGI:3030664]	Y	9	18875329	18876276	948	I_<=3200	0	0	CRMN:0	Eutheria	GA:IV	Mammalia	IV_Ma_Mur	IV_Ma_Mur	ENSMUSP00000077903	315	II_211-315	1	DNIR:1	Ch	IV
ENSMUSG00000062892	olfactory receptor 1450 [Source:MGI Symbol;Acc:MGI:3031284]	Y	19	12953591	12954568	978	I_<=3200	0	0	CRMN:0	Theria	GA:IV	Mammalia	IV_Ma_Mur	IV_Ma_Mur	ENSMUSP00000080666	325	III_316-460	1	DNIR:1	Ch	IV
ENSMUSG00000062914	olfactory receptor 777 [Source:MGI Symbol;Acc:MGI:3030611]	Y	10	129268386	129269321	936	I_<=3200	1	1	CRMN:1	Theria	GA:IV	Mammalia	V_Mus	V_Mus	ENSMUSP00000079191	311	II_211-315	1	DNIR:1	Ch	IV
ENSMUSG00000063020	olfactory receptor 194 [Source:MGI Symbol;Acc:MGI:3030028]	Y	16	59119148	59120068	921	I_<=3200	0	0	CRMN:0	Theria	GA:IV	Mammalia	V_Mus	V_Mus	ENSMUSP00000072407	306	II_211-315	1	DNIR:1	Ch	IV
ENSMUSG00000063116	olfactory receptor 410 [Source:MGI Symbol;Acc:MGI:3030244]	Y	11	74334282	74335229	948	I_<=3200	9	2.08008	CRMN:5-10	Tetrapoda	GA:III	Chordata	V_Mus	V_Mus	ENSMUSP00000050456	315	II_211-315	1	DNIR:1	Ch	IV
ENSMUSG00000063120	olfactory receptor 480 [Source:MGI Symbol;Acc:MGI:3030314]	Y	7	108065768	108066796	1029	I_<=3200	1	1	CRMN:1	Mammalia	GA:IV	Mammalia	V_Mus	V_Mus	ENSMUSP00000071583	342	III_316-460	1	DNIR:1	Ch	IV
ENSMUSG00000063137	olfactory receptor 177 [Source:MGI Symbol;Acc:MGI:3030011]	Y	16	58872219	58873148	930	I_<=3200	0	0	CRMN:0	Theria	GA:IV	Mammalia	IV_Ma_Mur	IV_Ma_Mur	ENSMUSP00000072631	309	II_211-315	1	DNIR:1	Ch	IV
ENSMUSG00000063173	olfactory receptor 811 [Source:MGI Symbol;Acc:MGI:3030645]	Y	10	129801564	129802523	960	I_<=3200	0	0	CRMN:0	Theria	GA:IV	Mammalia	IV_Ma_Mur	IV_Ma_Mur	ENSMUSP00000075768	319	III_316-460	1	DNIR:1	Ch	IV
ENSMUSG00000063176	olfactory receptor 955 [Source:MGI Symbol;Acc:MGI:3030789]	Y	9	39469780	39470724	945	I_<=3200	0	0	CRMN:0	Theria	GA:IV	Mammalia	V_Mus	V_Mus	ENSMUSP00000073602	314	II_211-315	1	DNIR:1	Ch	IV
ENSMUSG00000063188	olfactory receptor 107 [Source:MGI Symbol;Acc:MGI:2177490]	Y	17	37405477	37406509	1033	I_<=3200	0	0	CRMN:0	Vertebrata	GA:III	Chordata	IV_Ma_Mur	IV_Ma_Mur	ENSMUSP00000076267	309	II_211-315	1	DNIR:1	Ch	IV
ENSMUSG00000063225	olfactory receptor 917 [Source:MGI Symbol;Acc:MGI:3030751]	Y	9	38664913	38665842	930	I_<=3200	0	0	CRMN:0	Theria	GA:IV	Mammalia	IV_Ma_Mur	IV_Ma_Mur	ENSMUSP00000075857	309	II_211-315	1	DNIR:1	Ch	IV
ENSMUSG00000063230	olfactory receptor 535 [Source:MGI Symbol;Acc:MGI:3030369]	Y	7	140492617	140493607	991	I_<=3200	3	1.44225	CRMN:2-4	Amniota	GA:III	Chordata	IV_Ma_Mur	IV_Ma_Mur	ENSMUSP00000074435	312	II_211-315	1	DNIR:1	Ch	IV
ENSMUSG00000063350	olfactory receptor 874 [Source:MGI Symbol;Acc:MGI:3030708]	Y	9	37746136	37747068	933	I_<=3200	2	1.25992	CRMN:2-4	Theria	GA:IV	Mammalia	IV_Ma_Mur	IV_Ma_Mur	ENSMUSP00000110656	310	II_211-315	1	DNIR:1	Ch	IV
ENSMUSG00000063374	olfactory receptor 763 [Source:MGI Symbol;Acc:MGI:3030597]	Y	10	129011222	129012265	1044	I_<=3200	1	1	CRMN:1	Tetrapoda	GA:III	Chordata	V_Mus	V_Mus	ENSMUSP00000076671	309	II_211-315	1	DNIR:1	Ch	IV
ENSMUSG00000063380	olfactory receptor 945 [Source:MGI Symbol;Acc:MGI:3030779]	Y	9	39257720	39258682	963	I_<=3200	0	0	CRMN:0	Theria	GA:IV	Mammalia	IV_Ma_Mur	IV_Ma_Mur	ENSMUSP00000076169	319	III_316-460	1	DNIR:1	Ch	IV
ENSMUSG00000063386	olfactory receptor 1387 [Source:MGI Symbol;Acc:MGI:3031221]	Y	11	49459681	49460616	936	I_<=3200	1	1	CRMN:1	Amniota	GA:III	Chordata	IV_Ma_Mur	IV_Ma_Mur	ENSMUSP00000073494	311	II_211-315	1	DNIR:1	Ch	IV
ENSMUSG00000063452	olfactory receptor 800 [Source:MGI Symbol;Acc:MGI:3030634]	Y	10	129659804	129660743	940	I_<=3200	0	0	CRMN:0	Theria	GA:IV	Mammalia	V_Mus	V_Mus	ENSMUSP00000100499	311	II_211-315	1	DNIR:1	Ch	IV
ENSMUSG00000063549	olfactory receptor 322 [Source:MGI Symbol;Acc:MGI:3030156]	Y	11	58665561	58666544	984	I_<=3200	2	1.25992	CRMN:2-4	Mammalia	GA:IV	Mammalia	V_Mus	V_Mus	ENSMUSP00000071913	327	III_316-460	1	DNIR:1	Ch	IV
ENSMUSG00000063582	olfactory receptor 666 [Source:MGI Symbol;Acc:MGI:3030500]	Y	7	104892670	104893626	957	I_<=3200	0	0	CRMN:0	Tetrapoda	GA:III	Chordata	V_Mus	V_Mus	ENSMUSP00000079893	318	III_316-460	1	DNIR:1	Ch	IV
ENSMUSG00000063583	olfactory receptor 1410 [Source:MGI Symbol;Acc:MGI:3031244]	Y	1	92607839	92608847	1009	I_<=3200	0	0	CRMN:0	Amniota	GA:III	Chordata	IV_Ma_Mur	IV_Ma_Mur	ENSMUSP00000078720	323	III_316-460	1	DNIR:1	Ch	IV
ENSMUSG00000063615	olfactory receptor 64 [Source:MGI Symbol;Acc:MGI:1341900]	Y	7	103892810	103894471	1662	I_<=3200	5	1.70998	CRMN:5-10	Amniota	GA:III	Chordata	IV_Ma_Mur	IV_Ma_Mur	ENSMUSP00000080444	307	II_211-315	1	DNIR:1	Ch	IV
ENSMUSG00000063660	olfactory receptor 98 [Source:MGI Symbol;Acc:MGI:2177481]	Y	17	37262711	37263749	1039	I_<=3200	0	0	CRMN:0	Vertebrata	GA:III	Chordata	V_Mus	V_Mus	ENSMUSP00000094936	309	II_211-315	1	DNIR:1	Ch	IV
ENSMUSG00000063715	olfactory receptor 816 [Source:MGI Symbol;Acc:MGI:3030650]	Y	10	129911338	129912276	939	I_<=3200	2	1.25992	CRMN:2-4	Theria	GA:IV	Mammalia	IV_Ma_Mur	IV_Ma_Mur	ENSMUSP00000071534	312	II_211-315	1	DNIR:1	Ch	IV
ENSMUSG00000063764	olfactory receptor 508 [Source:MGI Symbol;Acc:MGI:3030342]	Y	7	108629994	108630926	933	I_<=3200	0	0	CRMN:0	Mammalia	GA:IV	Mammalia	V_Mus	V_Mus	ENSMUSP00000072686	310	II_211-315	1	DNIR:1	Ch	IV
ENSMUSG00000063777	olfactory receptor 1469 [Source:MGI Symbol;Acc:MGI:3031303]	Y	19	13410571	13411500	930	I_<=3200	2	1.25992	CRMN:2-4	Theria	GA:IV	Mammalia	IV_Ma_Mur	IV_Ma_Mur	ENSMUSP00000076741	309	II_211-315	1	DNIR:1	Ch	IV
ENSMUSG00000063780	olfactory receptor 282 [Source:MGI Symbol;Acc:MGI:3030116]	Y	15	98437470	98438397	928	I_<=3200	0	0	CRMN:0	Amniota	GA:III	Chordata	IV_Ma_Mur	IV_Ma_Mur	ENSMUSP00000075248	308	II_211-315	1	DNIR:1	Ch	IV
ENSMUSG00000063823	olfactory receptor 532 [Source:MGI Symbol;Acc:MGI:3030366]	Y	7	140418842	140419771	930	I_<=3200	0	0	CRMN:0	Amniota	GA:III	Chordata	IV_Ma_Mur	IV_Ma_Mur	ENSMUSP00000072959	309	II_211-315	1	DNIR:1	Ch	IV
ENSMUSG00000063827	olfactory receptor 1382 [Source:MGI Symbol;Acc:MGI:3031216]	Y	11	49535187	49536122	936	I_<=3200	0	0	CRMN:0	Amniota	GA:III	Chordata	IV_Ma_Mur	IV_Ma_Mur	ENSMUSP00000074130	311	II_211-315	1	DNIR:1	Ch	IV
ENSMUSG00000063842	olfactory receptor 862 [Source:MGI Symbol;Acc:MGI:3030696]	Y	9	19883309	19884343	1035	I_<=3200	1	1	CRMN:1	Eutheria	GA:IV	Mammalia	IV_Ma_Mur	IV_Ma_Mur	ENSMUSP00000073437	306	II_211-315	1	DNIR:1	Ch	IV
ENSMUSG00000063844	olfactory receptor 1276 [Source:MGI Symbol;Acc:MGI:3031110]	Y	2	111257117	111258055	939	I_<=3200	0	0	CRMN:0	Mammalia	GA:IV	Mammalia	IV_Ma_Mur	IV_Ma_Mur	ENSMUSP00000073046	312	II_211-315	1	DNIR:1	Ch	IV
ENSMUSG00000063994	olfactory receptor 120 [Source:MGI Symbol;Acc:MGI:2177503]	Y	17	37725999	37726991	993	I_<=3200	0	0	CRMN:0	Tetrapoda	GA:III	Chordata	V_Mus	V_Mus	ENSMUSP00000094931	330	III_316-460	1	DNIR:1	Ch	IV
ENSMUSG00000064006	olfactory receptor 190 [Source:MGI Symbol;Acc:MGI:3030024]	Y	16	59074155	59075078	924	I_<=3200	1	1	CRMN:1	Theria	GA:IV	Mammalia	IV_Ma_Mur	IV_Ma_Mur	ENSMUSP00000071224	307	II_211-315	1	DNIR:1	Ch	IV
ENSMUSG00000064044	olfactory receptor 319 [Source:MGI Symbol;Acc:MGI:3030153]	Y	11	58701703	58702623	921	I_<=3200	3	1.44225	CRMN:2-4	Theria	GA:IV	Mammalia	IV_Ma_Mur	IV_Ma_Mur	ENSMUSP00000076232	306	II_211-315	1	DNIR:1	Ch	IV
ENSMUSG00000064084	olfactory receptor 1202 [Source:MGI Symbol;Acc:MGI:3031036]	Y	2	88817173	88818102	930	I_<=3200	0	0	CRMN:0	Mammalia	GA:IV	Mammalia	V_Mus	V_Mus	ENSMUSP00000071935	309	II_211-315	1	DNIR:1	Ch	IV
ENSMUSG00000064266	olfactory receptor 1283 [Source:MGI Symbol;Acc:MGI:3031117]	Y	2	111368591	111369616	1026	I_<=3200	0	0	CRMN:0	Mammalia	GA:IV	Mammalia	V_Mus	V_Mus	ENSMUSP00000080805	305	II_211-315	1	DNIR:1	Ch	IV
ENSMUSG00000064333	olfactory receptor 926 [Source:MGI Symbol;Acc:MGI:3030760]	Y	9	38877126	38878176	1051	I_<=3200	1	1	CRMN:1	Mammalia	GA:IV	Mammalia	V_Mus	V_Mus	ENSMUSP00000077405	308	II_211-315	1	DNIR:1	Ch	IV
ENSMUSG00000066122	olfactory receptor 45 [Source:MGI Symbol;Acc:MGI:1333826]	Y	7	140690884	140691918	1035	I_<=3200	0	0	CRMN:0	Amniota	GA:III	Chordata	V_Mus	V_Mus	ENSMUSP00000081492	311	II_211-315	1	DNIR:1	Ch	IV
ENSMUSG00000066239	olfactory receptor 519 [Source:MGI Symbol;Acc:MGI:3030353]	Y	7	108893461	108894420	960	I_<=3200	0	0	CRMN:0	Amniota	GA:III	Chordata	V_Mus	V_Mus	ENSMUSP00000081804	319	III_316-460	1	DNIR:1	Ch	IV
ENSMUSG00000066240	olfactory receptor 517 [Source:MGI Symbol;Acc:MGI:3030351]	Y	7	108868121	108869175	1055	I_<=3200	0	0	CRMN:0	Amniota	GA:III	Chordata	IV_Ma_Mur	IV_Ma_Mur	ENSMUSP00000081805	314	II_211-315	1	DNIR:1	Ch	IV
ENSMUSG00000066241	olfactory receptor 514 [Source:MGI Symbol;Acc:MGI:3030348]	Y	7	108825065	108825997	933	I_<=3200	0	0	CRMN:0	Amniota	GA:III	Chordata	IV_Ma_Mur	IV_Ma_Mur	ENSMUSP00000081807	310	II_211-315	1	DNIR:1	Ch	IV
ENSMUSG00000066242	olfactory receptor 467 [Source:MGI Symbol;Acc:MGI:3030301]	Y	7	107814580	107815506	927	I_<=3200	2	1.25992	CRMN:2-4	Mammalia	GA:IV	Mammalia	IV_Ma_Mur	IV_Ma_Mur	ENSMUSP00000081811	308	II_211-315	1	DNIR:1	Ch	IV
ENSMUSG00000066257	olfactory receptor 206 [Source:MGI Symbol;Acc:MGI:3030040]	Y	16	59344722	59345726	1005	I_<=3200	2	1.25992	CRMN:2-4	Theria	GA:IV	Mammalia	IV_Ma_Mur	IV_Ma_Mur	ENSMUSP00000081849	306	II_211-315	1	DNIR:1	Ch	IV
ENSMUSG00000066262	olfactory receptor 640 [Source:MGI Symbol;Acc:MGI:3030474]	Y	7	104021372	104022316	945	I_<=3200	3	1.44225	CRMN:2-4	Mammalia	GA:IV	Mammalia	IV_Ma_Mur	IV_Ma_Mur	ENSMUSP00000081858	314	II_211-315	1	DNIR:1	Ch	IV
ENSMUSG00000066263	olfactory receptor 639 [Source:MGI Symbol;Acc:MGI:3030473]	Y	7	104011750	104012700	951	I_<=3200	3	1.44225	CRMN:2-4	Mammalia	GA:IV	Mammalia	IV_Ma_Mur	IV_Ma_Mur	ENSMUSP00000102475	316	III_316-460	1	DNIR:1	Ch	IV
ENSMUSG00000066268	olfactory receptor 586 [Source:MGI Symbol;Acc:MGI:3030420]	Y	7	103121829	103122782	954	I_<=3200	4	1.5874	CRMN:2-4	Theria	GA:IV	Mammalia	IV_Ma_Mur	IV_Ma_Mur	ENSMUSP00000081872	317	III_316-460	1	DNIR:1	Ch	IV
ENSMUSG00000066269	olfactory receptor 575 [Source:MGI Symbol;Acc:MGI:3030409]	Y	7	102954664	102955620	957	I_<=3200	1	1	CRMN:1	Theria	GA:IV	Mammalia	IV_Ma_Mur	IV_Ma_Mur	ENSMUSP00000081873	318	III_316-460	1	DNIR:1	Eu	II
ENSMUSG00000066272	olfactory receptor 559 [Source:MGI Symbol;Acc:MGI:3030393]	Y	7	102723489	102724510	1022	I_<=3200	1	1	CRMN:1	Amniota	GA:III	Chordata	V_Mus	V_Mus	ENSMUSP00000095820	318	III_316-460	1	DNIR:1	Ch	IV
ENSMUSG00000066273	olfactory receptor 33 [Source:MGI Symbol;Acc:MGI:109302]	Y	7	102713455	102714411	957	I_<=3200	0	0	CRMN:0	Amniota	GA:III	Chordata	V_Mus	V_Mus	ENSMUSP00000081877	318	III_316-460	1	DNIR:1	Ch	IV
ENSMUSG00000066672	olfactory receptor 417 [Source:MGI Symbol;Acc:MGI:3030251]	Y	1	174368919	174369848	930	I_<=3200	1	1	CRMN:1	Amniota	GA:III	Chordata	V_Mus	V_Mus	ENSMUSP00000083024	309	II_211-315	1	DNIR:1	Ch	IV
ENSMUSG00000066747	olfactory receptor 878 [Source:MGI Symbol;Acc:MGI:3030712]	Y	9	37918548	37919612	1065	I_<=3200	2	1.25992	CRMN:2-4	Eutheria	GA:IV	Mammalia	IV_Ma_Mur	IV_Ma_Mur	ENSMUSP00000083228	314	II_211-315	1	DNIR:1	Ch	IV
ENSMUSG00000066748	olfactory receptor 145 [Source:MGI Symbol;Acc:MGI:2177528]	Y	9	37897325	37898375	1051	I_<=3200	2	1.25992	CRMN:2-4	Theria	GA:IV	Mammalia	IV_Ma_Mur	IV_Ma_Mur	ENSMUSP00000083229	310	II_211-315	1	DNIR:1	Ch	IV
ENSMUSG00000066749	olfactory receptor 877 [Source:MGI Symbol;Acc:MGI:3030711]	Y	9	37854820	37855755	936	I_<=3200	1	1	CRMN:1	Theria	GA:IV	Mammalia	IV_Ma_Mur	IV_Ma_Mur	ENSMUSP00000083230	311	II_211-315	1	DNIR:1	Ch	IV
ENSMUSG00000066750	olfactory receptor 876 [Source:MGI Symbol;Acc:MGI:3030710]	Y	9	37803889	37804936	1048	I_<=3200	0	0	CRMN:0	Theria	GA:IV	Mammalia	IV_Ma_Mur	IV_Ma_Mur	ENSMUSP00000083231	310	II_211-315	1	DNIR:1	Ch	IV
ENSMUSG00000066899	olfactory receptor 870 [Source:MGI Symbol;Acc:MGI:3030704]	Y	9	20170634	20171569	936	I_<=3200	0	0	CRMN:0	Mammalia	GA:IV	Mammalia	V_Mus	V_Mus	ENSMUSP00000091405	311	II_211-315	1	DNIR:1	Ch	IV
ENSMUSG00000067064	olfactory receptor 1416 [Source:MGI Symbol;Acc:MGI:3031250]	Y	1	92479681	92480619	939	I_<=3200	0	0	CRMN:0	Tetrapoda	GA:III	Chordata	IV_Ma_Mur	IV_Ma_Mur	ENSMUSP00000084048	312	II_211-315	1	DNIR:1	Ch	IV
ENSMUSG00000067186	olfactory receptor 132 [Source:MGI Symbol;Acc:MGI:2177515]	Y	17	38130249	38131190	942	I_<=3200	0	0	CRMN:0	Mammalia	GA:IV	Mammalia	IV_Ma_Mur	IV_Ma_Mur	ENSMUSP00000084368	313	II_211-315	1	DNIR:1	Ch	IV
ENSMUSG00000067513	olfactory receptor 1436 [Source:MGI Symbol;Acc:MGI:3031270]	Y	19	12298183	12299130	948	I_<=3200	5	1.70998	CRMN:5-10	Mammalia	GA:IV	Mammalia	V_Mus	V_Mus	ENSMUSP00000085113	315	II_211-315	1	DNIR:1	Ch	IV
ENSMUSG00000067519	olfactory receptor 262 [Source:MGI Symbol;Acc:MGI:3030096]	Y	19	12240721	12241659	939	I_<=3200	2	1.25992	CRMN:2-4	Mammalia	GA:IV	Mammalia	IV_Ma_Mur	IV_Ma_Mur	ENSMUSP00000085120	312	II_211-315	1	DNIR:1	Ch	IV
ENSMUSG00000067522	olfactory receptor 76 [Source:MGI Symbol;Acc:MGI:2153205]	Y	19	12119653	12120700	1048	I_<=3200	0	0	CRMN:0	Mammalia	GA:IV	Mammalia	IV_Ma_Mur	IV_Ma_Mur	ENSMUSP00000085124	317	III_316-460	1	DNIR:1	Ch	IV
ENSMUSG00000067524	olfactory receptor 1428 [Source:MGI Symbol;Acc:MGI:3031262]	Y	19	12108600	12109544	945	I_<=3200	0	0	CRMN:0	Amniota	GA:III	Chordata	IV_Ma_Mur	IV_Ma_Mur	ENSMUSP00000085126	314	II_211-315	1	DNIR:1	Ch	IV
ENSMUSG00000067525	olfactory receptor 1427 [Source:MGI Symbol;Acc:MGI:3031261]	Y	19	12098702	12099639	938	I_<=3200	0	0	CRMN:0	Amniota	GA:III	Chordata	IV_Ma_Mur	IV_Ma_Mur	ENSMUSP00000085127	311	II_211-315	1	DNIR:1	Ch	IV
ENSMUSG00000067526	olfactory receptor 1425 [Source:MGI Symbol;Acc:MGI:3031259]	Y	19	12073695	12074633	939	I_<=3200	0	0	CRMN:0	Amniota	GA:III	Chordata	V_Mus	V_Mus	ENSMUSP00000085130	312	II_211-315	1	DNIR:1	Ch	IV
ENSMUSG00000067528	olfactory receptor 1424 [Source:MGI Symbol;Acc:MGI:3031258]	Y	19	12058809	12059750	942	I_<=3200	0	0	CRMN:0	Amniota	GA:III	Chordata	V_Mus	V_Mus	ENSMUSP00000085132	313	II_211-315	1	DNIR:1	Ch	IV
ENSMUSG00000067529	olfactory receptor 1423 [Source:MGI Symbol;Acc:MGI:3031257]	Y	19	12035808	12036740	933	I_<=3200	0	0	CRMN:0	Amniota	GA:III	Chordata	IV_Ma_Mur	IV_Ma_Mur	ENSMUSP00000085134	310	II_211-315	1	DNIR:1	Ch	IV
ENSMUSG00000067545	olfactory receptor 1419 [Source:MGI Symbol;Acc:MGI:3031253]	Y	19	11870146	11871305	1160	I_<=3200	3	1.44225	CRMN:2-4	Tetrapoda	GA:III	Chordata	IV_Ma_Mur	IV_Ma_Mur	ENSMUSP00000085163	343	III_316-460	1	DNIR:1	Ch	IV
ENSMUSG00000067971	olfactory receptor 1321 [Source:MGI Symbol;Acc:MGI:3031155]	Y	X	49726944	49727999	1056	I_<=3200	10	2.15443	CRMN:5-10	Tetrapoda	GA:III	Chordata	IV_Ma_Mur	IV_Ma_Mur	ENSMUSP00000086263	319	III_316-460	1	DNIR:1	Ch	IV
ENSMUSG00000068182	olfactory receptor 203 [Source:MGI Symbol;Acc:MGI:3030037]	Y	16	59303152	59304075	924	I_<=3200	0	0	CRMN:0	Theria	GA:IV	Mammalia	V_Mus	V_Mus	ENSMUSP00000086719	307	II_211-315	1	DNIR:1	Ch	IV
ENSMUSG00000068259	olfactory receptor 461 [Source:MGI Symbol;Acc:MGI:3030295]	Y	6	40544036	40544977	942	I_<=3200	1	1	CRMN:1	Euteleostomi	GA:III	Chordata	IV_Ma_Mur	IV_Ma_Mur	ENSMUSP00000086917	313	II_211-315	1	DNIR:1	Ch	IV
ENSMUSG00000068431	olfactory receptor 742 [Source:MGI Symbol;Acc:MGI:3030576]	Y	14	50515121	50516240	1120	I_<=3200	0	0	CRMN:0	Mammalia	GA:IV	Mammalia	V_Mus	V_Mus	ENSMUSP00000087273	311	II_211-315	1	DNIR:1	Eu	II
ENSMUSG00000068437	olfactory receptor 725 [Source:MGI Symbol;Acc:MGI:3030559]	Y	14	50034391	50035500	1110	I_<=3200	2	1.25992	CRMN:2-4	Amniota	GA:III	Chordata	V_Mus	V_Mus	ENSMUSP00000087282	321	III_316-460	1	DNIR:1	Ch	IV
ENSMUSG00000068535	olfactory receptor 169 [Source:MGI Symbol;Acc:MGI:3030003]	Y	16	19565940	19566881	942	I_<=3200	1	1	CRMN:1	Mammalia	GA:IV	Mammalia	V_Mus	V_Mus	ENSMUSP00000087516	313	II_211-315	1	DNIR:1	Ch	IV
ENSMUSG00000068574	olfactory receptor 458 [Source:MGI Symbol;Acc:MGI:3030292]	Y	6	42460076	42461017	942	I_<=3200	1	1	CRMN:1	Theria	GA:IV	Mammalia	IV_Ma_Mur	IV_Ma_Mur	ENSMUSP00000087617	313	II_211-315	1	DNIR:1	Ch	IV
ENSMUSG00000068645	olfactory receptor 1280 [Source:MGI Symbol;Acc:MGI:3031114]	Y	2	111315438	111316440	1003	I_<=3200	0	0	CRMN:0	Mammalia	GA:IV	Mammalia	IV_Ma_Mur	IV_Ma_Mur	ENSMUSP00000087800	305	II_211-315	1	DNIR:1	Ch	IV
ENSMUSG00000068646	olfactory receptor 1279 [Source:MGI Symbol;Acc:MGI:3031113]	Y	2	111306201	111307142	942	I_<=3200	0	0	CRMN:0	Mammalia	GA:IV	Mammalia	IV_Ma_Mur	IV_Ma_Mur	ENSMUSP00000087801	313	II_211-315	1	DNIR:1	Ch	IV
ENSMUSG00000068647	olfactory receptor 1278 [Source:MGI Symbol;Acc:MGI:3031112]	Y	2	111292270	111293211	942	I_<=3200	0	0	CRMN:0	Mammalia	GA:IV	Mammalia	IV_Ma_Mur	IV_Ma_Mur	ENSMUSP00000087802	313	II_211-315	1	DNIR:1	Ch	IV
ENSMUSG00000068806	olfactory receptor 1259 [Source:MGI Symbol;Acc:MGI:3031093]	Y	2	89943184	89944113	930	I_<=3200	0	0	CRMN:0	Mammalia	GA:IV	Mammalia	V_Mus	V_Mus	ENSMUSP00000088194	309	II_211-315	1	DNIR:1	Ch	IV
ENSMUSG00000068808	olfactory receptor 1189 [Source:MGI Symbol;Acc:MGI:3031023]	Y	2	88591806	88592726	921	I_<=3200	0	0	CRMN:0	Mammalia	GA:IV	Mammalia	IV_Ma_Mur	IV_Ma_Mur	ENSMUSP00000088201	306	II_211-315	1	DNIR:1	Ch	IV
ENSMUSG00000068809	olfactory receptor 1188 [Source:MGI Symbol;Acc:MGI:3031022]	Y	2	88559451	88560418	968	I_<=3200	0	0	CRMN:0	Mammalia	GA:IV	Mammalia	IV_Ma_Mur	IV_Ma_Mur	ENSMUSP00000088202	312	II_211-315	1	DNIR:1	Ch	IV
ENSMUSG00000068815	olfactory receptor 1143 [Source:MGI Symbol;Acc:MGI:3030977]	Y	2	87802391	87803335	945	I_<=3200	0	0	CRMN:0	Amniota	GA:III	Chordata	IV_Ma_Mur	IV_Ma_Mur	ENSMUSP00000088210	314	II_211-315	1	DNIR:1	Ch	IV
ENSMUSG00000068816	olfactory receptor 152 [Source:MGI Symbol;Acc:MGI:1313139]	Y	2	87782536	87783486	951	I_<=3200	0	0	CRMN:0	Amniota	GA:III	Chordata	IV_Ma_Mur	IV_Ma_Mur	ENSMUSP00000088211	316	III_316-460	1	DNIR:1	Ch	IV
ENSMUSG00000068817	olfactory receptor 1140 [Source:MGI Symbol;Acc:MGI:3030974]	Y	2	87746161	87747180	1020	I_<=3200	0	0	CRMN:0	Amniota	GA:III	Chordata	IV_Ma_Mur	IV_Ma_Mur	ENSMUSP00000107194	311	II_211-315	1	DNIR:1	Ch	IV
ENSMUSG00000068818	olfactory receptor 1132 [Source:MGI Symbol;Acc:MGI:3030966]	Y	2	87634819	87635745	927	I_<=3200	1	1	CRMN:1	Amniota	GA:III	Chordata	IV_Ma_Mur	IV_Ma_Mur	ENSMUSP00000088213	308	II_211-315	1	DNIR:1	Ch	IV
ENSMUSG00000068819	olfactory receptor 1131 [Source:MGI Symbol;Acc:MGI:3030965]	Y	2	87628465	87629394	930	I_<=3200	1	1	CRMN:1	Amniota	GA:III	Chordata	V_Mus	V_Mus	ENSMUSP00000088214	309	II_211-315	1	DNIR:1	Ch	IV
ENSMUSG00000068947	olfactory receptor 366 [Source:MGI Symbol;Acc:MGI:3030200]	Y	2	37219491	37220420	930	I_<=3200	1	1	CRMN:1	Tetrapoda	GA:III	Chordata	IV_Ma_Mur	IV_Ma_Mur	ENSMUSP00000088524	309	II_211-315	1	DNIR:1	Ch	IV
ENSMUSG00000068950	olfactory receptor 338 [Source:MGI Symbol;Acc:MGI:3030172]	Y	2	36376778	36377698	921	I_<=3200	1	1	CRMN:1	Theria	GA:IV	Mammalia	IV_Ma_Mur	IV_Ma_Mur	ENSMUSP00000088528	306	II_211-315	1	DNIR:1	Eu	II
ENSMUSG00000069421	olfactory receptor 810 [Source:MGI Symbol;Acc:MGI:3030644]	Y	10	129790609	129791614	1006	I_<=3200	0	0	CRMN:0	Theria	GA:IV	Mammalia	IV_Ma_Mur	IV_Ma_Mur	ENSMUSP00000089612	312	II_211-315	1	DNIR:1	Ch	IV
ENSMUSG00000069430	olfactory receptor 9 [Source:MGI Symbol;Acc:MGI:107600]	Y	10	128989849	128990900	1052	I_<=3200	2	1.25992	CRMN:2-4	Tetrapoda	GA:III	Chordata	V_Mus	V_Mus	ENSMUSP00000089622	312	II_211-315	1	DNIR:1	Ch	IV
ENSMUSG00000069816	olfactory receptor 23 [Source:MGI Symbol;Acc:MGI:109312]	Y	11	73940248	73941225	978	I_<=3200	0	0	CRMN:0	Theria	GA:IV	Mammalia	IV_Ma_Mur	IV_Ma_Mur	ENSMUSP00000090596	325	III_316-460	1	DNIR:1	Ch	IV
ENSMUSG00000069998	olfactory receptor 372 [Source:MGI Symbol;Acc:MGI:3030206]	Y	8	72057660	72058675	1016	I_<=3200	2	1.25992	CRMN:2-4	Mammalia	GA:IV	Mammalia	V_Mus	V_Mus	ENSMUSP00000132724	314	II_211-315	1	DNIR:1	Ch	IV
ENSMUSG00000070311	olfactory receptor 894 [Source:MGI Symbol;Acc:MGI:3030728]	Y	9	38218818	38219766	949	I_<=3200	0	0	CRMN:0	Eutheria	GA:IV	Mammalia	IV_Ma_Mur	IV_Ma_Mur	ENSMUSP00000091389	313	II_211-315	1	DNIR:1	Ch	IV
ENSMUSG00000070375	olfactory receptor 406 [Source:MGI Symbol;Acc:MGI:3030240]	Y	11	74269344	74270444	1101	I_<=3200	1	1	CRMN:1	Mammalia	GA:IV	Mammalia	V_Mus	V_Mus	ENSMUSP00000125963	323	III_316-460	1	DNIR:1	Ch	IV
ENSMUSG00000070379	olfactory receptor 402 [Source:MGI Symbol;Acc:MGI:3030236]	Y	11	74155127	74156126	1000	I_<=3200	1	1	CRMN:1	Tetrapoda	GA:III	Chordata	V_Mus	V_Mus	ENSMUSP00000073356	315	II_211-315	1	DNIR:1	Ch	IV
ENSMUSG00000070380	olfactory receptor 401 [Source:MGI Symbol;Acc:MGI:3030235]	Y	11	74121291	74122238	948	I_<=3200	2	1.25992	CRMN:2-4	Tetrapoda	GA:III	Chordata	IV_Ma_Mur	IV_Ma_Mur	ENSMUSP00000078756	315	II_211-315	1	DNIR:1	Ch	IV
ENSMUSG00000070417	olfactory receptor 2 [Source:MGI Symbol;Acc:MGI:97432]	Y	7	107000875	107002605	1731	I_<=3200	0	0	CRMN:0	Tetrapoda	GA:III	Chordata	III_Eut_Am	III_Eut_Am	ENSMUSP00000091656	327	III_316-460	1	DNIR:1	Ch	IV
ENSMUSG00000070438	olfactory receptor 313 [Source:MGI Symbol;Acc:MGI:3030147]	Y	11	58816928	58818001	1074	I_<=3200	1	1	CRMN:1	Amniota	GA:III	Chordata	V_Mus	V_Mus	ENSMUSP00000080852	308	II_211-315	1	DNIR:1	Ch	IV
ENSMUSG00000070459	olfactory receptor 290 [Source:MGI Symbol;Acc:MGI:3030124]	Y	7	84915781	84916728	948	I_<=3200	0	0	CRMN:0	Tetrapoda	GA:III	Chordata	V_Mus	V_Mus	ENSMUSP00000073172	315	II_211-315	2	DNIR:2	Ch	IV
ENSMUSG00000070852	olfactory receptor 1121 [Source:MGI Symbol;Acc:MGI:3030955]	Y	2	87371534	87372478	945	I_<=3200	1	1	CRMN:1	Theria	GA:IV	Mammalia	IV_Ma_Mur	IV_Ma_Mur	ENSMUSP00000058201	314	II_211-315	1	DNIR:1	Ch	IV
ENSMUSG00000070853	olfactory receptor 1120 [Source:MGI Symbol;Acc:MGI:3030954]	Y	2	87357426	87358436	1011	I_<=3200	1	1	CRMN:1	Theria	GA:IV	Mammalia	IV_Ma_Mur	IV_Ma_Mur	ENSMUSP00000051931	314	II_211-315	1	DNIR:1	Ch	IV
ENSMUSG00000070856	olfactory receptor 1115 [Source:MGI Symbol;Acc:MGI:3030949]	Y	2	87251840	87252941	1102	I_<=3200	2	1.25992	CRMN:2-4	Theria	GA:IV	Mammalia	V_Mus	V_Mus	ENSMUSP00000080647	326	III_316-460	1	DNIR:1	Ch	IV
ENSMUSG00000070857	olfactory receptor 1113 [Source:MGI Symbol;Acc:MGI:3030947]	Y	2	87212894	87213874	981	I_<=3200	2	1.25992	CRMN:2-4	Theria	GA:IV	Mammalia	V_Mus	V_Mus	ENSMUSP00000078883	326	III_316-460	1	DNIR:1	Ch	IV
ENSMUSG00000070875	olfactory receptor 1100 [Source:MGI Symbol;Acc:MGI:3030934]	Y	2	86977829	86978797	969	I_<=3200	0	0	CRMN:0	Theria	GA:IV	Mammalia	IV_Ma_Mur	IV_Ma_Mur	ENSMUSP00000092517	321	III_316-460	1	DNIR:1	Ch	IV
ENSMUSG00000070983	olfactory receptor 270 [Source:MGI Symbol;Acc:MGI:3030104]	Y	4	52970623	52971567	945	I_<=3200	2	1.25992	CRMN:2-4	Mammalia	GA:IV	Mammalia	IV_Ma_Mur	IV_Ma_Mur	ENSMUSP00000092699	314	II_211-315	1	DNIR:1	Ch	IV
ENSMUSG00000071065	olfactory receptor 806 [Source:MGI Symbol;Acc:MGI:3030640]	Y	10	129737974	129738915	942	I_<=3200	1	1	CRMN:1	Theria	GA:IV	Mammalia	IV_Ma_Mur	IV_Ma_Mur	ENSMUSP00000092873	313	II_211-315	1	DNIR:1	Ch	IV
ENSMUSG00000071084	olfactory receptor 761 [Source:MGI Symbol;Acc:MGI:3030595]	Y	17	37952051	37953022	972	I_<=3200	0	0	CRMN:0	Mammalia	GA:IV	Mammalia	V_Mus	V_Mus	ENSMUSP00000092917	323	III_316-460	1	DNIR:1	Ch	IV
ENSMUSG00000071481	olfactory receptor 437 [Source:MGI Symbol;Acc:MGI:3030271]	Y	6	43167010	43168027	1018	I_<=3200	0	0	CRMN:0	Amniota	GA:III	Chordata	IV_Ma_Mur	IV_Ma_Mur	ENSMUSP00000058147	310	II_211-315	1	DNIR:1	Ch	IV
ENSMUSG00000071510	olfactory receptor 172 [Source:MGI Symbol;Acc:MGI:3030006]	Y	16	58760152	58761240	1089	I_<=3200	3	1.44225	CRMN:2-4	Theria	GA:IV	Mammalia	V_Mus	V_Mus	ENSMUSP00000093690	309	II_211-315	1	DNIR:1	Ch	IV
ENSMUSG00000071522	olfactory receptor 263 [Source:MGI Symbol;Acc:MGI:3030097]	Y	13	21132698	21133784	1087	I_<=3200	3	1.44225	CRMN:2-4	Mammalia	GA:IV	Mammalia	V_Mus	V_Mus	ENSMUSP00000093705	317	III_316-460	1	DNIR:1	Ch	IV
ENSMUSG00000071629	olfactory receptor 1477 [Source:MGI Symbol;Acc:MGI:3031311]	Y	19	13500546	13503292	2747	I_<=3200	0	0	CRMN:0	Theria	GA:IV	Mammalia	V_Mus	V_Mus	ENSMUSP00000093915	315	II_211-315	1	DNIR:1	Ch	IV
ENSMUSG00000071764	olfactory receptor 1320 [Source:MGI Symbol;Acc:MGI:3031154]	Y	X	49683504	49684463	960	I_<=3200	1	1	CRMN:1	Tetrapoda	GA:III	Chordata	III_Eut_Am	III_Eut_Am	ENSMUSP00000094186	319	III_316-460	1	DNIR:1	Ch	IV
ENSMUSG00000072707	olfactory receptor 31 [Source:MGI Symbol;Acc:MGI:109304]	Y	14	14328113	14329066	954	I_<=3200	1	1	CRMN:1	Theria	GA:IV	Mammalia	IV_Ma_Mur	IV_Ma_Mur	ENSMUSP00000098434	317	III_316-460	1	DNIR:1	Ch	IV
ENSMUSG00000073110	olfactory receptor 444 [Source:MGI Symbol;Acc:MGI:3030278]	Y	6	42955459	42956508	1050	I_<=3200	3	1.44225	CRMN:2-4	Amniota	GA:III	Chordata	V_Mus	V_Mus	ENSMUSP00000093649	310	II_211-315	1	DNIR:1	Ch	IV
ENSMUSG00000073111	olfactory receptor 446 [Source:MGI Symbol;Acc:MGI:3030280]	Y	6	42927233	42928159	927	I_<=3200	8	2	CRMN:5-10	Amniota	GA:III	Chordata	V_Mus	V_Mus	ENSMUSP00000099005	308	II_211-315	1	DNIR:1	Ch	IV
ENSMUSG00000073893	olfactory receptor 472 [Source:MGI Symbol;Acc:MGI:3030306]	Y	7	107902627	107903709	1083	I_<=3200	0	0	CRMN:0	Mammalia	GA:IV	Mammalia	IV_Ma_Mur	IV_Ma_Mur	ENSMUSP00000081815	310	II_211-315	1	DNIR:1	Ch	IV
ENSMUSG00000073896	olfactory receptor 716 [Source:MGI Symbol;Acc:MGI:3030550]	Y	7	107147226	107148329	1104	I_<=3200	6	1.81712	CRMN:5-10	Amniota	GA:III	Chordata	IV_Ma_Mur	IV_Ma_Mur	ENSMUSP00000095740	314	II_211-315	1	DNIR:1	Ch	IV
ENSMUSG00000073897	olfactory receptor 17 [Source:MGI Symbol;Acc:MGI:109148]	Y	7	107097467	107098414	948	I_<=3200	11	2.22398	CRMN:>10	Amniota	GA:III	Chordata	IV_Ma_Mur	IV_Ma_Mur	ENSMUSP00000095741	315	II_211-315	1	DNIR:1	Ch	IV
ENSMUSG00000073898	olfactory receptor 713 [Source:MGI Symbol;Acc:MGI:3030547]	Y	7	107036136	107037110	975	I_<=3200	2	1.25992	CRMN:2-4	Amniota	GA:III	Chordata	V_Mus	V_Mus	ENSMUSP00000095743	324	III_316-460	1	DNIR:1	Ch	IV
ENSMUSG00000073899	olfactory receptor 1532, pseudogene 1 [Source:MGI Symbol;Acc:MGI:3031366]	Y	7	106914200	106915123	924	I_<=3200	1	1	CRMN:1	Amniota	GA:III	Chordata	V_Mus	V_Mus	ENSMUSP00000095744	307	II_211-315	1	DNIR:1	Ch	IV
ENSMUSG00000073913	olfactory receptor 678 [Source:MGI Symbol;Acc:MGI:3030512]	Y	7	105069469	105070410	942	I_<=3200	0	0	CRMN:0	Mammalia	GA:IV	Mammalia	IV_Ma_Mur	IV_Ma_Mur	ENSMUSP00000095763	313	II_211-315	1	DNIR:1	Ch	IV
ENSMUSG00000073914	olfactory receptor 677 [Source:MGI Symbol;Acc:MGI:3030511]	Y	7	105056248	105057186	939	I_<=3200	0	0	CRMN:0	Mammalia	GA:IV	Mammalia	IV_Ma_Mur	IV_Ma_Mur	ENSMUSP00000095764	312	II_211-315	1	DNIR:1	Ch	IV
ENSMUSG00000073915	olfactory receptor 676 [Source:MGI Symbol;Acc:MGI:3030510]	Y	7	105035200	105036153	954	I_<=3200	1	1	CRMN:1	Mammalia	GA:IV	Mammalia	IV_Ma_Mur	IV_Ma_Mur	ENSMUSP00000095765	317	III_316-460	1	DNIR:1	Ch	IV
ENSMUSG00000073916	olfactory receptor 669 [Source:MGI Symbol;Acc:MGI:3030503]	Y	7	104938528	104939481	954	I_<=3200	0	0	CRMN:0	Tetrapoda	GA:III	Chordata	IV_Ma_Mur	IV_Ma_Mur	ENSMUSP00000095767	317	III_316-460	1	DNIR:1	Ch	IV
ENSMUSG00000073917	olfactory receptor 665 [Source:MGI Symbol;Acc:MGI:3030499]	Y	7	104880709	104881659	951	I_<=3200	0	0	CRMN:0	Tetrapoda	GA:III	Chordata	IV_Ma_Mur	IV_Ma_Mur	ENSMUSP00000095768	316	III_316-460	1	DNIR:1	Ch	IV
ENSMUSG00000073922	olfactory receptor 659 [Source:MGI Symbol;Acc:MGI:3030493]	Y	7	104670704	104671672	969	I_<=3200	0	0	CRMN:0	Tetrapoda	GA:III	Chordata	IV_Ma_Mur	IV_Ma_Mur	ENSMUSP00000095772	322	III_316-460	1	DNIR:1	Ch	IV
ENSMUSG00000073924	olfactory receptor 656 [Source:MGI Symbol;Acc:MGI:3030490]	Y	7	104617657	104618647	991	I_<=3200	0	0	CRMN:0	Tetrapoda	GA:III	Chordata	IV_Ma_Mur	IV_Ma_Mur	ENSMUSP00000095774	329	III_316-460	1	DNIR:1	Ch	IV
ENSMUSG00000073926	olfactory receptor 653 [Source:MGI Symbol;Acc:MGI:3030487]	Y	7	104579624	104580669	1046	I_<=3200	1	1	CRMN:1	Euteleostomi	GA:III	Chordata	IV_Ma_Mur	IV_Ma_Mur	ENSMUSP00000095776	317	III_316-460	1	DNIR:1	Ch	IV
ENSMUSG00000073927	olfactory receptor 652 [Source:MGI Symbol;Acc:MGI:3030486]	Y	7	104564152	104565212	1061	I_<=3200	1	1	CRMN:1	Amniota	GA:III	Chordata	IV_Ma_Mur	IV_Ma_Mur	ENSMUSP00000095777	318	III_316-460	1	DNIR:1	Eu	II
ENSMUSG00000073928	olfactory receptor 651 [Source:MGI Symbol;Acc:MGI:3030485]	Y	7	104552884	104553952	1069	I_<=3200	0	0	CRMN:0	Amniota	GA:III	Chordata	IV_Ma_Mur	IV_Ma_Mur	ENSMUSP00000095778	313	II_211-315	1	DNIR:1	Ch	IV
ENSMUSG00000073931	olfactory receptor 646 [Source:MGI Symbol;Acc:MGI:3030480]	Y	7	104106281	104107219	939	I_<=3200	0	0	CRMN:0	Euteleostomi	GA:III	Chordata	IV_Ma_Mur	IV_Ma_Mur	ENSMUSP00000095784	312	II_211-315	1	DNIR:1	Ch	IV
ENSMUSG00000073932	olfactory receptor 641 [Source:MGI Symbol;Acc:MGI:3030475]	Y	7	104039798	104040736	939	I_<=3200	0	0	CRMN:0	Mammalia	GA:IV	Mammalia	IV_Ma_Mur	IV_Ma_Mur	ENSMUSP00000095785	312	II_211-315	1	DNIR:1	Ch	IV
ENSMUSG00000073937	olfactory receptor 633 [Source:MGI Symbol;Acc:MGI:3030467]	Y	7	103946568	103947506	939	I_<=3200	1	1	CRMN:1	Mammalia	GA:IV	Mammalia	IV_Ma_Mur	IV_Ma_Mur	ENSMUSP00000095790	312	II_211-315	1	DNIR:1	Ch	IV
ENSMUSG00000073944	olfactory receptor 619 [Source:MGI Symbol;Acc:MGI:3030453]	Y	7	103603589	103604712	1124	I_<=3200	0	0	CRMN:0	Amniota	GA:III	Chordata	IV_Ma_Mur	IV_Ma_Mur	ENSMUSP00000095798	320	III_316-460	1	DNIR:1	Ch	IV
ENSMUSG00000073945	olfactory receptor 618 [Source:MGI Symbol;Acc:MGI:3030452]	Y	7	103597318	103598274	957	I_<=3200	0	0	CRMN:0	Amniota	GA:III	Chordata	IV_Ma_Mur	IV_Ma_Mur	ENSMUSP00000095799	318	III_316-460	1	DNIR:1	Ch	IV
ENSMUSG00000073946	olfactory receptor 617 [Source:MGI Symbol;Acc:MGI:3030451]	Y	7	103584024	103584980	957	I_<=3200	0	0	CRMN:0	Amniota	GA:III	Chordata	V_Mus	V_Mus	ENSMUSP00000040319	318	III_316-460	1	DNIR:1	Ch	IV
ENSMUSG00000073947	olfactory receptor 615 [Source:MGI Symbol;Acc:MGI:3030449]	Y	7	103560479	103561420	942	I_<=3200	0	0	CRMN:0	Euteleostomi	GA:III	Chordata	IV_Ma_Mur	IV_Ma_Mur	ENSMUSP00000095800	313	II_211-315	1	DNIR:1	Ch	IV
ENSMUSG00000073948	olfactory receptor 608 [Source:MGI Symbol;Acc:MGI:3030442]	Y	7	103470041	103470991	951	I_<=3200	6	1.81712	CRMN:5-10	Tetrapoda	GA:III	Chordata	IV_Ma_Mur	IV_Ma_Mur	ENSMUSP00000095801	316	III_316-460	1	DNIR:1	Ch	IV
ENSMUSG00000073949	olfactory receptor 606 [Source:MGI Symbol;Acc:MGI:3030440]	Y	7	103451339	103452298	960	I_<=3200	7	1.91293	CRMN:5-10	Amniota	GA:III	Chordata	IV_Ma_Mur	IV_Ma_Mur	ENSMUSP00000095802	319	III_316-460	1	DNIR:1	Ch	IV
ENSMUSG00000073950	olfactory receptor 599 [Source:MGI Symbol;Acc:MGI:3030433]	Y	7	103338012	103339061	1050	I_<=3200	0	0	CRMN:0	Mammalia	GA:IV	Mammalia	IV_Ma_Mur	IV_Ma_Mur	ENSMUSP00000095803	315	II_211-315	1	DNIR:1	Ch	IV
ENSMUSG00000073951	olfactory receptor 598 [Source:MGI Symbol;Acc:MGI:3030432]	Y	7	103328488	103329447	960	I_<=3200	0	0	CRMN:0	Mammalia	GA:IV	Mammalia	V_Mus	V_Mus	ENSMUSP00000100474	319	III_316-460	1	DNIR:1	Ch	IV
ENSMUSG00000073952	olfactory receptor 597 [Source:MGI Symbol;Acc:MGI:3030431]	Y	7	103320401	103321360	960	I_<=3200	0	0	CRMN:0	Mammalia	GA:IV	Mammalia	V_Mus	V_Mus	ENSMUSP00000095804	319	III_316-460	1	DNIR:1	Ch	IV
ENSMUSG00000073953	olfactory receptor 596 [Source:MGI Symbol;Acc:MGI:3030430]	Y	7	103309723	103310661	939	I_<=3200	1	1	CRMN:1	Mammalia	GA:IV	Mammalia	V_Mus	V_Mus	ENSMUSP00000100475	312	II_211-315	1	DNIR:1	Ch	IV
ENSMUSG00000073954	olfactory receptor 594 [Source:MGI Symbol;Acc:MGI:3030428]	Y	7	103219643	103220729	1087	I_<=3200	2	1.25992	CRMN:2-4	Mammalia	GA:IV	Mammalia	IV_Ma_Mur	IV_Ma_Mur	ENSMUSP00000095806	311	II_211-315	1	DNIR:1	Ch	IV
ENSMUSG00000073956	olfactory receptor 592 [Source:MGI Symbol;Acc:MGI:3030426]	Y	7	103184803	103187541	2739	I_<=3200	4	1.5874	CRMN:2-4	Euteleostomi	GA:III	Chordata	IV_Ma_Mur	IV_Ma_Mur	ENSMUSP00000095808	312	II_211-315	1	DNIR:1	Ch	IV
ENSMUSG00000073959	olfactory receptor 584 [Source:MGI Symbol;Acc:MGI:3030418]	Y	7	103085516	103086479	964	I_<=3200	0	0	CRMN:0	Tetrapoda	GA:III	Chordata	V_Mus	V_Mus	ENSMUSP00000095811	319	III_316-460	1	DNIR:1	Ch	IV
ENSMUSG00000073960	olfactory receptor 583 [Source:MGI Symbol;Acc:MGI:3030417]	Y	7	103051300	103052259	960	I_<=3200	0	0	CRMN:0	Amniota	GA:III	Chordata	V_Mus	V_Mus	ENSMUSP00000095812	319	III_316-460	1	DNIR:1	Ch	IV
ENSMUSG00000073961	olfactory receptor 582 [Source:MGI Symbol;Acc:MGI:3030416]	Y	7	103041481	103042440	960	I_<=3200	0	0	CRMN:0	Tetrapoda	GA:III	Chordata	V_Mus	V_Mus	ENSMUSP00000095813	319	III_316-460	1	DNIR:1	Ch	IV
ENSMUSG00000073964	olfactory receptor 570 [Source:MGI Symbol;Acc:MGI:3030404]	Y	7	102900342	102901386	1045	I_<=3200	2	1.25992	CRMN:2-4	Theria	GA:IV	Mammalia	IV_Ma_Mur	IV_Ma_Mur	ENSMUSP00000095817	312	II_211-315	1	DNIR:1	Ch	IV
ENSMUSG00000073965	olfactory receptor 568 [Source:MGI Symbol;Acc:MGI:3030402]	Y	7	102877122	102878063	942	I_<=3200	0	0	CRMN:0	Amniota	GA:III	Chordata	IV_Ma_Mur	IV_Ma_Mur	ENSMUSP00000095818	313	II_211-315	1	DNIR:1	Ch	IV
ENSMUSG00000073966	olfactory receptor 561 [Source:MGI Symbol;Acc:MGI:3030395]	Y	7	102774495	102775565	1071	I_<=3200	1	1	CRMN:1	Amniota	GA:III	Chordata	IV_Ma_Mur	IV_Ma_Mur	ENSMUSP00000095819	314	II_211-315	1	DNIR:1	Ch	IV
ENSMUSG00000073967	olfactory receptor 557 [Source:MGI Symbol;Acc:MGI:3030391]	Y	7	102698216	102699272	1057	I_<=3200	2	1.25992	CRMN:2-4	Euteleostomi	GA:III	Chordata	IV_Ma_Mur	IV_Ma_Mur	ENSMUSP00000095821	322	III_316-460	1	DNIR:1	Ch	IV
ENSMUSG00000073969	olfactory receptor 556 [Source:MGI Symbol;Acc:MGI:3030390]	Y	7	102669901	102670923	1023	I_<=3200	0	0	CRMN:0	Vertebrata	GA:III	Chordata	II_Ch_Ve	Singleton	ENSMUSP00000095822	324	III_316-460	1	DNIR:1	Eu	II
ENSMUSG00000073970	olfactory receptor 555 [Source:MGI Symbol;Acc:MGI:3030389]	Y	7	102658823	102659770	948	I_<=3200	2	1.25992	CRMN:2-4	Tetrapoda	GA:III	Chordata	IV_Ma_Mur	IV_Ma_Mur	ENSMUSP00000095823	315	II_211-315	1	DNIR:1	Ch	IV
ENSMUSG00000073973	olfactory receptor 552 [Source:MGI Symbol;Acc:MGI:3030386]	Y	7	102604356	102605309	954	I_<=3200	0	0	CRMN:0	Tetrapoda	GA:III	Chordata	IV_Ma_Mur	IV_Ma_Mur	ENSMUSP00000095826	317	III_316-460	1	DNIR:1	Ch	IV
ENSMUSG00000073974	olfactory receptor 551 [Source:MGI Symbol;Acc:MGI:3030385]	Y	7	102587741	102588819	1079	I_<=3200	1	1	CRMN:1	Tetrapoda	GA:III	Chordata	III_Eut_Am	III_Eut_Am	ENSMUSP00000095827	315	II_211-315	1	DNIR:1	Ch	IV
ENSMUSG00000073975	olfactory receptor 550 [Source:MGI Symbol;Acc:MGI:3030384]	Y	7	102578469	102579506	1038	I_<=3200	2	1.25992	CRMN:2-4	Tetrapoda	GA:III	Chordata	III_Eut_Am	III_Eut_Am	ENSMUSP00000095828	316	III_316-460	1	DNIR:1	Ch	IV
ENSMUSG00000073977	olfactory receptor 549 [Source:MGI Symbol;Acc:MGI:3030383]	Y	7	102554286	102555236	951	I_<=3200	0	0	CRMN:0	Amniota	GA:III	Chordata	IV_Ma_Mur	IV_Ma_Mur	ENSMUSP00000095829	316	III_316-460	1	DNIR:1	Eu	II
ENSMUSG00000073979	olfactory receptor 547 [Source:MGI Symbol;Acc:MGI:3030381]	Y	7	102534749	102535688	940	I_<=3200	1	1	CRMN:1	Amniota	GA:III	Chordata	V_Mus	V_Mus	ENSMUSP00000095831	311	II_211-315	1	DNIR:1	Ch	IV
ENSMUSG00000073997	olfactory receptor 521 [Source:MGI Symbol;Acc:MGI:3030355]	Y	7	99767164	99768130	967	I_<=3200	10	2.15443	CRMN:5-10	Euteleostomi	GA:III	Chordata	IV_Ma_Mur	IV_Ma_Mur	ENSMUSP00000095863	321	III_316-460	1	DNIR:1	Eu	II
ENSMUSG00000073998	olfactory receptor 520 [Source:MGI Symbol;Acc:MGI:3030354]	Y	7	99735145	99736095	951	I_<=3200	5	1.70998	CRMN:5-10	Euteleostomi	GA:III	Chordata	IV_Ma_Mur	IV_Ma_Mur	ENSMUSP00000095864	316	III_316-460	1	DNIR:1	Eu	II
ENSMUSG00000074943	olfactory receptor 1316 [Source:MGI Symbol;Acc:MGI:3031150]	Y	2	112129871	112130815	945	I_<=3200	1	1	CRMN:1	Theria	GA:IV	Mammalia	IV_Ma_Mur	IV_Ma_Mur	ENSMUSP00000097191	314	II_211-315	1	DNIR:1	Ch	IV
ENSMUSG00000074945	olfactory receptor 1314 [Source:MGI Symbol;Acc:MGI:3031148]	Y	2	112091761	112092699	939	I_<=3200	0	0	CRMN:0	Theria	GA:IV	Mammalia	IV_Ma_Mur	IV_Ma_Mur	ENSMUSP00000097193	312	II_211-315	1	DNIR:1	Ch	IV
ENSMUSG00000074946	olfactory receptor 1313 [Source:MGI Symbol;Acc:MGI:3031147]	Y	2	112071646	112072583	938	I_<=3200	0	0	CRMN:0	Theria	GA:IV	Mammalia	IV_Ma_Mur	IV_Ma_Mur	ENSMUSP00000097194	311	II_211-315	1	DNIR:1	Ch	IV
ENSMUSG00000074947	olfactory receptor 1312 [Source:MGI Symbol;Acc:MGI:3031146]	Y	2	112042077	112043030	954	I_<=3200	2	1.25992	CRMN:2-4	Theria	GA:IV	Mammalia	IV_Ma_Mur	IV_Ma_Mur	ENSMUSP00000097195	317	III_316-460	1	DNIR:1	Ch	IV
ENSMUSG00000074948	olfactory receptor 1311 [Source:MGI Symbol;Acc:MGI:3031145]	Y	2	112020914	112021856	943	I_<=3200	2	1.25992	CRMN:2-4	Theria	GA:IV	Mammalia	IV_Ma_Mur	IV_Ma_Mur	ENSMUSP00000097196	312	II_211-315	1	DNIR:1	Ch	IV
ENSMUSG00000074949	olfactory receptor 1310 [Source:MGI Symbol;Acc:MGI:3031144]	Y	2	112008202	112009210	1009	I_<=3200	0	0	CRMN:0	Theria	GA:IV	Mammalia	IV_Ma_Mur	IV_Ma_Mur	ENSMUSP00000097197	312	II_211-315	1	DNIR:1	Ch	IV
ENSMUSG00000074951	olfactory receptor 1309 [Source:MGI Symbol;Acc:MGI:3031143]	Y	2	111983134	111984097	964	I_<=3200	2	1.25992	CRMN:2-4	Theria	GA:IV	Mammalia	IV_Ma_Mur	IV_Ma_Mur	ENSMUSP00000097199	320	III_316-460	1	DNIR:1	Ch	IV
ENSMUSG00000074952	olfactory receptor 1308 [Source:MGI Symbol;Acc:MGI:3031142]	Y	2	111960109	111961071	963	I_<=3200	2	1.25992	CRMN:2-4	Theria	GA:IV	Mammalia	IV_Ma_Mur	IV_Ma_Mur	ENSMUSP00000097200	320	III_316-460	1	DNIR:1	Ch	IV
ENSMUSG00000074955	olfactory receptor 1305 [Source:MGI Symbol;Acc:MGI:3031139]	Y	2	111872915	111873853	939	I_<=3200	0	0	CRMN:0	Theria	GA:IV	Mammalia	IV_Ma_Mur	IV_Ma_Mur	ENSMUSP00000097203	312	II_211-315	1	DNIR:1	Ch	IV
ENSMUSG00000074959	olfactory receptor 1295 [Source:MGI Symbol;Acc:MGI:3031129]	Y	2	111564469	111565511	1043	I_<=3200	1	1	CRMN:1	Mammalia	GA:IV	Mammalia	IV_Ma_Mur	IV_Ma_Mur	ENSMUSP00000097208	312	II_211-315	2	DNIR:2	Ch	IV
ENSMUSG00000074965	olfactory receptor 1277 [Source:MGI Symbol;Acc:MGI:3031111]	Y	2	111269427	111270388	962	I_<=3200	0	0	CRMN:0	Mammalia	GA:IV	Mammalia	IV_Ma_Mur	IV_Ma_Mur	ENSMUSP00000097214	303	II_211-315	1	DNIR:1	Ch	IV
ENSMUSG00000074966	olfactory receptor 1275 [Source:MGI Symbol;Acc:MGI:3031109]	Y	2	111230818	111231837	1020	I_<=3200	0	0	CRMN:0	Mammalia	GA:IV	Mammalia	IV_Ma_Mur	IV_Ma_Mur	ENSMUSP00000097215	312	II_211-315	1	DNIR:1	Ch	IV
ENSMUSG00000074995	olfactory receptor 201 [Source:MGI Symbol;Acc:MGI:3030035]	Y	16	59268739	59269665	927	I_<=3200	1	1	CRMN:1	Theria	GA:IV	Mammalia	V_Mus	V_Mus	ENSMUSP00000097248	308	II_211-315	1	DNIR:1	Ch	IV
ENSMUSG00000074996	olfactory receptor 199 [Source:MGI Symbol;Acc:MGI:3030033]	Y	16	59215685	59216615	931	I_<=3200	1	1	CRMN:1	Theria	GA:IV	Mammalia	V_Mus	V_Mus	ENSMUSP00000097249	308	II_211-315	1	DNIR:1	Ch	IV
ENSMUSG00000075061	olfactory receptor 1272 [Source:MGI Symbol;Acc:MGI:3031106]	Y	2	90281647	90282573	927	I_<=3200	5	1.70998	CRMN:5-10	Mammalia	GA:IV	Mammalia	V_Mus	V_Mus	ENSMUSP00000097339	308	II_211-315	1	DNIR:1	Ch	IV
ENSMUSG00000075062	olfactory receptor 1271 [Source:MGI Symbol;Acc:MGI:3031105]	Y	2	90265511	90266428	918	I_<=3200	0	0	CRMN:0	Mammalia	GA:IV	Mammalia	V_Mus	V_Mus	ENSMUSP00000097340	305	II_211-315	1	DNIR:1	Ch	IV
ENSMUSG00000075063	olfactory receptor 142 [Source:MGI Symbol;Acc:MGI:2177525]	Y	2	90252069	90252986	918	I_<=3200	2	1.25992	CRMN:2-4	Mammalia	GA:IV	Mammalia	V_Mus	V_Mus	ENSMUSP00000097341	305	II_211-315	1	DNIR:1	Ch	IV
ENSMUSG00000075064	olfactory receptor 1506 [Source:MGI Symbol;Acc:MGI:3031340]	Y	2	90221567	90224471	2905	I_<=3200	9	2.08008	CRMN:5-10	Mammalia	GA:IV	Mammalia	V_Mus	V_Mus	ENSMUSP00000107129	309	II_211-315	1	DNIR:1	Ch	IV
ENSMUSG00000075065	olfactory receptor 1270 [Source:MGI Symbol;Acc:MGI:3031104]	Y	2	90149019	90150036	1018	I_<=3200	2	1.25992	CRMN:2-4	Mammalia	GA:IV	Mammalia	IV_Ma_Mur	IV_Ma_Mur	ENSMUSP00000097343	304	II_211-315	1	DNIR:1	Ch	IV
ENSMUSG00000075067	olfactory receptor 1269 [Source:MGI Symbol;Acc:MGI:3031103]	Y	2	90118600	90119617	1018	I_<=3200	1	1	CRMN:1	Mammalia	GA:IV	Mammalia	V_Mus	V_Mus	ENSMUSP00000097345	309	II_211-315	1	DNIR:1	Ch	IV
ENSMUSG00000075069	olfactory receptor 1264 [Source:MGI Symbol;Acc:MGI:3031098]	Y	2	90021138	90022064	927	I_<=3200	2	1.25992	CRMN:2-4	Amniota	GA:III	Chordata	IV_Ma_Mur	IV_Ma_Mur	ENSMUSP00000097347	308	II_211-315	1	DNIR:1	Ch	IV
ENSMUSG00000075072	olfactory receptor 48 [Source:MGI Symbol;Acc:MGI:1333765]	Y	2	89844066	89844971	906	I_<=3200	1	1	CRMN:1	Mammalia	GA:IV	Mammalia	IV_Ma_Mur	IV_Ma_Mur	ENSMUSP00000097350	301	II_211-315	1	DNIR:1	Ch	IV
ENSMUSG00000075075	olfactory receptor 1253 [Source:MGI Symbol;Acc:MGI:3031393]	Y	2	89751870	89752826	957	I_<=3200	2	1.25992	CRMN:2-4	Mammalia	GA:IV	Mammalia	IV_Ma_Mur	IV_Ma_Mur	ENSMUSP00000097353	318	III_316-460	1	DNIR:1	Ch	IV
ENSMUSG00000075076	olfactory receptor 1252 [Source:MGI Symbol;Acc:MGI:3031086]	Y	2	89721103	89722201	1099	I_<=3200	2	1.25992	CRMN:2-4	Mammalia	GA:IV	Mammalia	V_Mus	V_Mus	ENSMUSP00000097354	314	II_211-315	1	DNIR:1	Ch	IV
ENSMUSG00000075077	olfactory receptor 1251 [Source:MGI Symbol;Acc:MGI:3031085]	Y	2	89666901	89667940	1040	I_<=3200	1	1	CRMN:1	Mammalia	GA:IV	Mammalia	V_Mus	V_Mus	ENSMUSP00000097355	318	III_316-460	1	DNIR:1	Ch	IV
ENSMUSG00000075079	olfactory receptor 1249 [Source:MGI Symbol;Acc:MGI:3031083]	Y	2	89629940	89630896	957	I_<=3200	0	0	CRMN:0	Mammalia	GA:IV	Mammalia	V_Mus	V_Mus	ENSMUSP00000097357	318	III_316-460	1	DNIR:1	Ch	IV
ENSMUSG00000075082	olfactory receptor 1246 [Source:MGI Symbol;Acc:MGI:3031080]	Y	2	89590069	89591146	1078	I_<=3200	0	0	CRMN:0	Mammalia	GA:IV	Mammalia	V_Mus	V_Mus	ENSMUSP00000097360	314	II_211-315	1	DNIR:1	Ch	IV
ENSMUSG00000075083	olfactory receptor 1245 [Source:MGI Symbol;Acc:MGI:3031079]	Y	2	89574712	89575773	1062	I_<=3200	0	0	CRMN:0	Mammalia	GA:IV	Mammalia	V_Mus	V_Mus	ENSMUSP00000097361	307	II_211-315	1	DNIR:1	Ch	IV
ENSMUSG00000075086	olfactory receptor 1241 [Source:MGI Symbol;Acc:MGI:3031075]	Y	2	89482189	89483133	945	I_<=3200	0	0	CRMN:0	Mammalia	GA:IV	Mammalia	IV_Ma_Mur	IV_Ma_Mur	ENSMUSP00000097366	314	II_211-315	1	DNIR:1	Ch	IV
ENSMUSG00000075087	olfactory receptor 1240 [Source:MGI Symbol;Acc:MGI:3031074]	Y	2	89439270	89440343	1074	I_<=3200	0	0	CRMN:0	Mammalia	GA:IV	Mammalia	IV_Ma_Mur	IV_Ma_Mur	ENSMUSP00000097367	314	II_211-315	1	DNIR:1	Ch	IV
ENSMUSG00000075088	olfactory receptor 1239 [Source:MGI Symbol;Acc:MGI:3031073]	Y	2	89417494	89418411	918	I_<=3200	0	0	CRMN:0	Mammalia	GA:IV	Mammalia	IV_Ma_Mur	IV_Ma_Mur	ENSMUSP00000097368	305	II_211-315	1	DNIR:1	Ch	IV
ENSMUSG00000075089	olfactory receptor 1238 [Source:MGI Symbol;Acc:MGI:3031072]	Y	2	89406130	89407078	949	I_<=3200	0	0	CRMN:0	Mammalia	GA:IV	Mammalia	IV_Ma_Mur	IV_Ma_Mur	ENSMUSP00000097369	315	II_211-315	1	DNIR:1	Ch	IV
ENSMUSG00000075090	olfactory receptor 1234 [Source:MGI Symbol;Acc:MGI:3031068]	Y	2	89362483	89364865	2383	I_<=3200	0	0	CRMN:0	Mammalia	GA:IV	Mammalia	IV_Ma_Mur	IV_Ma_Mur	ENSMUSP00000097371	314	II_211-315	1	DNIR:1	Ch	IV
ENSMUSG00000075091	olfactory receptor 1233 [Source:MGI Symbol;Acc:MGI:3031067]	Y	2	89339307	89340348	1042	I_<=3200	0	0	CRMN:0	Mammalia	GA:IV	Mammalia	IV_Ma_Mur	IV_Ma_Mur	ENSMUSP00000097372	305	II_211-315	1	DNIR:1	Ch	IV
ENSMUSG00000075092	olfactory receptor 1232 [Source:MGI Symbol;Acc:MGI:3031066]	Y	2	89325243	89326178	936	I_<=3200	0	0	CRMN:0	Mammalia	GA:IV	Mammalia	IV_Ma_Mur	IV_Ma_Mur	ENSMUSP00000097373	311	II_211-315	1	DNIR:1	Ch	IV
ENSMUSG00000075093	olfactory receptor 1231 [Source:MGI Symbol;Acc:MGI:3031065]	Y	2	89302649	89303590	942	I_<=3200	0	0	CRMN:0	Mammalia	GA:IV	Mammalia	IV_Ma_Mur	IV_Ma_Mur	ENSMUSP00000097374	313	II_211-315	1	DNIR:1	Ch	IV
ENSMUSG00000075096	olfactory receptor 1228 [Source:MGI Symbol;Acc:MGI:3031062]	Y	2	89248682	89249775	1094	I_<=3200	3	1.44225	CRMN:2-4	Mammalia	GA:IV	Mammalia	V_Mus	V_Mus	ENSMUSP00000097377	323	III_316-460	1	DNIR:1	Ch	IV
ENSMUSG00000075097	olfactory receptor 1226 [Source:MGI Symbol;Acc:MGI:3031060]	Y	2	89193100	89194032	933	I_<=3200	1	1	CRMN:1	Mammalia	GA:IV	Mammalia	V_Mus	V_Mus	ENSMUSP00000097378	310	II_211-315	1	DNIR:1	Ch	IV
ENSMUSG00000075098	olfactory receptor 1225 [Source:MGI Symbol;Acc:MGI:3031059]	Y	2	89170219	89171245	1027	I_<=3200	1	1	CRMN:1	Mammalia	GA:IV	Mammalia	IV_Ma_Mur	IV_Ma_Mur	ENSMUSP00000097379	311	II_211-315	1	DNIR:1	Ch	IV
ENSMUSG00000075099	olfactory receptor 1224, pseudogene 1 [Source:MGI Symbol;Acc:MGI:3031058]	Y	2	89156238	89157173	936	I_<=3200	0	0	CRMN:0	Mammalia	GA:IV	Mammalia	V_Mus	V_Mus	ENSMUSP00000097380	311	II_211-315	1	DNIR:1	Ch	IV
ENSMUSG00000075101	olfactory receptor 1222 [Source:MGI Symbol;Acc:MGI:3031056]	Y	2	89124794	89125731	938	I_<=3200	1	1	CRMN:1	Mammalia	GA:IV	Mammalia	IV_Ma_Mur	IV_Ma_Mur	ENSMUSP00000097382	311	II_211-315	1	DNIR:1	Ch	IV
ENSMUSG00000075102	olfactory receptor 1221 [Source:MGI Symbol;Acc:MGI:3031055]	Y	2	89111575	89112510	936	I_<=3200	0	0	CRMN:0	Mammalia	GA:IV	Mammalia	V_Mus	V_Mus	ENSMUSP00000097383	311	II_211-315	1	DNIR:1	Ch	IV
ENSMUSG00000075103	olfactory receptor 1220 [Source:MGI Symbol;Acc:MGI:3031054]	Y	2	89096938	89097963	1026	I_<=3200	0	0	CRMN:0	Mammalia	GA:IV	Mammalia	V_Mus	V_Mus	ENSMUSP00000097384	311	II_211-315	1	DNIR:1	Ch	IV
ENSMUSG00000075104	olfactory receptor 1219 [Source:MGI Symbol;Acc:MGI:3031053]	Y	2	89074154	89075089	936	I_<=3200	0	0	CRMN:0	Mammalia	GA:IV	Mammalia	IV_Ma_Mur	IV_Ma_Mur	ENSMUSP00000097385	311	II_211-315	1	DNIR:1	Ch	IV
ENSMUSG00000075105	olfactory receptor 1218 [Source:MGI Symbol;Acc:MGI:3031052]	Y	2	89054489	89055424	936	I_<=3200	0	0	CRMN:0	Mammalia	GA:IV	Mammalia	V_Mus	V_Mus	ENSMUSP00000097386	311	II_211-315	1	DNIR:1	Ch	IV
ENSMUSG00000075106	olfactory receptor 1217 [Source:MGI Symbol;Acc:MGI:3031051]	Y	2	89022995	89024099	1105	I_<=3200	0	0	CRMN:0	Mammalia	GA:IV	Mammalia	IV_Ma_Mur	IV_Ma_Mur	ENSMUSP00000097387	304	II_211-315	1	DNIR:1	Ch	IV
ENSMUSG00000075107	olfactory receptor 1216 [Source:MGI Symbol;Acc:MGI:3031050]	Y	2	89013127	89014062	936	I_<=3200	0	0	CRMN:0	Mammalia	GA:IV	Mammalia	V_Mus	V_Mus	ENSMUSP00000097388	311	II_211-315	1	DNIR:1	Ch	IV
ENSMUSG00000075108	olfactory receptor 1215 [Source:MGI Symbol;Acc:MGI:3031049]	Y	2	89001348	89002290	943	I_<=3200	0	0	CRMN:0	Mammalia	GA:IV	Mammalia	IV_Ma_Mur	IV_Ma_Mur	ENSMUSP00000097390	312	II_211-315	1	DNIR:1	Ch	IV
ENSMUSG00000075110	olfactory receptor 1214 [Source:MGI Symbol;Acc:MGI:3031048]	Y	2	88987265	88988200	936	I_<=3200	0	0	CRMN:0	Mammalia	GA:IV	Mammalia	IV_Ma_Mur	IV_Ma_Mur	ENSMUSP00000097392	311	II_211-315	1	DNIR:1	Ch	IV
ENSMUSG00000075112	olfactory receptor 1211 [Source:MGI Symbol;Acc:MGI:3031045]	Y	2	88929378	88930313	936	I_<=3200	0	0	CRMN:0	Mammalia	GA:IV	Mammalia	IV_Ma_Mur	IV_Ma_Mur	ENSMUSP00000097396	311	II_211-315	1	DNIR:1	Ch	IV
ENSMUSG00000075113	olfactory receptor 1209 [Source:MGI Symbol;Acc:MGI:3031043]	Y	2	88909459	88910391	933	I_<=3200	0	0	CRMN:0	Amniota	GA:III	Chordata	IV_Ma_Mur	IV_Ma_Mur	ENSMUSP00000097397	310	II_211-315	1	DNIR:1	Ch	IV
ENSMUSG00000075114	olfactory receptor 1208 [Source:MGI Symbol;Acc:MGI:3031042]	Y	2	88896574	88897648	1075	I_<=3200	0	0	CRMN:0	Mammalia	GA:IV	Mammalia	IV_Ma_Mur	IV_Ma_Mur	ENSMUSP00000097398	308	II_211-315	1	DNIR:1	Ch	IV
ENSMUSG00000075115	olfactory receptor 1200 [Source:MGI Symbol;Acc:MGI:3031034]	Y	2	88767303	88768313	1011	I_<=3200	1	1	CRMN:1	Mammalia	GA:IV	Mammalia	V_Mus	V_Mus	ENSMUSP00000097399	336	III_316-460	1	DNIR:1	Ch	IV
ENSMUSG00000075117	olfactory receptor 1198 [Source:MGI Symbol;Acc:MGI:3031032]	Y	2	88745960	88746886	927	I_<=3200	0	0	CRMN:0	Mammalia	GA:IV	Mammalia	IV_Ma_Mur	IV_Ma_Mur	ENSMUSP00000097402	308	II_211-315	1	DNIR:1	Ch	IV
ENSMUSG00000075119	olfactory receptor 1197 [Source:MGI Symbol;Acc:MGI:3031031]	Y	2	88728653	88729597	945	I_<=3200	1	1	CRMN:1	Mammalia	GA:IV	Mammalia	V_Mus	V_Mus	ENSMUSP00000097403	314	II_211-315	1	DNIR:1	Ch	IV
ENSMUSG00000075120	olfactory receptor 1196 [Source:MGI Symbol;Acc:MGI:3031030]	Y	2	88700383	88701327	945	I_<=3200	1	1	CRMN:1	Mammalia	GA:IV	Mammalia	V_Mus	V_Mus	ENSMUSP00000100488	314	II_211-315	1	DNIR:1	Ch	IV
ENSMUSG00000075121	olfactory receptor 1195 [Source:MGI Symbol;Acc:MGI:3031029]	Y	2	88682804	88683730	927	I_<=3200	0	0	CRMN:0	Amniota	GA:III	Chordata	IV_Ma_Mur	IV_Ma_Mur	ENSMUSP00000097406	308	II_211-315	1	DNIR:1	Ch	IV
ENSMUSG00000075124	olfactory receptor 1182 [Source:MGI Symbol;Acc:MGI:3031370]	Y	2	88446019	88449121	3103	I_<=3200	2	1.25992	CRMN:2-4	Mammalia	GA:IV	Mammalia	V_Mus	V_Mus	ENSMUSP00000099679	305	II_211-315	1	DNIR:1	Ch	IV
ENSMUSG00000075125	olfactory receptor 1181 [Source:MGI Symbol;Acc:MGI:3031015]	Y	2	88423088	88424023	936	I_<=3200	1	1	CRMN:1	Mammalia	GA:IV	Mammalia	V_Mus	V_Mus	ENSMUSP00000097411	311	II_211-315	1	DNIR:1	Ch	IV
ENSMUSG00000075126	olfactory receptor 1180 [Source:MGI Symbol;Acc:MGI:3031014]	Y	2	88411627	88412689	1063	I_<=3200	0	0	CRMN:0	Mammalia	GA:IV	Mammalia	IV_Ma_Mur	IV_Ma_Mur	ENSMUSP00000097412	309	II_211-315	1	DNIR:1	Ch	IV
ENSMUSG00000075127	olfactory receptor 1179 [Source:MGI Symbol;Acc:MGI:3031013]	Y	2	88402009	88402932	924	I_<=3200	0	0	CRMN:0	Mammalia	GA:IV	Mammalia	IV_Ma_Mur	IV_Ma_Mur	ENSMUSP00000097413	307	II_211-315	1	DNIR:1	Ch	IV
ENSMUSG00000075132	olfactory receptor 1173 [Source:MGI Symbol;Acc:MGI:3031007]	Y	2	88274109	88275047	939	I_<=3200	1	1	CRMN:1	Theria	GA:IV	Mammalia	V_Mus	V_Mus	ENSMUSP00000097418	312	II_211-315	1	DNIR:1	Ch	IV
ENSMUSG00000075133	olfactory receptor 1170 [Source:MGI Symbol;Acc:MGI:3031004]	Y	2	88224080	88225030	951	I_<=3200	1	1	CRMN:1	Theria	GA:IV	Mammalia	V_Mus	V_Mus	ENSMUSP00000097419	316	III_316-460	1	DNIR:1	Ch	IV
ENSMUSG00000075134	olfactory receptor 1167 [Source:MGI Symbol;Acc:MGI:3031001]	Y	2	88148984	88150083	1100	I_<=3200	0	0	CRMN:0	Theria	GA:IV	Mammalia	V_Mus	V_Mus	ENSMUSP00000097420	316	III_316-460	1	DNIR:1	Ch	IV
ENSMUSG00000075135	olfactory receptor 1166 [Source:MGI Symbol;Acc:MGI:3031000]	Y	2	88123366	88124993	1628	I_<=3200	0	0	CRMN:0	Theria	GA:IV	Mammalia	V_Mus	V_Mus	ENSMUSP00000097421	316	III_316-460	1	DNIR:1	Ch	IV
ENSMUSG00000075136	olfactory receptor 1164 [Source:MGI Symbol;Acc:MGI:3030998]	Y	2	88092855	88093966	1112	I_<=3200	0	0	CRMN:0	Theria	GA:IV	Mammalia	IV_Ma_Mur	IV_Ma_Mur	ENSMUSP00000097422	326	III_316-460	1	DNIR:1	Ch	IV
ENSMUSG00000075137	olfactory receptor 1163 [Source:MGI Symbol;Acc:MGI:3030997]	Y	2	88070365	88071407	1043	I_<=3200	0	0	CRMN:0	Theria	GA:IV	Mammalia	V_Mus	V_Mus	ENSMUSP00000097423	316	III_316-460	1	DNIR:1	Ch	IV
ENSMUSG00000075139	olfactory receptor 1162 [Source:MGI Symbol;Acc:MGI:3030996]	Y	2	88049678	88051112	1435	I_<=3200	0	0	CRMN:0	Theria	GA:IV	Mammalia	V_Mus	V_Mus	ENSMUSP00000097425	314	II_211-315	1	DNIR:1	Ch	IV
ENSMUSG00000075140	olfactory receptor 73 [Source:MGI Symbol;Acc:MGI:2151908]	Y	2	88034196	88035137	942	I_<=3200	0	0	CRMN:0	Theria	GA:IV	Mammalia	IV_Ma_Mur	IV_Ma_Mur	ENSMUSP00000097426	313	II_211-315	1	DNIR:1	Ch	IV
ENSMUSG00000075141	olfactory receptor 1160 [Source:MGI Symbol;Acc:MGI:3030994]	Y	2	88005817	88006776	960	I_<=3200	0	0	CRMN:0	Amniota	GA:III	Chordata	V_Mus	V_Mus	ENSMUSP00000097427	319	III_316-460	1	DNIR:1	Ch	IV
ENSMUSG00000075142	olfactory receptor 74 [Source:MGI Symbol;Acc:MGI:2151909]	Y	2	87973707	87974663	957	I_<=3200	0	0	CRMN:0	Theria	GA:IV	Mammalia	IV_Ma_Mur	IV_Ma_Mur	ENSMUSP00000097428	318	III_316-460	1	DNIR:1	Ch	IV
ENSMUSG00000075144	olfactory receptor 1156 [Source:MGI Symbol;Acc:MGI:3030990]	Y	2	87949190	87950265	1076	I_<=3200	0	0	CRMN:0	Theria	GA:IV	Mammalia	IV_Ma_Mur	IV_Ma_Mur	ENSMUSP00000097430	323	III_316-460	1	DNIR:1	Ch	IV
ENSMUSG00000075146	olfactory receptor 1154 [Source:MGI Symbol;Acc:MGI:3030988]	Y	2	87902742	87903674	933	I_<=3200	1	1	CRMN:1	Amniota	GA:III	Chordata	V_Mus	V_Mus	ENSMUSP00000097432	310	II_211-315	1	DNIR:1	Ch	IV
ENSMUSG00000075149	olfactory receptor 1138 [Source:MGI Symbol;Acc:MGI:3030972]	Y	2	87737387	87738322	936	I_<=3200	0	0	CRMN:0	Amniota	GA:III	Chordata	IV_Ma_Mur	IV_Ma_Mur	ENSMUSP00000097435	311	II_211-315	1	DNIR:1	Ch	IV
ENSMUSG00000075150	olfactory receptor 1137 [Source:MGI Symbol;Acc:MGI:3030971]	Y	2	87710972	87711904	933	I_<=3200	0	0	CRMN:0	Amniota	GA:III	Chordata	IV_Ma_Mur	IV_Ma_Mur	ENSMUSP00000097437	310	II_211-315	1	DNIR:1	Ch	IV
ENSMUSG00000075151	olfactory receptor 1136 [Source:MGI Symbol;Acc:MGI:3030970]	Y	2	87692881	87693947	1067	I_<=3200	0	0	CRMN:0	Amniota	GA:III	Chordata	IV_Ma_Mur	IV_Ma_Mur	ENSMUSP00000097438	310	II_211-315	1	DNIR:1	Ch	IV
ENSMUSG00000075153	olfactory receptor 1135 [Source:MGI Symbol;Acc:MGI:3030969]	Y	2	87671433	87672365	933	I_<=3200	0	0	CRMN:0	Amniota	GA:III	Chordata	IV_Ma_Mur	IV_Ma_Mur	ENSMUSP00000097439	310	II_211-315	1	DNIR:1	Ch	IV
ENSMUSG00000075154	olfactory receptor 1134 [Source:MGI Symbol;Acc:MGI:3030968]	Y	2	87655925	87658457	2533	I_<=3200	0	0	CRMN:0	Amniota	GA:III	Chordata	V_Mus	V_Mus	ENSMUSP00000097440	312	II_211-315	1	DNIR:1	Ch	IV
ENSMUSG00000075155	olfactory receptor 1133 [Source:MGI Symbol;Acc:MGI:3030967]	Y	2	87645180	87646121	942	I_<=3200	0	0	CRMN:0	Amniota	GA:III	Chordata	V_Mus	V_Mus	ENSMUSP00000097441	313	II_211-315	1	DNIR:1	Ch	IV
ENSMUSG00000075158	olfactory receptor 1111 [Source:MGI Symbol;Acc:MGI:3030945]	Y	2	87149720	87150659	940	I_<=3200	0	0	CRMN:0	Tetrapoda	GA:III	Chordata	III_Eut_Am	III_Eut_Am	ENSMUSP00000097446	312	II_211-315	1	DNIR:1	Ch	IV
ENSMUSG00000075159	olfactory receptor 1110 [Source:MGI Symbol;Acc:MGI:3030944]	Y	2	87135381	87136319	939	I_<=3200	0	0	CRMN:0	Amniota	GA:III	Chordata	V_Mus	V_Mus	ENSMUSP00000097447	312	II_211-315	1	DNIR:1	Ch	IV
ENSMUSG00000075160	olfactory receptor 259 [Source:MGI Symbol;Acc:MGI:3030093]	Y	2	87107447	87108385	939	I_<=3200	0	0	CRMN:0	Amniota	GA:III	Chordata	V_Mus	V_Mus	ENSMUSP00000097448	312	II_211-315	1	DNIR:1	Ch	IV
ENSMUSG00000075161	olfactory receptor 1109 [Source:MGI Symbol;Acc:MGI:3030943]	Y	2	87092457	87093395	939	I_<=3200	1	1	CRMN:1	Amniota	GA:III	Chordata	IV_Ma_Mur	IV_Ma_Mur	ENSMUSP00000097449	312	II_211-315	1	DNIR:1	Ch	IV
ENSMUSG00000075163	olfactory receptor 1107 [Source:MGI Symbol;Acc:MGI:3030941]	Y	2	87071115	87072223	1109	I_<=3200	2	1.25992	CRMN:2-4	Amniota	GA:III	Chordata	IV_Ma_Mur	IV_Ma_Mur	ENSMUSP00000097450	312	II_211-315	1	DNIR:1	Ch	IV
ENSMUSG00000075164	olfactory receptor 1106 [Source:MGI Symbol;Acc:MGI:3030940]	Y	2	87048296	87049234	939	I_<=3200	1	1	CRMN:1	Amniota	GA:III	Chordata	IV_Ma_Mur	IV_Ma_Mur	ENSMUSP00000097452	312	II_211-315	1	DNIR:1	Ch	IV
ENSMUSG00000075165	olfactory receptor 1105 [Source:MGI Symbol;Acc:MGI:3030939]	Y	2	87033281	87034219	939	I_<=3200	0	0	CRMN:0	Amniota	GA:III	Chordata	III_Eut_Am	III_Eut_Am	ENSMUSP00000097453	312	II_211-315	1	DNIR:1	Ch	IV
ENSMUSG00000075166	olfactory receptor 1104 [Source:MGI Symbol;Acc:MGI:3030938]	Y	2	87021610	87022542	933	I_<=3200	4	1.5874	CRMN:2-4	Theria	GA:IV	Mammalia	IV_Ma_Mur	IV_Ma_Mur	ENSMUSP00000097454	310	II_211-315	1	DNIR:1	Ch	IV
ENSMUSG00000075167	olfactory receptor 1101 [Source:MGI Symbol;Acc:MGI:3030935]	Y	2	86988242	86989174	933	I_<=3200	4	1.5874	CRMN:2-4	Tetrapoda	GA:III	Chordata	IV_Ma_Mur	IV_Ma_Mur	ENSMUSP00000097455	310	II_211-315	1	DNIR:1	Ch	IV
ENSMUSG00000075168	olfactory receptor 1099 [Source:MGI Symbol;Acc:MGI:3030933]	Y	2	86958448	86959478	1031	I_<=3200	0	0	CRMN:0	Theria	GA:IV	Mammalia	IV_Ma_Mur	IV_Ma_Mur	ENSMUSP00000097456	312	II_211-315	1	DNIR:1	Ch	IV
ENSMUSG00000075169	olfactory receptor 1098 [Source:MGI Symbol;Acc:MGI:3030932]	Y	2	86922583	86924498	1916	I_<=3200	1	1	CRMN:1	Theria	GA:IV	Mammalia	V_Mus	V_Mus	ENSMUSP00000097457	315	II_211-315	1	DNIR:1	Ch	IV
ENSMUSG00000075170	olfactory receptor 1097 [Source:MGI Symbol;Acc:MGI:3030931]	Y	2	86890226	86892163	1938	I_<=3200	4	1.5874	CRMN:2-4	Theria	GA:IV	Mammalia	V_Mus	V_Mus	ENSMUSP00000107202	315	II_211-315	1	DNIR:1	Ch	IV
ENSMUSG00000075171	olfactory receptor 1095 [Source:MGI Symbol;Acc:MGI:3030929]	Y	2	86850770	86851696	927	I_<=3200	3	1.44225	CRMN:2-4	Tetrapoda	GA:III	Chordata	V_Mus	V_Mus	ENSMUSP00000097459	308	II_211-315	1	DNIR:1	Ch	IV
ENSMUSG00000075172	olfactory receptor 1090 [Source:MGI Symbol;Acc:MGI:3030924]	Y	2	86753795	86754736	942	I_<=3200	0	0	CRMN:0	Eutheria	GA:IV	Mammalia	IV_Ma_Mur	IV_Ma_Mur	ENSMUSP00000097460	313	II_211-315	1	DNIR:1	Ch	IV
ENSMUSG00000075173	olfactory receptor 1089 [Source:MGI Symbol;Acc:MGI:3030923]	Y	2	86732675	86733610	936	I_<=3200	0	0	CRMN:0	Eutheria	GA:IV	Mammalia	IV_Ma_Mur	IV_Ma_Mur	ENSMUSP00000097461	311	II_211-315	1	DNIR:1	Ch	IV
ENSMUSG00000075174	olfactory receptor 1087 [Source:MGI Symbol;Acc:MGI:3030921]	Y	2	86690032	86690973	942	I_<=3200	0	0	CRMN:0	Eutheria	GA:IV	Mammalia	IV_Ma_Mur	IV_Ma_Mur	ENSMUSP00000097462	313	II_211-315	1	DNIR:1	Ch	IV
ENSMUSG00000075175	olfactory receptor 1086 [Source:MGI Symbol;Acc:MGI:3030920]	Y	2	86676399	86677331	933	I_<=3200	0	0	CRMN:0	Tetrapoda	GA:III	Chordata	IV_Ma_Mur	IV_Ma_Mur	ENSMUSP00000097463	310	II_211-315	1	DNIR:1	Ch	IV
ENSMUSG00000075176	olfactory receptor 1085 [Source:MGI Symbol;Acc:MGI:3030919]	Y	2	86657515	86658456	942	I_<=3200	0	0	CRMN:0	Eutheria	GA:IV	Mammalia	IV_Ma_Mur	IV_Ma_Mur	ENSMUSP00000097464	313	II_211-315	1	DNIR:1	Ch	IV
ENSMUSG00000075180	olfactory receptor 228 [Source:MGI Symbol;Acc:MGI:3030062]	Y	2	86482799	86483767	969	I_<=3200	0	0	CRMN:0	Eutheria	GA:IV	Mammalia	V_Mus	V_Mus	ENSMUSP00000097468	313	II_211-315	1	DNIR:1	Ch	IV
ENSMUSG00000075182	olfactory receptor 1065 [Source:MGI Symbol;Acc:MGI:3030899]	Y	2	86445013	86446004	992	I_<=3200	0	0	CRMN:0	Eutheria	GA:IV	Mammalia	IV_Ma_Mur	IV_Ma_Mur	ENSMUSP00000097471	313	II_211-315	1	DNIR:1	Ch	IV
ENSMUSG00000075185	olfactory receptor 1061 [Source:MGI Symbol;Acc:MGI:3030895]	Y	2	86413109	86414050	942	I_<=3200	0	0	CRMN:0	Eutheria	GA:IV	Mammalia	V_Mus	V_Mus	ENSMUSP00000097474	313	II_211-315	1	DNIR:1	Ch	IV
ENSMUSG00000075186	olfactory receptor 1058 [Source:MGI Symbol;Acc:MGI:3030892]	Y	2	86385466	86386416	951	I_<=3200	0	0	CRMN:0	Eutheria	GA:IV	Mammalia	IV_Ma_Mur	IV_Ma_Mur	ENSMUSP00000099691	316	III_316-460	1	DNIR:1	Ch	IV
ENSMUSG00000075187	olfactory receptor 1057 [Source:MGI Symbol;Acc:MGI:3030891]	Y	2	86374463	86375410	948	I_<=3200	0	0	CRMN:0	Mammalia	GA:IV	Mammalia	V_Mus	V_Mus	ENSMUSP00000097477	315	II_211-315	1	DNIR:1	Ch	IV
ENSMUSG00000075188	olfactory receptor 1056 [Source:MGI Symbol;Acc:MGI:3030890]	Y	2	86355359	86356437	1079	I_<=3200	0	0	CRMN:0	Eutheria	GA:IV	Mammalia	IV_Ma_Mur	IV_Ma_Mur	ENSMUSP00000097478	313	II_211-315	1	DNIR:1	Ch	IV
ENSMUSG00000075189	olfactory receptor 1055 [Source:MGI Symbol;Acc:MGI:3030889]	Y	2	86346724	86347764	1041	I_<=3200	0	0	CRMN:0	Eutheria	GA:IV	Mammalia	IV_Ma_Mur	IV_Ma_Mur	ENSMUSP00000097479	346	III_316-460	1	DNIR:1	Ch	IV
ENSMUSG00000075190	olfactory receptor 1054 [Source:MGI Symbol;Acc:MGI:3030888]	Y	2	86332416	86333354	939	I_<=3200	0	0	CRMN:0	Eutheria	GA:IV	Mammalia	IV_Ma_Mur	IV_Ma_Mur	ENSMUSP00000097480	312	II_211-315	1	DNIR:1	Ch	IV
ENSMUSG00000075192	olfactory receptor 1053 [Source:MGI Symbol;Acc:MGI:3030887]	Y	2	86314343	86315285	943	I_<=3200	0	0	CRMN:0	Eutheria	GA:IV	Mammalia	V_Mus	V_Mus	ENSMUSP00000097481	313	II_211-315	1	DNIR:1	Ch	IV
ENSMUSG00000075193	olfactory receptor 1051 [Source:MGI Symbol;Acc:MGI:3030885]	Y	2	86275559	86276485	927	I_<=3200	0	0	CRMN:0	Eutheria	GA:IV	Mammalia	V_Mus	V_Mus	ENSMUSP00000097482	308	II_211-315	1	DNIR:1	Ch	IV
ENSMUSG00000075194	olfactory receptor 1049 [Source:MGI Symbol;Acc:MGI:3030883]	Y	2	86254765	86255691	927	I_<=3200	0	0	CRMN:0	Eutheria	GA:IV	Mammalia	V_Mus	V_Mus	ENSMUSP00000097483	308	II_211-315	1	DNIR:1	Ch	IV
ENSMUSG00000075195	olfactory receptor 1048 [Source:MGI Symbol;Acc:MGI:3030882]	Y	2	86235871	86236833	963	I_<=3200	1	1	CRMN:1	Eutheria	GA:IV	Mammalia	IV_Ma_Mur	IV_Ma_Mur	ENSMUSP00000097484	320	III_316-460	1	DNIR:1	Ch	IV
ENSMUSG00000075196	olfactory receptor 1047 [Source:MGI Symbol;Acc:MGI:3030881]	Y	2	86228010	86228969	960	I_<=3200	1	1	CRMN:1	Eutheria	GA:IV	Mammalia	IV_Ma_Mur	IV_Ma_Mur	ENSMUSP00000097485	319	III_316-460	1	DNIR:1	Ch	IV
ENSMUSG00000075197	olfactory receptor 1046 [Source:MGI Symbol;Acc:MGI:3030880]	Y	2	86216758	86217708	951	I_<=3200	0	0	CRMN:0	Eutheria	GA:IV	Mammalia	IV_Ma_Mur	IV_Ma_Mur	ENSMUSP00000097486	316	III_316-460	1	DNIR:1	Ch	IV
ENSMUSG00000075198	olfactory receptor 1045 [Source:MGI Symbol;Acc:MGI:3030879]	Y	2	86197803	86198750	948	I_<=3200	2	1.25992	CRMN:2-4	Mammalia	GA:IV	Mammalia	IV_Ma_Mur	IV_Ma_Mur	ENSMUSP00000097488	315	II_211-315	1	DNIR:1	Ch	IV
ENSMUSG00000075199	olfactory receptor 52 [Source:MGI Symbol;Acc:MGI:1333748]	Y	2	86181150	86182109	960	I_<=3200	4	1.5874	CRMN:2-4	Mammalia	GA:IV	Mammalia	IV_Ma_Mur	IV_Ma_Mur	ENSMUSP00000097489	319	III_316-460	1	DNIR:1	Ch	IV
ENSMUSG00000075200	olfactory receptor 1044 [Source:MGI Symbol;Acc:MGI:3030878]	Y	2	86170871	86171815	945	I_<=3200	2	1.25992	CRMN:2-4	Mammalia	GA:IV	Mammalia	IV_Ma_Mur	IV_Ma_Mur	ENSMUSP00000097490	314	II_211-315	1	DNIR:1	Ch	IV
ENSMUSG00000075201	olfactory receptor 1043 [Source:MGI Symbol;Acc:MGI:3030877]	Y	2	86162003	86162947	945	I_<=3200	0	0	CRMN:0	Mammalia	GA:IV	Mammalia	IV_Ma_Mur	IV_Ma_Mur	ENSMUSP00000097491	314	II_211-315	1	DNIR:1	Ch	IV
ENSMUSG00000075202	olfactory receptor 1042 [Source:MGI Symbol;Acc:MGI:3030876]	Y	2	86159345	86160441	1097	I_<=3200	1	1	CRMN:1	Mammalia	GA:IV	Mammalia	IV_Ma_Mur	IV_Ma_Mur	ENSMUSP00000097492	313	II_211-315	1	DNIR:1	Ch	IV
ENSMUSG00000075203	olfactory receptor 1040 [Source:MGI Symbol;Acc:MGI:3030874]	Y	2	86145791	86146732	942	I_<=3200	1	1	CRMN:1	Mammalia	GA:IV	Mammalia	V_Mus	V_Mus	ENSMUSP00000097493	313	II_211-315	1	DNIR:1	Ch	IV
ENSMUSG00000075204	olfactory receptor 1039 [Source:MGI Symbol;Acc:MGI:3030873]	Y	2	86130702	86131661	960	I_<=3200	0	0	CRMN:0	Mammalia	GA:IV	Mammalia	V_Mus	V_Mus	ENSMUSP00000097494	319	III_316-460	1	DNIR:1	Ch	IV
ENSMUSG00000075205	olfactory receptor 1037 [Source:MGI Symbol;Acc:MGI:3030871]	Y	2	86084730	86085854	1125	I_<=3200	1	1	CRMN:1	Mammalia	GA:IV	Mammalia	IV_Ma_Mur	IV_Ma_Mur	ENSMUSP00000097495	321	III_316-460	1	DNIR:1	Ch	IV
ENSMUSG00000075206	olfactory receptor 1024 [Source:MGI Symbol;Acc:MGI:3030858]	Y	2	85904069	85905052	984	I_<=3200	0	0	CRMN:0	Mammalia	GA:IV	Mammalia	IV_Ma_Mur	IV_Ma_Mur	ENSMUSP00000097496	327	III_316-460	1	DNIR:1	Ch	IV
ENSMUSG00000075208	olfactory receptor 1019 [Source:MGI Symbol;Acc:MGI:3030853]	Y	2	85840857	85841789	933	I_<=3200	2	1.25992	CRMN:2-4	Amniota	GA:III	Chordata	III_Eut_Am	III_Eut_Am	ENSMUSP00000099694	310	II_211-315	1	DNIR:1	Ch	IV
ENSMUSG00000075209	olfactory receptor 1016 [Source:MGI Symbol;Acc:MGI:3030850]	Y	2	85799339	85800268	930	I_<=3200	0	0	CRMN:0	Amniota	GA:III	Chordata	IV_Ma_Mur	IV_Ma_Mur	ENSMUSP00000097499	309	II_211-315	1	DNIR:1	Ch	IV
ENSMUSG00000075210	olfactory receptor 1012 [Source:MGI Symbol;Acc:MGI:3030846]	Y	2	85759439	85760374	936	I_<=3200	2	1.25992	CRMN:2-4	Amniota	GA:III	Chordata	IV_Ma_Mur	IV_Ma_Mur	ENSMUSP00000097500	311	II_211-315	1	DNIR:1	Ch	IV
ENSMUSG00000075212	olfactory receptor 154 [Source:MGI Symbol;Acc:MGI:1351316]	Y	2	85663377	85664455	1079	I_<=3200	0	0	CRMN:0	Tetrapoda	GA:III	Chordata	V_Mus	V_Mus	ENSMUSP00000097502	318	III_316-460	1	DNIR:1	Ch	IV
ENSMUSG00000075214	olfactory receptor 1002 [Source:MGI Symbol;Acc:MGI:3030836]	Y	2	85647363	85648319	957	I_<=3200	0	0	CRMN:0	Tetrapoda	GA:III	Chordata	V_Mus	V_Mus	ENSMUSP00000097504	318	III_316-460	1	DNIR:1	Ch	IV
ENSMUSG00000075215	olfactory receptor 1000 [Source:MGI Symbol;Acc:MGI:3030834]	Y	2	85607964	85608908	945	I_<=3200	2	1.25992	CRMN:2-4	Tetrapoda	GA:III	Chordata	V_Mus	V_Mus	ENSMUSP00000097505	314	II_211-315	1	DNIR:1	Ch	IV
ENSMUSG00000075218	olfactory receptor 995 [Source:MGI Symbol;Acc:MGI:3030829]	Y	2	85438125	85439237	1113	I_<=3200	2	1.25992	CRMN:2-4	Tetrapoda	GA:III	Chordata	IV_Ma_Mur	IV_Ma_Mur	ENSMUSP00000097508	315	II_211-315	1	DNIR:1	Ch	IV
ENSMUSG00000075219	olfactory receptor 994 [Source:MGI Symbol;Acc:MGI:3030828]	Y	2	85429883	85430827	945	I_<=3200	1	1	CRMN:1	Tetrapoda	GA:III	Chordata	IV_Ma_Mur	IV_Ma_Mur	ENSMUSP00000097509	314	II_211-315	1	DNIR:1	Ch	IV
ENSMUSG00000075220	olfactory receptor 993 [Source:MGI Symbol;Acc:MGI:3030827]	Y	2	85413933	85414877	945	I_<=3200	0	0	CRMN:0	Tetrapoda	GA:III	Chordata	IV_Ma_Mur	IV_Ma_Mur	ENSMUSP00000097510	314	II_211-315	1	DNIR:1	Ch	IV
ENSMUSG00000075221	olfactory receptor 992 [Source:MGI Symbol;Acc:MGI:3030826]	Y	2	85399602	85400531	930	I_<=3200	0	0	CRMN:0	Tetrapoda	GA:III	Chordata	IV_Ma_Mur	IV_Ma_Mur	ENSMUSP00000097511	309	II_211-315	1	DNIR:1	Ch	IV
ENSMUSG00000075377	olfactory receptor 362 [Source:MGI Symbol;Acc:MGI:3030196]	Y	2	37104695	37105648	954	I_<=3200	0	0	CRMN:0	Theria	GA:IV	Mammalia	IV_Ma_Mur	Singleton	ENSMUSP00000097722	317	III_316-460	1	DNIR:1	Ch	IV
ENSMUSG00000075378	olfactory receptor 361 [Source:MGI Symbol;Acc:MGI:3030195]	Y	2	37084778	37085746	969	I_<=3200	0	0	CRMN:0	Tetrapoda	GA:III	Chordata	IV_Ma_Mur	IV_Ma_Mur	ENSMUSP00000097723	322	III_316-460	1	DNIR:1	Ch	IV
ENSMUSG00000075379	olfactory receptor 358 [Source:MGI Symbol;Acc:MGI:3030192]	Y	2	37004589	37005647	1059	I_<=3200	2	1.25992	CRMN:2-4	Tetrapoda	GA:III	Chordata	IV_Ma_Mur	IV_Ma_Mur	ENSMUSP00000097724	330	III_316-460	1	DNIR:1	Ch	IV
ENSMUSG00000075380	olfactory receptor 355 [Source:MGI Symbol;Acc:MGI:3030189]	Y	2	36927180	36928112	933	I_<=3200	1	1	CRMN:1	Tetrapoda	GA:III	Chordata	IV_Ma_Mur	IV_Ma_Mur	ENSMUSP00000097725	310	II_211-315	1	DNIR:1	Ch	IV
ENSMUSG00000075382	olfactory receptor 353 [Source:MGI Symbol;Acc:MGI:3030187]	Y	2	36889911	36890846	936	I_<=3200	0	0	CRMN:0	Mammalia	GA:IV	Mammalia	IV_Ma_Mur	IV_Ma_Mur	ENSMUSP00000097726	311	II_211-315	1	DNIR:1	Ch	IV
ENSMUSG00000075383	olfactory receptor 351 [Source:MGI Symbol;Acc:MGI:3030185]	Y	2	36859414	36860346	933	I_<=3200	1	1	CRMN:1	Mammalia	GA:IV	Mammalia	IV_Ma_Mur	IV_Ma_Mur	ENSMUSP00000097727	310	II_211-315	1	DNIR:1	Ch	IV
ENSMUSG00000075384	olfactory receptor 3 [Source:MGI Symbol;Acc:MGI:102697]	Y	2	36812149	36813090	942	I_<=3200	0	0	CRMN:0	Theria	GA:IV	Mammalia	IV_Ma_Mur	IV_Ma_Mur	ENSMUSP00000097728	313	II_211-315	1	DNIR:1	Ch	IV
ENSMUSG00000075387	olfactory receptor 341 [Source:MGI Symbol;Acc:MGI:3030175]	Y	2	36479187	36480128	942	I_<=3200	0	0	CRMN:0	Theria	GA:IV	Mammalia	IV_Ma_Mur	IV_Ma_Mur	ENSMUSP00000097731	313	II_211-315	1	DNIR:1	Ch	IV
ENSMUSG00000078080	olfactory receptor 585 [Source:MGI Symbol;Acc:MGI:3030419]	Y	7	103097720	103098749	1030	I_<=3200	2	1.25992	CRMN:2-4	Amniota	GA:III	Chordata	V_Mus	V_Mus	ENSMUSP00000100476	318	III_316-460	1	DNIR:1	Ch	IV
ENSMUSG00000078116	olfactory receptor 828 [Source:MGI Symbol;Acc:MGI:3030662]	Y	9	18815354	18816292	939	I_<=3200	0	0	CRMN:0	Eutheria	GA:IV	Mammalia	IV_Ma_Mur	IV_Ma_Mur	ENSMUSP00000100514	312	II_211-315	1	DNIR:1	Ch	IV
ENSMUSG00000078118	olfactory receptor 483 [Source:MGI Symbol;Acc:MGI:3030317]	Y	7	108103279	108104343	1065	I_<=3200	0	0	CRMN:0	Mammalia	GA:IV	Mammalia	IV_Ma_Mur	IV_Ma_Mur	ENSMUSP00000100517	315	II_211-315	1	DNIR:1	Ch	IV
ENSMUSG00000078420	olfactory receptor 141 [Source:MGI Symbol;Acc:MGI:2177524]	Y	2	86806088	86806997	910	I_<=3200	0	0	CRMN:0	Tetrapoda	GA:III	Chordata	V_Mus	V_Mus	ENSMUSP00000100847	303	II_211-315	1	DNIR:1	Ch	IV
ENSMUSG00000080990	olfactory receptor 118 [Source:MGI Symbol;Acc:MGI:2177501]	Y	17	37672025	37672990	966	I_<=3200	0	0	CRMN:0	Tetrapoda	GA:III	Chordata	V_Mus	V_Mus	ENSMUSP00000113988	321	III_316-460	1	DNIR:1	Ch	IV
ENSMUSG00000000411	testis-specific serine kinase 3 [Source:MGI Symbol;Acc:MGI:1929914]		4	129489014	129491022	2009	I_<=3200	1	1	CRMN:1	Opisthokonta	GA:I	Opisthokonta	I_Op_Bi	I_Op_Bi	ENSMUSP00000000421	268	II_211-315	1	DNIR:1	Ce	I
ENSMUSG00000004630	Purkinje cell protein 2 (L7) [Source:MGI Symbol;Acc:MGI:97508]		8	3623371	3625545	2175	I_<=3200	6	1.81712	CRMN:5-10	Euteleostomi	GA:III	Chordata	III_Eut_Am	Singleton	ENSMUSP00000121079	136	I_<=210	1	DNIR:1	Me	III
ENSMUSG00000005705	agouti related protein [Source:MGI Symbol;Acc:MGI:892013]		8	105566700	105568298	1599	I_<=3200	1	1	CRMN:1	Euteleostomi	GA:III	Chordata	III_Eut_Am	Singleton	ENSMUSP00000005849	131	I_<=210	1	DNIR:1	Ch	IV
ENSMUSG00000005892	thyrotropin releasing hormone [Source:MGI Symbol;Acc:MGI:98823]		6	92242061	92244650	2590	I_<=3200	9	2.08008	CRMN:5-10	Euteleostomi	GA:III	Chordata	III_Eut_Am	Singleton	ENSMUSP00000006046	256	II_211-315	1	DNIR:1	Ch	IV
ENSMUSG00000007480	melanocortin 5 receptor [Source:MGI Symbol;Acc:MGI:99420]		18	68337603	68339711	2109	I_<=3200	51	3.70843	CRMN:>10	Chordata	GA:III	Chordata	III_Eut_Am	III_Eut_Am	ENSMUSP00000130497	372	III_316-460	1	DNIR:1	Eu	II
ENSMUSG00000010529	predicted gene 266 [Source:MGI Symbol;Acc:MGI:2685112]		12	111484611	111485823	1213	I_<=3200	1	1	CRMN:1	Opisthokonta	GA:I	Opisthokonta	III_Eut_Am	III_Eut_Am	ENSMUSP00000010673	200	I_<=210	1	DNIR:1	Ce	I
ENSMUSG00000015312	growth arrest and DNA-damage-inducible 45 beta [Source:MGI Symbol;Acc:MGI:107776]		10	80930091	80932204	2114	I_<=3200	1	1	CRMN:1	Euteleostomi	GA:III	Chordata	III_Eut_Am	III_Eut_Am	ENSMUSP00000015456	160	I_<=210	1	DNIR:1	Ce	I
ENSMUSG00000015452	advanced glycosylation end product-specific receptor [Source:MGI Symbol;Acc:MGI:893592]		17	34597862	34600936	3075	I_<=3200	1	1	CRMN:1	Mammalia	GA:IV	Mammalia	IV_Ma_Mur	Singleton	ENSMUSP00000015596	402	III_316-460	2	DNIR:2	Me	III
ENSMUSG00000018012	RAS-related C3 botulinum substrate 3 [Source:MGI Symbol;Acc:MGI:2180784]		11	120721470	120723969	2500	I_<=3200	0	0	CRMN:0	Bilateria	GA:II	Bilateria	III_Eut_Am	III_Eut_Am	ENSMUSP00000018156	192	I_<=210	1	DNIR:1	Ce	I
ENSMUSG00000018914	interleukin 3 [Source:MGI Symbol;Acc:MGI:96552]		11	54265303	54267277	1975	I_<=3200	1	1	CRMN:1	Euarchontoglires	GA:IV	Mammalia	IV_Ma_Mur	Singleton	ENSMUSP00000019058	166	I_<=210	1	DNIR:1	Ma	V
ENSMUSG00000019429	free fatty acid receptor 3 [Source:MGI Symbol;Acc:MGI:2685324]		7	30854330	30856178	1849	I_<=3200	1	1	CRMN:1	Vertebrata	GA:III	Chordata	III_Eut_Am	III_Eut_Am	ENSMUSP00000092163	319	III_316-460	1	DNIR:1	Eu	II
ENSMUSG00000020440	ADP-ribosylation factor 5 [Source:MGI Symbol;Acc:MGI:99434]		6	28423560	28426602	3043	I_<=3200	24	2.8845	CRMN:>10	Opisthokonta	GA:I	Opisthokonta	II_Ch_Ve	II_Ch_Ve	ENSMUSP00000020717	180	I_<=210	1	DNIR:1	Ce	I
ENSMUSG00000020793	galanin receptor 2 [Source:MGI Symbol;Acc:MGI:1337018]		11	116280939	116283938	3000	I_<=3200	1	1	CRMN:1	Bilateria	GA:II	Bilateria	II_Ch_Ve	II_Ch_Ve	ENSMUSP00000054062	371	III_316-460	1	DNIR:1	Eu	II
ENSMUSG00000021453	growth arrest and DNA-damage-inducible 45 gamma [Source:MGI Symbol;Acc:MGI:1346325]		13	51846678	51848468	1791	I_<=3200	0	0	CRMN:0	Euteleostomi	GA:III	Chordata	III_Eut_Am	III_Eut_Am	ENSMUSP00000021903	159	I_<=210	1	DNIR:1	Ce	I
ENSMUSG00000021647	CART prepropeptide [Source:MGI Symbol;Acc:MGI:1351330]		13	99898484	99900683	2200	I_<=3200	7	1.91293	CRMN:5-10	Euteleostomi	GA:III	Chordata	III_Eut_Am	Singleton	ENSMUSP00000022150	129	I_<=210	1	DNIR:1	Ch	IV
ENSMUSG00000024190	dual specificity phosphatase 1 [Source:MGI Symbol;Acc:MGI:105120]		17	26505590	26508519	2930	I_<=3200	18	2.62074	CRMN:>10	Chordata	GA:III	Chordata	III_Eut_Am	III_Eut_Am	ENSMUSP00000025025	367	III_316-460	2	DNIR:2	Ce	I
ENSMUSG00000024399	lymphotoxin B [Source:MGI Symbol;Acc:MGI:104796]		17	35194439	35196320	1882	I_<=3200	0	0	CRMN:0	Tetrapoda	GA:III	Chordata	III_Eut_Am	Singleton	ENSMUSP00000025262	306	II_211-315	1	DNIR:1	Me	III
ENSMUSG00000024401	tumor necrosis factor [Source:MGI Symbol;Acc:MGI:104798]		17	35199381	35202007	2627	I_<=3200	0	0	CRMN:0	Euteleostomi	GA:III	Chordata	III_Eut_Am	III_Eut_Am	ENSMUSP00000025263	235	II_211-315	1	DNIR:1	Me	III
ENSMUSG00000024402	lymphotoxin A [Source:MGI Symbol;Acc:MGI:104797]		17	35203165	35205351	2187	I_<=3200	0	0	CRMN:0	Euteleostomi	GA:III	Chordata	III_Eut_Am	III_Eut_Am	ENSMUSP00000025266	202	I_<=210	1	DNIR:1	Me	III
ENSMUSG00000025496	dopamine receptor D4 [Source:MGI Symbol;Acc:MGI:94926]		7	141292006	141294999	2994	I_<=3200	1	1	CRMN:1	Bilateria	GA:II	Bilateria	II_Ch_Ve	II_Ch_Ve	ENSMUSP00000026569	387	III_316-460	1	DNIR:1	Eu	II
ENSMUSG00000025735	rhomboid, veinlet-like 1 (Drosophila) [Source:MGI Symbol;Acc:MGI:2384891]		17	25834465	25837295	2831	I_<=3200	1	1	CRMN:1	Bilateria	GA:II	Bilateria	III_Eut_Am	III_Eut_Am	ENSMUSP00000026831	373	III_316-460	1	DNIR:1	Ce	I
ENSMUSG00000025739	guanine nucleotide binding protein (G protein), gamma 13 [Source:MGI Symbol;Acc:MGI:1925616]		17	25717171	25719406	2236	I_<=3200	1	1	CRMN:1	Bilateria	GA:II	Bilateria	I_Op_Bi	Singleton	ENSMUSP00000110760	67	I_<=210	1	DNIR:1	Eu	II
ENSMUSG00000026237	neuromedin U receptor 1 [Source:MGI Symbol;Acc:MGI:1341898]		1	86386242	86388162	1921	I_<=3200	7	1.91293	CRMN:5-10	Bilateria	GA:II	Bilateria	II_Ch_Ve	II_Ch_Ve	ENSMUSP00000027440	405	III_316-460	1	DNIR:1	Eu	II
ENSMUSG00000026735	pancreas specific transcription factor, 1a [Source:MGI Symbol;Acc:MGI:1328312]		2	19445663	19447501	1839	I_<=3200	20	2.71442	CRMN:>10	Bilateria	GA:II	Bilateria	I_Op_Bi	I_Op_Bi	ENSMUSP00000028068	324	III_316-460	1	DNIR:1	Eu	II
ENSMUSG00000028287	RIKEN cDNA 1700009N14 gene [Source:MGI Symbol;Acc:MGI:1922721]		4	39450295	39451776	1482	I_<=3200	18	2.62074	CRMN:>10	Opisthokonta	GA:I	Opisthokonta	IV_Ma_Mur	IV_Ma_Mur	ENSMUSP00000029955	216	II_211-315	1	DNIR:1	Ce	I
ENSMUSG00000029373	platelet factor 4 [Source:MGI Symbol;Acc:MGI:1888711]		5	90772435	90773381	947	I_<=3200	0	0	CRMN:0	Euteleostomi	GA:III	Chordata	IV_Ma_Mur	IV_Ma_Mur	ENSMUSP00000031320	105	I_<=210	1	DNIR:1	Ch	IV
ENSMUSG00000029526	RIKEN cDNA 1700123K08 gene [Source:MGI Symbol;Acc:MGI:1923908]		5	138561840	138564694	2855	I_<=3200	2	1.25992	CRMN:2-4	Eutheria	GA:IV	Mammalia	V_Mus	V_Mus	ENSMUSP00000031501	295	II_211-315	1	DNIR:1	Eu	II
ENSMUSG00000029535	TP53 regulated inhibitor of apoptosis 1 [Source:MGI Symbol;Acc:MGI:1916326]		5	115341225	115343569	2345	I_<=3200	2	1.25992	CRMN:2-4	Opisthokonta	GA:I	Opisthokonta	I_Op_Bi	Singleton	ENSMUSP00000031508	76	I_<=210	1	DNIR:1	Eu	II
ENSMUSG00000029620	RIKEN cDNA 1700018F24 gene [Source:MGI Symbol;Acc:MGI:1916646]		5	145042990	145045678	2689	I_<=3200	2	1.25992	CRMN:2-4	Eutheria	GA:IV	Mammalia	V_Mus	V_Mus	ENSMUSP00000031624	314	II_211-315	1	DNIR:1	Eu	II
ENSMUSG00000029641	RAS-like, family 11, member A [Source:MGI Symbol;Acc:MGI:1916145]		5	146845071	146847726	2656	I_<=3200	0	0	CRMN:0	Bilateria	GA:II	Bilateria	III_Eut_Am	III_Eut_Am	ENSMUSP00000031646	242	II_211-315	1	DNIR:1	Ce	I
ENSMUSG00000030194	taste receptor, type 2, member 116 [Source:MGI Symbol;Acc:MGI:1890258]		6	132855438	132856355	918	I_<=3200	0	0	CRMN:0	Theria	GA:IV	Mammalia	IV_Ma_Mur	IV_Ma_Mur	ENSMUSP00000032315	305	II_211-315	1	DNIR:1	Ch	IV
ENSMUSG00000030196	taste receptor, type 2, member 103 [Source:MGI Symbol;Acc:MGI:1890257]		6	133036163	133037101	939	I_<=3200	0	0	CRMN:0	Theria	GA:IV	Mammalia	IV_Ma_Mur	IV_Ma_Mur	ENSMUSP00000032317	312	II_211-315	1	DNIR:1	Ch	IV
ENSMUSG00000030463	RIKEN cDNA 4933421I07 gene [Source:MGI Symbol;Acc:MGI:1918412]		7	42445462	42448120	2659	I_<=3200	6	1.81712	CRMN:5-10	Eutheria	GA:IV	Mammalia	V_Mus	V_Mus	ENSMUSP00000032648	214	II_211-315	1	DNIR:1	Eu	II
ENSMUSG00000031762	metallothionein 2 [Source:MGI Symbol;Acc:MGI:97172]		8	94172618	94173567	950	I_<=3200	0	0	CRMN:0	Euteleostomi	GA:III	Chordata	IV_Ma_Mur	IV_Ma_Mur	ENSMUSP00000034214	61	I_<=210	0	DNIR:0	NULL	NULL
ENSMUSG00000031765	metallothionein 1 [Source:MGI Symbol;Acc:MGI:97171]		8	94179089	94180325	1237	I_<=3200	0	0	CRMN:0	Euteleostomi	GA:III	Chordata	IV_Ma_Mur	IV_Ma_Mur	ENSMUSP00000034215	61	I_<=210	0	DNIR:0	NULL	NULL
ENSMUSG00000031780	chemokine (C-C motif) ligand 17 [Source:MGI Symbol;Acc:MGI:1329039]		8	94810453	94812035	1583	I_<=3200	1	1	CRMN:1	Mammalia	GA:IV	Mammalia	IV_Ma_Mur	Singleton	ENSMUSP00000034232	103	I_<=210	1	DNIR:1	Ch	IV
ENSMUSG00000033307	macrophage migration inhibitory factor [Source:MGI Symbol;Acc:MGI:96982]		10	75859353	75860250	898	I_<=3200	0	0	CRMN:0	Bilateria	GA:II	Bilateria	I_Op_Bi	Singleton	ENSMUSP00000041149	115	I_<=210	1	DNIR:1	Ce	I
ENSMUSG00000033446	lysophosphatidic acid receptor 6 [Source:MGI Symbol;Acc:MGI:1914418]		14	73237891	73240358	2468	I_<=3200	1	1	CRMN:1	Vertebrata	GA:III	Chordata	III_Eut_Am	III_Eut_Am	ENSMUSP00000042327	344	III_316-460	1	DNIR:1	Eu	II
ENSMUSG00000033739	FK506 binding protein-like [Source:MGI Symbol;Acc:MGI:1932127]		17	34644764	34646324	1561	I_<=3200	0	0	CRMN:0	Vertebrata	GA:III	Chordata	II_Ch_Ve	Singleton	ENSMUSP00000037273	347	III_316-460	2	DNIR:2	Ce	I
ENSMUSG00000034209	RAS-like, family 10, member A [Source:MGI Symbol;Acc:MGI:1922918]		11	5058128	5060385	2258	I_<=3200	5	1.70998	CRMN:5-10	Bilateria	GA:II	Bilateria	II_Ch_Ve	II_Ch_Ve	ENSMUSP00000048453	203	I_<=210	1	DNIR:1	Ce	I
ENSMUSG00000034226	ras homolog gene family, member V [Source:MGI Symbol;Acc:MGI:2444227]		2	119269201	119271272	2072	I_<=3200	0	0	CRMN:0	Bilateria	GA:II	Bilateria	II_Ch_Ve	II_Ch_Ve	ENSMUSP00000041411	236	II_211-315	1	DNIR:1	Ce	I
ENSMUSG00000034786	G-protein signalling modulator 3 (AGS3-like, C. elegans) [Source:MGI Symbol;Acc:MGI:2146785]		17	34589806	34591754	1949	I_<=3200	4	1.5874	CRMN:2-4	Euteleostomi	GA:III	Chordata	III_Eut_Am	Singleton	ENSMUSP00000045911	159	I_<=210	0	DNIR:0	NULL	NULL
ENSMUSG00000034789	RAB24, member RAS oncogene family [Source:MGI Symbol;Acc:MGI:105065]		13	55319223	55321980	2758	I_<=3200	4	1.5874	CRMN:2-4	Bilateria	GA:II	Bilateria	II_Ch_Ve	II_Ch_Ve	ENSMUSP00000046188	203	I_<=210	1	DNIR:1	Ce	I
ENSMUSG00000034855	chemokine (C-X-C motif) ligand 10 [Source:MGI Symbol;Acc:MGI:1352450]		5	92346638	92348889	2252	I_<=3200	1	1	CRMN:1	Euteleostomi	GA:III	Chordata	IV_Ma_Mur	IV_Ma_Mur	ENSMUSP00000047646	98	I_<=210	1	DNIR:1	Ch	IV
ENSMUSG00000034936	ADP-ribosylation factor-like 4D [Source:MGI Symbol;Acc:MGI:1933155]		11	101665541	101667832	2292	I_<=3200	7	1.91293	CRMN:5-10	Opisthokonta	GA:I	Opisthokonta	II_Ch_Ve	II_Ch_Ve	ENSMUSP00000035918	201	I_<=210	1	DNIR:1	Ce	I
ENSMUSG00000034957	CCAAT/enhancer binding protein (C/EBP), alpha [Source:MGI Symbol;Acc:MGI:99480]		7	35119293	35121926	2634	I_<=3200	34	3.23961	CRMN:>10	Bilateria	GA:II	Bilateria	III_Eut_Am	III_Eut_Am	ENSMUSP00000096129	359	III_316-460	1	DNIR:1	Eu	II
ENSMUSG00000035283	adrenergic receptor, beta 1 [Source:MGI Symbol;Acc:MGI:87937]		19	56722372	56724862	2491	I_<=3200	1	1	CRMN:1	Bilateria	GA:II	Bilateria	III_Eut_Am	III_Eut_Am	ENSMUSP00000040847	466	IV_461-720	1	DNIR:1	Eu	II
ENSMUSG00000035385	chemokine (C-C motif) ligand 2 [Source:MGI Symbol;Acc:MGI:98259]		11	82035571	82037453	1883	I_<=3200	8	2	CRMN:5-10	Mammalia	GA:IV	Mammalia	IV_Ma_Mur	IV_Ma_Mur	ENSMUSP00000000193	148	I_<=210	1	DNIR:1	Ch	IV
ENSMUSG00000035431	somatostatin receptor 1 [Source:MGI Symbol;Acc:MGI:98327]		12	58211772	58214444	2673	I_<=3200	26	2.9625	CRMN:>10	Vertebrata	GA:III	Chordata	III_Eut_Am	III_Eut_Am	ENSMUSP00000037045	391	III_316-460	1	DNIR:1	Eu	II
ENSMUSG00000036362	purinergic receptor P2Y, G-protein coupled 13 [Source:MGI Symbol;Acc:MGI:1921441]		3	59207896	59210882	2987	I_<=3200	0	0	CRMN:0	Euteleostomi	GA:III	Chordata	III_Eut_Am	III_Eut_Am	ENSMUSP00000044730	337	III_316-460	1	DNIR:1	Eu	II
ENSMUSG00000036463	RIKEN cDNA 4930544G11 gene [Source:MGI Symbol;Acc:MGI:1914903]		6	65952571	65954012	1442	I_<=3200	9	2.08008	CRMN:5-10	Opisthokonta	GA:I	Opisthokonta	II_Ch_Ve	II_Ch_Ve	ENSMUSP00000045487	193	I_<=210	1	DNIR:1	Ce	I
ENSMUSG00000037140	taste receptor, type 2, member 108 [Source:MGI Symbol;Acc:MGI:2681210]		6	40493592	40494485	894	I_<=3200	1	1	CRMN:1	Tetrapoda	GA:III	Chordata	III_Eut_Am	III_Eut_Am	ENSMUSP00000044089	297	II_211-315	1	DNIR:1	Ch	IV
ENSMUSG00000037424	trace amine-associated receptor 9 [Source:MGI Symbol;Acc:MGI:3527454]		10	24108389	24109582	1194	I_<=3200	1	1	CRMN:1	Euteleostomi	GA:III	Chordata	IV_Ma_Mur	IV_Ma_Mur	ENSMUSP00000043552	348	III_316-460	1	DNIR:1	Eu	II
ENSMUSG00000037872	Duffy blood group, chemokine receptor [Source:MGI Symbol;Acc:MGI:1097689]		1	173331886	173333503	1618	I_<=3200	6	1.81712	CRMN:5-10	Amniota	GA:III	Chordata	III_Eut_Am	Singleton	ENSMUSP00000045134	334	III_316-460	0	DNIR:0	NULL	NULL
ENSMUSG00000038037	suppressor of cytokine signaling 1 [Source:MGI Symbol;Acc:MGI:1354910]		16	10783808	10785536	1729	I_<=3200	4	1.5874	CRMN:2-4	Vertebrata	GA:III	Chordata	III_Eut_Am	III_Eut_Am	ENSMUSP00000038121	212	II_211-315	2	DNIR:2	Me	III
ENSMUSG00000038451	splA/ryanodine receptor domain and SOCS box containing 2 [Source:MGI Symbol;Acc:MGI:1315199]		6	124808661	124810619	1959	I_<=3200	0	0	CRMN:0	Bilateria	GA:II	Bilateria	II_Ch_Ve	II_Ch_Ve	ENSMUSP00000041585	264	II_211-315	2	DNIR:2	Me	III
ENSMUSG00000038537	melanocortin 3 receptor [Source:MGI Symbol;Acc:MGI:96929]		2	172248492	172251114	2623	I_<=3200	22	2.80204	CRMN:>10	Chordata	GA:III	Chordata	III_Eut_Am	III_Eut_Am	ENSMUSP00000047358	323	III_316-460	1	DNIR:1	Eu	II
ENSMUSG00000038618	Ras association (RalGDS/AF-6) domain family (N-terminal) member 7 [Source:MGI Symbol;Acc:MGI:1914235]		7	141215860	141218658	2799	I_<=3200	0	0	CRMN:0	Bilateria	GA:II	Bilateria	II_Ch_Ve	II_Ch_Ve	ENSMUSP00000038444	359	III_316-460	1	DNIR:1	Me	III
ENSMUSG00000039321	urotensin 2 receptor [Source:MGI Symbol;Acc:MGI:2183450]		11	121160271	121161973	1703	I_<=3200	0	0	CRMN:0	Bilateria	GA:II	Bilateria	I_Op_Bi	Singleton	ENSMUSP00000046920	385	III_316-460	1	DNIR:1	Eu	II
ENSMUSG00000039358	dopamine receptor D5 [Source:MGI Symbol;Acc:MGI:94927]		5	38319509	38322310	2802	I_<=3200	2	1.25992	CRMN:2-4	Bilateria	GA:II	Bilateria	II_Ch_Ve	II_Ch_Ve	ENSMUSP00000039691	478	IV_461-720	1	DNIR:1	Eu	II
ENSMUSG00000039873	neuralized-like 2 (Drosophila) [Source:MGI Symbol;Acc:MGI:3043305]		2	164830732	164833456	2725	I_<=3200	5	1.70998	CRMN:5-10	Bilateria	GA:II	Bilateria	I_Op_Bi	I_Op_Bi	ENSMUSP00000041806	285	II_211-315	2	DNIR:2	Me	III
ENSMUSG00000040432	leukotriene B4 receptor 2 [Source:MGI Symbol;Acc:MGI:1888501]		14	55761428	55763229	1802	I_<=3200	0	0	CRMN:0	Euteleostomi	GA:III	Chordata	III_Eut_Am	III_Eut_Am	ENSMUSP00000048358	360	III_316-460	1	DNIR:1	Eu	II
ENSMUSG00000041068	RIKEN cDNA 4930596D02 gene [Source:MGI Symbol;Acc:MGI:3588288]		14	35809486	35811978	2493	I_<=3200	27	3	CRMN:>10	Eutheria	GA:IV	Mammalia	IV_Ma_Mur	IV_Ma_Mur	ENSMUSP00000039186	216	II_211-315	1	DNIR:1	Eu	II
ENSMUSG00000041347	bradykinin receptor, beta 1 [Source:MGI Symbol;Acc:MGI:88144]		12	105603085	105605428	2344	I_<=3200	10	2.15443	CRMN:5-10	Vertebrata	GA:III	Chordata	III_Eut_Am	III_Eut_Am	ENSMUSP00000045335	334	III_316-460	1	DNIR:1	Eu	II
ENSMUSG00000041468	G-protein coupled receptor 12 [Source:MGI Symbol;Acc:MGI:101909]		5	146582151	146585239	3089	I_<=3200	8	2	CRMN:5-10	Vertebrata	GA:III	Chordata	III_Eut_Am	III_Eut_Am	ENSMUSP00000038245	334	III_316-460	1	DNIR:1	Eu	II
ENSMUSG00000041505	predicted gene 3402 [Source:MGI Symbol;Acc:MGI:3781580]		5	146514151	146516724	2574	I_<=3200	0	0	CRMN:0	Eutheria	GA:IV	Mammalia	V_Mus	V_Mus	ENSMUSP00000036997	326	III_316-460	1	DNIR:1	Eu	II
ENSMUSG00000041801	pleckstrin homology-like domain, family A, member 3 [Source:MGI Symbol;Acc:MGI:1351485]		1	135766119	135769136	3018	I_<=3200	2	1.25992	CRMN:2-4	Vertebrata	GA:III	Chordata	III_Eut_Am	III_Eut_Am	ENSMUSP00000040614	125	I_<=210	1	DNIR:1	Eu	II
ENSMUSG00000042262	chemokine (C-C motif) receptor 8 [Source:MGI Symbol;Acc:MGI:1201402]		9	120092133	120094906	2774	I_<=3200	0	0	CRMN:0	Euteleostomi	GA:III	Chordata	III_Eut_Am	III_Eut_Am	ENSMUSP00000038473	353	III_316-460	1	DNIR:1	Eu	II
ENSMUSG00000042816	G protein-coupled receptor 151 [Source:MGI Symbol;Acc:MGI:2441887]		18	42578020	42579652	1633	I_<=3200	30	3.10723	CRMN:>10	Euteleostomi	GA:III	Chordata	III_Eut_Am	Singleton	ENSMUSP00000058887	422	III_316-460	1	DNIR:1	Eu	II
ENSMUSG00000043157	ADP-ribosylation factor-like 11 [Source:MGI Symbol;Acc:MGI:2444054]		14	61309753	61311936	2184	I_<=3200	4	1.5874	CRMN:2-4	Opisthokonta	GA:I	Opisthokonta	III_Eut_Am	III_Eut_Am	ENSMUSP00000055447	176	I_<=210	1	DNIR:1	Ce	I
ENSMUSG00000043398	G protein-coupled receptor 135 [Source:MGI Symbol;Acc:MGI:2676315]		12	72069618	72070991	1374	I_<=3200	9	2.08008	CRMN:5-10	Vertebrata	GA:III	Chordata	III_Eut_Am	III_Eut_Am	ENSMUSP00000058762	457	III_316-460	1	DNIR:1	Eu	II
ENSMUSG00000043865	taste receptor, type 2, member 118 [Source:MGI Symbol;Acc:MGI:2681247]		6	23969161	23970060	900	I_<=3200	0	0	CRMN:0	Tetrapoda	GA:III	Chordata	IV_Ma_Mur	IV_Ma_Mur	ENSMUSP00000053700	299	II_211-315	1	DNIR:1	Ch	IV
ENSMUSG00000043953	chemokine (C-C motif) receptor-like 2 [Source:MGI Symbol;Acc:MGI:1920904]		9	111054835	111057270	2436	I_<=3200	3	1.44225	CRMN:2-4	Amniota	GA:III	Chordata	IV_Ma_Mur	IV_Ma_Mur	ENSMUSP00000107519	360	III_316-460	1	DNIR:1	Eu	II
ENSMUSG00000044034	neuropeptide B [Source:MGI Symbol;Acc:MGI:2387153]		11	120608477	120609093	617	I_<=3200	0	0	CRMN:0	Euteleostomi	GA:III	Chordata	III_Eut_Am	Singleton	ENSMUSP00000101801	119	I_<=210	1	DNIR:1	Ch	IV
ENSMUSG00000044052	chemokine (C-C motif) receptor 10 [Source:MGI Symbol;Acc:MGI:1096320]		11	101172997	101175443	2447	I_<=3200	7	1.91293	CRMN:5-10	Euteleostomi	GA:III	Chordata	III_Eut_Am	III_Eut_Am	ENSMUSP00000062588	362	III_316-460	1	DNIR:1	Eu	II
ENSMUSG00000044199	sphingosine-1-phosphate receptor 4 [Source:MGI Symbol;Acc:MGI:1333809]		10	81497745	81500132	2388	I_<=3200	4	1.5874	CRMN:2-4	Vertebrata	GA:III	Chordata	III_Eut_Am	III_Eut_Am	ENSMUSP00000050412	386	III_316-460	1	DNIR:1	Eu	II
ENSMUSG00000044453	free fatty acid receptor 1 [Source:MGI Symbol;Acc:MGI:2684079]		7	30860568	30861470	903	I_<=3200	1	1	CRMN:1	Vertebrata	GA:III	Chordata	III_Eut_Am	III_Eut_Am	ENSMUSP00000055564	300	II_211-315	1	DNIR:1	Eu	II
ENSMUSG00000044786	zinc finger protein 36 [Source:MGI Symbol;Acc:MGI:99180]		7	28376784	28379255	2472	I_<=3200	0	0	CRMN:0	Opisthokonta	GA:I	Opisthokonta	III_Eut_Am	III_Eut_Am	ENSMUSP00000057815	319	III_316-460	2	DNIR:2	Eu	II
ENSMUSG00000045052	prolactin releasing hormone receptor [Source:MGI Symbol;Acc:MGI:2135956]		19	60466733	60468304	1572	I_<=3200	12	2.28943	CRMN:>10	Bilateria	GA:II	Bilateria	I_Op_Bi	I_Op_Bi	ENSMUSP00000063114	370	III_316-460	1	DNIR:1	Eu	II
ENSMUSG00000045111	trace amine-associated receptor 6 [Source:MGI Symbol;Acc:MGI:2685074]		10	23984609	23985646	1038	I_<=3200	3	1.44225	CRMN:2-4	Euteleostomi	GA:III	Chordata	IV_Ma_Mur	IV_Ma_Mur	ENSMUSP00000097603	345	III_316-460	1	DNIR:1	Eu	II
ENSMUSG00000045267	taste receptor, type 2, member 119 [Source:MGI Symbol;Acc:MGI:2681253]		15	32177289	32178296	1008	I_<=3200	8	2	CRMN:5-10	Tetrapoda	GA:III	Chordata	III_Eut_Am	III_Eut_Am	ENSMUSP00000050277	334	III_316-460	1	DNIR:1	Ch	IV
ENSMUSG00000045318	adrenergic receptor, alpha 2c [Source:MGI Symbol;Acc:MGI:87936]		5	35278566	35281761	3196	I_<=3200	1	1	CRMN:1	Bilateria	GA:II	Bilateria	III_Eut_Am	III_Eut_Am	ENSMUSP00000059705	458	III_316-460	1	DNIR:1	Eu	II
ENSMUSG00000045502	niacin receptor 1 [Source:MGI Symbol;Acc:MGI:1933383]		5	123863570	123865516	1947	I_<=3200	3	1.44225	CRMN:2-4	Euteleostomi	GA:III	Chordata	IV_Ma_Mur	IV_Ma_Mur	ENSMUSP00000054104	360	III_316-460	1	DNIR:1	Eu	II
ENSMUSG00000045509	G protein-coupled receptor 150 [Source:MGI Symbol;Acc:MGI:2441872]		13	76054867	76056996	2130	I_<=3200	4	1.5874	CRMN:2-4	Bilateria	GA:II	Bilateria	I_Op_Bi	I_Op_Bi	ENSMUSP00000049592	427	III_316-460	1	DNIR:1	Eu	II
ENSMUSG00000045730	adrenergic receptor, beta 2 [Source:MGI Symbol;Acc:MGI:87938]		18	62177817	62179959	2143	I_<=3200	2	1.25992	CRMN:2-4	Bilateria	GA:II	Bilateria	III_Eut_Am	III_Eut_Am	ENSMUSP00000062256	418	III_316-460	1	DNIR:1	Eu	II
ENSMUSG00000046159	cholinergic receptor, muscarinic 3, cardiac [Source:MGI Symbol;Acc:MGI:88398]		13	9877229	9878998	1770	I_<=3200	7	1.91293	CRMN:5-10	Bilateria	GA:II	Bilateria	II_Ch_Ve	II_Ch_Ve	ENSMUSP00000055579	589	IV_461-720	1	DNIR:1	Eu	II
ENSMUSG00000046652	taste receptor, type 2, member 143 [Source:MGI Symbol;Acc:MGI:2681310]		6	42400238	42401119	882	I_<=3200	0	0	CRMN:0	Tetrapoda	GA:III	Chordata	IV_Ma_Mur	IV_Ma_Mur	ENSMUSP00000057910	293	II_211-315	1	DNIR:1	Ch	IV
ENSMUSG00000046717	immunoglobulin (CD79A) binding protein 1b [Source:MGI Symbol;Acc:MGI:1354380]		6	138657095	138658444	1350	I_<=3200	45	3.55689	CRMN:>10	Opisthokonta	GA:I	Opisthokonta	IV_Ma_Mur	IV_Ma_Mur	ENSMUSP00000050818	343	III_316-460	1	DNIR:1	Eu	II
ENSMUSG00000046908	leukotriene B4 receptor 1 [Source:MGI Symbol;Acc:MGI:1309472]		14	55765962	55768494	2533	I_<=3200	1	1	CRMN:1	Euteleostomi	GA:III	Chordata	III_Eut_Am	III_Eut_Am	ENSMUSP00000051368	351	III_316-460	1	DNIR:1	Eu	II
ENSMUSG00000046922	G protein-coupled receptor 6 [Source:MGI Symbol;Acc:MGI:2155249]		10	41069989	41072285	2297	I_<=3200	4	1.5874	CRMN:2-4	Vertebrata	GA:III	Chordata	III_Eut_Am	III_Eut_Am	ENSMUSP00000057323	363	III_316-460	1	DNIR:1	Eu	II
ENSMUSG00000047102	taste receptor, type 2, member 139 [Source:MGI Symbol;Acc:MGI:2681308]		6	42140936	42141895	960	I_<=3200	0	0	CRMN:0	Tetrapoda	GA:III	Chordata	IV_Ma_Mur	IV_Ma_Mur	ENSMUSP00000062919	319	III_316-460	1	DNIR:1	Ch	IV
ENSMUSG00000047203	vomeronasal 1 receptor 54 [Source:MGI Symbol;Acc:MGI:2148514]		6	90269106	90270053	948	I_<=3200	0	0	CRMN:0	Mammalia	GA:IV	Mammalia	IV_Ma_Mur	IV_Ma_Mur	ENSMUSP00000063052	315	II_211-315	1	DNIR:1	Ch	IV
ENSMUSG00000047259	melanocortin 4 receptor [Source:MGI Symbol;Acc:MGI:99457]		18	66857715	66860472	2758	I_<=3200	1	1	CRMN:1	Chordata	GA:III	Chordata	III_Eut_Am	III_Eut_Am	ENSMUSP00000054776	332	III_316-460	1	DNIR:1	Eu	II
ENSMUSG00000047293	G protein-coupled receptor 15 [Source:MGI Symbol;Acc:MGI:1918473]		16	58717435	58718724	1290	I_<=3200	5	1.70998	CRMN:5-10	Chordata	GA:III	Chordata	III_Eut_Am	III_Eut_Am	ENSMUSP00000086731	360	III_316-460	1	DNIR:1	Eu	II
ENSMUSG00000048062	formyl peptide receptor, related sequence 4 [Source:MGI Symbol;Acc:MGI:1278317]		17	18021733	18022704	972	I_<=3200	0	0	CRMN:0	Euteleostomi	GA:III	Chordata	IV_Ma_Mur	IV_Ma_Mur	ENSMUSP00000093311	323	III_316-460	1	DNIR:1	Eu	II
ENSMUSG00000048284	taste receptor, type 2, member 126 [Source:MGI Symbol;Acc:MGI:2681273]		6	42434535	42435464	930	I_<=3200	1	1	CRMN:1	Tetrapoda	GA:III	Chordata	IV_Ma_Mur	IV_Ma_Mur	ENSMUSP00000056581	308	II_211-315	1	DNIR:1	Ch	IV
ENSMUSG00000048480	chemokine (C-X-C motif) receptor 1 [Source:MGI Symbol;Acc:MGI:2448715]		1	74191785	74194631	2847	I_<=3200	0	0	CRMN:0	Vertebrata	GA:III	Chordata	IV_Ma_Mur	IV_Ma_Mur	ENSMUSP00000049714	351	III_316-460	1	DNIR:1	Eu	II
ENSMUSG00000049551	frizzled homolog 9 (Drosophila) [Source:MGI Symbol;Acc:MGI:1313278]		5	135248938	135251230	2293	I_<=3200	4	1.5874	CRMN:2-4	Bilateria	GA:II	Bilateria	III_Eut_Am	III_Eut_Am	ENSMUSP00000053551	592	IV_461-720	2	DNIR:2	Me	III
ENSMUSG00000049649	G-protein coupled receptor 3 [Source:MGI Symbol;Acc:MGI:101908]		4	133209340	133212536	3197	I_<=3200	9	2.08008	CRMN:5-10	Vertebrata	GA:III	Chordata	III_Eut_Am	III_Eut_Am	ENSMUSP00000062083	330	III_316-460	1	DNIR:1	Eu	II
ENSMUSG00000049741	relaxin family peptide receptor 4 [Source:MGI Symbol;Acc:MGI:2182926]		3	88651898	88653142	1245	I_<=3200	0	0	CRMN:0	Chordata	GA:III	Chordata	II_Ch_Ve	II_Ch_Ve	ENSMUSP00000058732	414	III_316-460	1	DNIR:1	Eu	II
ENSMUSG00000049892	RAS, dexamethasone-induced 1 [Source:MGI Symbol;Acc:MGI:1270848]		11	59963181	59964944	1764	I_<=3200	4	1.5874	CRMN:2-4	Bilateria	GA:II	Bilateria	III_Eut_Am	III_Eut_Am	ENSMUSP00000051959	280	II_211-315	1	DNIR:1	Ce	I
ENSMUSG00000049932	H2A histone family, member X [Source:MGI Symbol;Acc:MGI:102688]		9	44334715	44336071	1357	I_<=3200	0	0	CRMN:0	Vertebrata	GA:III	Chordata	III_Eut_Am	III_Eut_Am	ENSMUSP00000051432	143	I_<=210	1	DNIR:1	Eu	II
ENSMUSG00000050107	germ cell-specific gene 2 [Source:MGI Symbol;Acc:MGI:1194498]		11	73135485	73138294	2810	I_<=3200	0	0	CRMN:0	Bilateria	GA:II	Bilateria	I_Op_Bi	Singleton	ENSMUSP00000055806	754	V_>720	1	DNIR:1	Eu	II
ENSMUSG00000050147	coagulation factor II (thrombin) receptor-like 3 [Source:MGI Symbol;Acc:MGI:1298207]		8	72761880	72763874	1995	I_<=3200	12	2.28943	CRMN:>10	Vertebrata	GA:III	Chordata	III_Eut_Am	III_Eut_Am	ENSMUSP00000054426	396	III_316-460	1	DNIR:1	Eu	II
ENSMUSG00000050232	chemokine (C-X-C motif) receptor 3 [Source:MGI Symbol;Acc:MGI:1277207]		X	101731535	101734269	2735	I_<=3200	7	1.91293	CRMN:5-10	Vertebrata	GA:III	Chordata	III_Eut_Am	III_Eut_Am	ENSMUSP00000052444	367	III_316-460	1	DNIR:1	Eu	II
ENSMUSG00000050870	MAS-related GPR, member B8 [Source:MGI Symbol;Acc:MGI:3033134]		7	48388526	48389648	1123	I_<=3200	5	1.70998	CRMN:5-10	Euteleostomi	GA:III	Chordata	IV_Ma_Mur	IV_Ma_Mur	ENSMUSP00000052230	330	III_316-460	1	DNIR:1	Eu	II
ENSMUSG00000051153	taste receptor, type 2, member 105 [Source:MGI Symbol;Acc:MGI:2681195]		6	131686539	131687495	957	I_<=3200	0	0	CRMN:0	Theria	GA:IV	Mammalia	IV_Ma_Mur	IV_Ma_Mur	ENSMUSP00000058006	300	II_211-315	1	DNIR:1	Ch	IV
ENSMUSG00000051431	G protein-coupled receptor 87 [Source:MGI Symbol;Acc:MGI:1934133]		3	59179006	59180085	1080	I_<=3200	0	0	CRMN:0	Euteleostomi	GA:III	Chordata	III_Eut_Am	III_Eut_Am	ENSMUSP00000059272	359	III_316-460	1	DNIR:1	Eu	II
ENSMUSG00000051917	taste receptor, type 2, member 144 [Source:MGI Symbol;Acc:MGI:2681312]		6	42215328	42216287	960	I_<=3200	0	0	CRMN:0	Tetrapoda	GA:III	Chordata	IV_Ma_Mur	IV_Ma_Mur	ENSMUSP00000067734	319	III_316-460	1	DNIR:1	Ch	IV
ENSMUSG00000052759	G protein-coupled receptor 25 [Source:MGI Symbol;Acc:MGI:2686146]		1	136258914	136260873	1960	I_<=3200	6	1.81712	CRMN:5-10	Chordata	GA:III	Chordata	III_Eut_Am	III_Eut_Am	ENSMUSP00000083583	358	III_316-460	1	DNIR:1	Eu	II
ENSMUSG00000052850	taste receptor, type 2, member 137 [Source:MGI Symbol;Acc:MGI:3606604]		6	40491238	40492239	1002	I_<=3200	1	1	CRMN:1	Theria	GA:IV	Mammalia	IV_Ma_Mur	IV_Ma_Mur	ENSMUSP00000063743	333	III_316-460	1	DNIR:1	Ch	IV
ENSMUSG00000053217	taste receptor, type 2, member 136 [Source:MGI Symbol;Acc:MGI:2681304]		6	132777179	132778162	984	I_<=3200	0	0	CRMN:0	Theria	GA:IV	Mammalia	IV_Ma_Mur	IV_Ma_Mur	ENSMUSP00000070791	327	III_316-460	1	DNIR:1	Ch	IV
ENSMUSG00000053389	taste receptor, type 2, member 107 [Source:MGI Symbol;Acc:MGI:2681207]		6	131659118	131660149	1032	I_<=3200	0	0	CRMN:0	Theria	GA:IV	Mammalia	IV_Ma_Mur	IV_Ma_Mur	ENSMUSP00000067082	308	II_211-315	1	DNIR:1	Ch	IV
ENSMUSG00000054136	adrenomedullin 2 [Source:MGI Symbol;Acc:MGI:2675256]		15	89322972	89324728	1757	I_<=3200	4	1.5874	CRMN:2-4	Euteleostomi	GA:III	Chordata	III_Eut_Am	Singleton	ENSMUSP00000064761	150	I_<=210	0	DNIR:0	NULL	NULL
ENSMUSG00000054364	ras homolog gene family, member B [Source:MGI Symbol;Acc:MGI:107949]		12	8497763	8499985	2223	I_<=3200	8	2	CRMN:5-10	Opisthokonta	GA:I	Opisthokonta	II_Ch_Ve	II_Ch_Ve	ENSMUSP00000067013	196	I_<=210	1	DNIR:1	Ce	I
ENSMUSG00000054497	taste receptor, type 2, member 130 [Source:MGI Symbol;Acc:MGI:2681278]		6	131629823	131630912	1090	I_<=3200	3	1.44225	CRMN:2-4	Theria	GA:IV	Mammalia	IV_Ma_Mur	IV_Ma_Mur	ENSMUSP00000063954	312	II_211-315	1	DNIR:1	Ch	IV
ENSMUSG00000056115	taste receptor, type 2, member 134 [Source:MGI Symbol;Acc:MGI:2681300]		2	51627511	51628407	897	I_<=3200	13	2.35133	CRMN:>10	Tetrapoda	GA:III	Chordata	IV_Ma_Mur	IV_Ma_Mur	ENSMUSP00000064657	298	II_211-315	1	DNIR:1	Ch	IV
ENSMUSG00000056203	taste receptor, type 2, member 135 [Source:MGI Symbol;Acc:MGI:2681302]		6	42405434	42406526	1093	I_<=3200	0	0	CRMN:0	Tetrapoda	GA:III	Chordata	IV_Ma_Mur	IV_Ma_Mur	ENSMUSP00000070247	321	III_316-460	1	DNIR:1	Ch	IV
ENSMUSG00000056379	trace amine-associated receptor 1 [Source:MGI Symbol;Acc:MGI:2148258]		10	23920356	23921469	1114	I_<=3200	7	1.91293	CRMN:5-10	Euteleostomi	GA:III	Chordata	III_Eut_Am	III_Eut_Am	ENSMUSP00000049527	332	III_316-460	1	DNIR:1	Eu	II
ENSMUSG00000056901	taste receptor, type 2, member 102 [Source:MGI Symbol;Acc:MGI:2681171]		6	132762131	132763174	1044	I_<=3200	0	0	CRMN:0	Theria	GA:IV	Mammalia	IV_Ma_Mur	IV_Ma_Mur	ENSMUSP00000068332	347	III_316-460	1	DNIR:1	Ch	IV
ENSMUSG00000056926	taste receptor, type 2, member 113 [Source:MGI Symbol;Acc:MGI:2681217]		6	132893011	132893940	930	I_<=3200	0	0	CRMN:0	Theria	GA:IV	Mammalia	IV_Ma_Mur	IV_Ma_Mur	ENSMUSP00000078044	309	II_211-315	1	DNIR:1	Ch	IV
ENSMUSG00000057381	taste receptor, type 2, member 123 [Source:MGI Symbol;Acc:MGI:2681264]		6	132847142	132848143	1002	I_<=3200	0	0	CRMN:0	Theria	GA:IV	Mammalia	IV_Ma_Mur	IV_Ma_Mur	ENSMUSP00000071615	333	III_316-460	1	DNIR:1	Ch	IV
ENSMUSG00000057592	vomeronasal 1 receptor 48 [Source:MGI Symbol;Acc:MGI:2148508]		6	90035933	90036841	909	I_<=3200	0	0	CRMN:0	Mammalia	GA:IV	Mammalia	V_Mus	V_Mus	ENSMUSP00000073121	302	II_211-315	1	DNIR:1	Ch	IV
ENSMUSG00000057697	vomeronasal 1 receptor 53 [Source:MGI Symbol;Acc:MGI:2148516]		6	90223317	90224438	1122	I_<=3200	0	0	CRMN:0	Mammalia	GA:IV	Mammalia	V_Mus	V_Mus	ENSMUSP00000075455	310	II_211-315	1	DNIR:1	Ch	IV
ENSMUSG00000057699	taste receptor, type 2, member 131 [Source:MGI Symbol;Acc:MGI:2681280]		6	132956884	132957919	1036	I_<=3200	0	0	CRMN:0	Theria	GA:IV	Mammalia	IV_Ma_Mur	IV_Ma_Mur	ENSMUSP00000080736	310	II_211-315	1	DNIR:1	Ch	IV
ENSMUSG00000057754	taste receptor, type 2, member 106 [Source:MGI Symbol;Acc:MGI:2681203]		6	131677960	131678886	927	I_<=3200	0	0	CRMN:0	Theria	GA:IV	Mammalia	IV_Ma_Mur	IV_Ma_Mur	ENSMUSP00000076043	308	II_211-315	1	DNIR:1	Ch	IV
ENSMUSG00000058250	taste receptor, type 2, member 138 [Source:MGI Symbol;Acc:MGI:2681306]		6	40612315	40613310	996	I_<=3200	2	1.25992	CRMN:2-4	Tetrapoda	GA:III	Chordata	IV_Ma_Mur	IV_Ma_Mur	ENSMUSP00000075876	331	III_316-460	1	DNIR:1	Ch	IV
ENSMUSG00000058349	taste receptor, type 2, member 117 [Source:MGI Symbol;Acc:MGI:2681242]		6	132802818	132803975	1158	I_<=3200	0	0	CRMN:0	Theria	GA:IV	Mammalia	IV_Ma_Mur	IV_Ma_Mur	ENSMUSP00000069768	330	III_316-460	1	DNIR:1	Ch	IV
ENSMUSG00000058368	keratin associated protein 21-1 [Source:MGI Symbol;Acc:MGI:2157767]		16	89403027	89403774	748	I_<=3200	2	1.25992	CRMN:2-4	Amniota	GA:III	Chordata	III_Eut_Am	Singleton	ENSMUSP00000077524	128	I_<=210	0	DNIR:0	NULL	NULL
ENSMUSG00000059077	parathyroid hormone [Source:MGI Symbol;Acc:MGI:97799]		7	113385576	113388573	2998	I_<=3200	36	3.30193	CRMN:>10	Amniota	GA:III	Chordata	III_Eut_Am	Singleton	ENSMUSP00000078723	115	I_<=210	1	DNIR:1	Ch	IV
ENSMUSG00000059382	taste receptor, type 2, member 120 [Source:MGI Symbol;Acc:MGI:2681256]		6	132656957	132657844	888	I_<=3200	0	0	CRMN:0	Theria	GA:IV	Mammalia	IV_Ma_Mur	IV_Ma_Mur	ENSMUSP00000071626	295	II_211-315	1	DNIR:1	Ch	IV
ENSMUSG00000059408	MAS-related GPR, member H [Source:MGI Symbol;Acc:MGI:1934134]		17	12876034	12877842	1809	I_<=3200	0	0	CRMN:0	Euteleostomi	GA:III	Chordata	III_Eut_Am	III_Eut_Am	ENSMUSP00000074768	321	III_316-460	1	DNIR:1	Eu	II
ENSMUSG00000059410	taste receptor, type 2, member 125 [Source:MGI Symbol;Acc:MGI:2681269]		6	132909651	132910587	937	I_<=3200	0	0	CRMN:0	Theria	GA:IV	Mammalia	IV_Ma_Mur	IV_Ma_Mur	ENSMUSP00000075483	311	II_211-315	1	DNIR:1	Ch	IV
ENSMUSG00000059763	trace amine-associated receptor 2 [Source:MGI Symbol;Acc:MGI:2685071]		10	23938572	23941583	3012	I_<=3200	4	1.5874	CRMN:2-4	Euteleostomi	GA:III	Chordata	III_Eut_Am	III_Eut_Am	ENSMUSP00000078137	339	III_316-460	1	DNIR:1	Eu	II
ENSMUSG00000060412	taste receptor, type 2, member 124 [Source:MGI Symbol;Acc:MGI:2681267]		6	132754730	132755659	930	I_<=3200	0	0	CRMN:0	Theria	GA:IV	Mammalia	IV_Ma_Mur	IV_Ma_Mur	ENSMUSP00000075509	309	II_211-315	1	DNIR:1	Ch	IV
ENSMUSG00000060701	formyl peptide receptor, related sequence 3 [Source:MGI Symbol;Acc:MGI:1278318]		17	20623846	20624877	1032	I_<=3200	1	1	CRMN:1	Euteleostomi	GA:III	Chordata	IV_Ma_Mur	IV_Ma_Mur	ENSMUSP00000071179	343	III_316-460	1	DNIR:1	Eu	II
ENSMUSG00000060724	vomeronasal 1 receptor 47 [Source:MGI Symbol;Acc:MGI:2148509]		6	90021888	90022820	933	I_<=3200	0	0	CRMN:0	Mammalia	GA:IV	Mammalia	V_Mus	V_Mus	ENSMUSP00000074422	310	II_211-315	1	DNIR:1	Ch	IV
ENSMUSG00000060816	vomeronasal 1 receptor 52 [Source:MGI Symbol;Acc:MGI:2148512]		6	90178716	90179645	930	I_<=3200	0	0	CRMN:0	Mammalia	GA:IV	Mammalia	V_Mus	V_Mus	ENSMUSP00000078760	309	II_211-315	1	DNIR:1	Ch	IV
ENSMUSG00000061653	vomeronasal 1 receptor 46 [Source:MGI Symbol;Acc:MGI:2148519]		6	89976171	89977100	930	I_<=3200	1	1	CRMN:1	Mammalia	GA:IV	Mammalia	IV_Ma_Mur	IV_Ma_Mur	ENSMUSP00000075197	309	II_211-315	1	DNIR:1	Ch	IV
ENSMUSG00000061707	predicted gene 4871 [Source:MGI Symbol;Acc:MGI:3648713]		5	145029600	145032764	3165	I_<=3200	0	0	CRMN:0	Eutheria	GA:IV	Mammalia	V_Mus	V_Mus	ENSMUSP00000071368	314	II_211-315	1	DNIR:1	Eu	II
ENSMUSG00000061977	taste receptor, type 2, member 104 [Source:MGI Symbol;Acc:MGI:2681185]		6	131684836	131685744	909	I_<=3200	0	0	CRMN:0	Theria	GA:IV	Mammalia	IV_Ma_Mur	IV_Ma_Mur	ENSMUSP00000072237	302	II_211-315	1	DNIR:1	Ch	IV
ENSMUSG00000062528	taste receptor, type 2, member 109 [Source:MGI Symbol;Acc:MGI:2681214]		6	132980015	132980965	951	I_<=3200	0	0	CRMN:0	Theria	GA:IV	Mammalia	IV_Ma_Mur	IV_Ma_Mur	ENSMUSP00000069300	316	III_316-460	1	DNIR:1	Ch	IV
ENSMUSG00000062545	toll-like receptor 12 [Source:MGI Symbol;Acc:MGI:3045221]		4	128615446	128618619	3174	I_<=3200	0	0	CRMN:0	Vertebrata	GA:III	Chordata	IV_Ma_Mur	IV_Ma_Mur	ENSMUSP00000074381	906	V_>720	5	DNIR:>2	Eu	II
ENSMUSG00000062546	vomeronasal 1 receptor, A8 [Source:MGI Symbol;Acc:MGI:2148513]		6	90202793	90203682	890	I_<=3200	0	0	CRMN:0	Mammalia	GA:IV	Mammalia	V_Mus	V_Mus	ENSMUSP00000077479	279	II_211-315	1	DNIR:1	Ch	IV
ENSMUSG00000062952	taste receptor, type 2, member 110 [Source:MGI Symbol;Acc:MGI:2681216]		6	132868008	132869009	1002	I_<=3200	0	0	CRMN:0	Theria	GA:IV	Mammalia	IV_Ma_Mur	IV_Ma_Mur	ENSMUSP00000080674	333	III_316-460	1	DNIR:1	Ch	IV
ENSMUSG00000063234	G protein-coupled receptor 84 [Source:MGI Symbol;Acc:MGI:1934129]		15	103308236	103310438	2203	I_<=3200	11	2.22398	CRMN:>10	Bilateria	GA:II	Bilateria	I_Op_Bi	Singleton	ENSMUSP00000078753	396	III_316-460	1	DNIR:1	Eu	II
ENSMUSG00000063478	taste receptor, type 2, member 114 [Source:MGI Symbol;Acc:MGI:2681218]		6	131689134	131690063	930	I_<=3200	9	2.08008	CRMN:5-10	Theria	GA:IV	Mammalia	IV_Ma_Mur	IV_Ma_Mur	ENSMUSP00000079453	309	II_211-315	1	DNIR:1	Ch	IV
ENSMUSG00000063762	taste receptor, type 2, member 129 [Source:MGI Symbol;Acc:MGI:2681276]		6	132951102	132952064	963	I_<=3200	0	0	CRMN:0	Theria	GA:IV	Mammalia	IV_Ma_Mur	IV_Ma_Mur	ENSMUSP00000067640	320	III_316-460	1	DNIR:1	Ch	IV
ENSMUSG00000064039	chemokine (C-C motif) receptor 1-like 1 [Source:MGI Symbol;Acc:MGI:104617]		9	123976949	123978408	1460	I_<=3200	7	1.91293	CRMN:5-10	Amniota	GA:III	Chordata	IV_Ma_Mur	IV_Ma_Mur	ENSMUSP00000071353	356	III_316-460	1	DNIR:1	Eu	II
ENSMUSG00000064272	G protein-coupled bile acid receptor 1 [Source:MGI Symbol;Acc:MGI:2653863]		1	74278550	74279624	1075	I_<=3200	1	1	CRMN:1	Euteleostomi	GA:III	Chordata	III_Eut_Am	Singleton	ENSMUSP00000077135	329	III_316-460	1	DNIR:1	Eu	II
ENSMUSG00000067173	MAS-related GPR, member A4 [Source:MGI Symbol;Acc:MGI:3033100]		7	47980794	47982296	1503	I_<=3200	18	2.62074	CRMN:>10	Euteleostomi	GA:III	Chordata	V_Mus	V_Mus	ENSMUSP00000084327	313	II_211-315	1	DNIR:1	Eu	II
ENSMUSG00000068231	vomeronasal 1 receptor 43 [Source:MGI Symbol;Acc:MGI:2148510]		6	89869461	89870529	1069	I_<=3200	1	1	CRMN:1	Mammalia	GA:IV	Mammalia	V_Mus	V_Mus	ENSMUSP00000086839	329	III_316-460	1	DNIR:1	Ch	IV
ENSMUSG00000068232	vomeronasal 1 receptor 42 [Source:MGI Symbol;Acc:MGI:2148511]		6	89844518	89845615	1098	I_<=3200	4	1.5874	CRMN:2-4	Mammalia	GA:IV	Mammalia	V_Mus	V_Mus	ENSMUSP00000086840	329	III_316-460	1	DNIR:1	Ch	IV
ENSMUSG00000068234	vomeronasal 1 receptor 44 [Source:MGI Symbol;Acc:MGI:2148517]		6	89893177	89894284	1108	I_<=3200	6	1.81712	CRMN:5-10	Mammalia	GA:IV	Mammalia	V_Mus	V_Mus	ENSMUSP00000100706	310	II_211-315	1	DNIR:1	Ch	IV
ENSMUSG00000068335	docking protein 1 [Source:MGI Symbol;Acc:MGI:893587]		6	83030934	83033471	2538	I_<=3200	0	0	CRMN:0	Bilateria	GA:II	Bilateria	II_Ch_Ve	II_Ch_Ve	ENSMUSP00000087079	482	IV_461-720	2	DNIR:2	Me	III
ENSMUSG00000069703	trace amine-associated receptor 7E [Source:MGI Symbol;Acc:MGI:3527445]		10	24037548	24038762	1215	I_<=3200	0	0	CRMN:0	Euteleostomi	GA:III	Chordata	V_Mus	V_Mus	ENSMUSP00000090326	358	III_316-460	1	DNIR:1	Eu	II
ENSMUSG00000069706	trace amine-associated receptor 5 [Source:MGI Symbol;Acc:MGI:2685073]		10	23970661	23971782	1122	I_<=3200	0	0	CRMN:0	Euteleostomi	GA:III	Chordata	III_Eut_Am	III_Eut_Am	ENSMUSP00000090329	337	III_316-460	1	DNIR:1	Eu	II
ENSMUSG00000069707	trace amine-associated receptor 4 [Source:MGI Symbol;Acc:MGI:2685072]		10	23960494	23961537	1044	I_<=3200	0	0	CRMN:0	Euteleostomi	GA:III	Chordata	III_Eut_Am	III_Eut_Am	ENSMUSP00000090330	347	III_316-460	1	DNIR:1	Eu	II
ENSMUSG00000069708	trace amine-associated receptor 3 [Source:MGI Symbol;Acc:MGI:3527427]		10	23949516	23950622	1107	I_<=3200	0	0	CRMN:0	Euteleostomi	GA:III	Chordata	III_Eut_Am	III_Eut_Am	ENSMUSP00000036817	343	III_316-460	1	DNIR:1	Eu	II
ENSMUSG00000070546	MAS-related GPR, member B3 [Source:MGI Symbol;Acc:MGI:3033117]		7	48642863	48643801	939	I_<=3200	1	1	CRMN:1	Euteleostomi	GA:III	Chordata	IV_Ma_Mur	IV_Ma_Mur	ENSMUSP00000091945	312	II_211-315	1	DNIR:1	Eu	II
ENSMUSG00000070550	MAS-related GPR, member B4 [Source:MGI Symbol;Acc:MGI:3033119]		7	48198213	48199178	966	I_<=3200	7	1.91293	CRMN:5-10	Euteleostomi	GA:III	Chordata	V_Mus	V_Mus	ENSMUSP00000091952	321	III_316-460	1	DNIR:1	Eu	II
ENSMUSG00000070551	MAS-related GPR, member B5 [Source:MGI Symbol;Acc:MGI:3033121]		7	48167983	48169014	1032	I_<=3200	4	1.5874	CRMN:2-4	Euteleostomi	GA:III	Chordata	V_Mus	V_Mus	ENSMUSP00000091953	322	III_316-460	1	DNIR:1	Eu	II
ENSMUSG00000070908	predicted gene 13288 [Source:MGI Symbol;Acc:MGI:3701985]		4	88805531	88808380	2850	I_<=3200	0	0	CRMN:0	Amniota	GA:III	Chordata	V_Mus	V_Mus	ENSMUSP00000092585	182	I_<=210	1	DNIR:1	Ch	IV
ENSMUSG00000071147	taste receptor, type 2, member 140 [Source:MGI Symbol;Acc:MGI:2681298]		6	133054817	133055816	1000	I_<=3200	0	0	CRMN:0	Theria	GA:IV	Mammalia	IV_Ma_Mur	IV_Ma_Mur	ENSMUSP00000093040	312	II_211-315	1	DNIR:1	Ch	IV
ENSMUSG00000071149	taste receptor, type 2, member 115 [Source:MGI Symbol;Acc:MGI:2681223]		6	132737010	132738035	1026	I_<=3200	0	0	CRMN:0	Theria	GA:IV	Mammalia	IV_Ma_Mur	IV_Ma_Mur	ENSMUSP00000093043	310	II_211-315	1	DNIR:1	Ch	IV
ENSMUSG00000071150	taste receptor, type 2, member 121 [Source:MGI Symbol;Acc:MGI:2681259]		6	132700090	132701007	918	I_<=3200	0	0	CRMN:0	Theria	GA:IV	Mammalia	IV_Ma_Mur	IV_Ma_Mur	ENSMUSP00000093044	305	II_211-315	1	DNIR:1	Ch	IV
ENSMUSG00000071275	formyl peptide receptor, related sequence 6 [Source:MGI Symbol;Acc:MGI:2448176]		17	20182078	20183097	1020	I_<=3200	0	0	CRMN:0	Euteleostomi	GA:III	Chordata	V_Mus	V_Mus	ENSMUSP00000093296	339	III_316-460	1	DNIR:1	Eu	II
ENSMUSG00000071276	formyl peptide receptor, related sequence 7 [Source:MGI Symbol;Acc:MGI:2448177]		17	20113210	20114226	1017	I_<=3200	0	0	CRMN:0	Euteleostomi	GA:III	Chordata	V_Mus	V_Mus	ENSMUSP00000093297	338	III_316-460	1	DNIR:1	Eu	II
ENSMUSG00000071311	G protein-coupled receptor 31, D17Leh66b region [Source:MGI Symbol;Acc:MGI:1354372]		17	13051321	13052280	960	I_<=3200	1	1	CRMN:1	Euteleostomi	GA:III	Chordata	III_Eut_Am	III_Eut_Am	ENSMUSP00000089237	319	III_316-460	1	DNIR:1	Eu	II
ENSMUSG00000071658	guanine nucleotide binding protein (G protein), gamma 3 [Source:MGI Symbol;Acc:MGI:102704]		19	8836929	8839246	2318	I_<=3200	0	0	CRMN:0	Bilateria	GA:II	Bilateria	III_Eut_Am	III_Eut_Am	ENSMUSP00000093978	75	I_<=210	1	DNIR:1	Eu	II
ENSMUSG00000072875	G protein-coupled receptor 27 [Source:MGI Symbol;Acc:MGI:1202299]		6	99692679	99693818	1140	I_<=3200	72	4.16017	CRMN:>10	Vertebrata	GA:III	Chordata	III_Eut_Am	III_Eut_Am	ENSMUSP00000098680	379	III_316-460	0	DNIR:0	NULL	NULL
ENSMUSG00000074006	olfactory marker protein [Source:MGI Symbol;Acc:MGI:97436]		7	98143360	98145502	2143	I_<=3200	2	1.25992	CRMN:2-4	Euteleostomi	GA:III	Chordata	III_Eut_Am	Singleton	ENSMUSP00000095882	163	I_<=210	1	DNIR:1	Ch	IV
ENSMUSG00000074939	cholinergic receptor, muscarinic 5 [Source:MGI Symbol;Acc:MGI:109248]		2	112479072	112480817	1746	I_<=3200	19	2.6684	CRMN:>10	Bilateria	GA:II	Bilateria	II_Ch_Ve	II_Ch_Ve	ENSMUSP00000097185	532	IV_461-720	1	DNIR:1	Eu	II
ENSMUSG00000079091	predicted gene 3404 [Source:MGI Symbol;Acc:MGI:3781582]		5	146525801	146528553	2753	I_<=3200	0	0	CRMN:0	Eutheria	GA:IV	Mammalia	V_Mus	V_Mus	ENSMUSP00000106226	307	II_211-315	1	DNIR:1	Eu	II
ENSMUSG00000079093	RIKEN cDNA 4930449I24 gene [Source:MGI Symbol;Acc:MGI:1914660]		5	146502428	146505183	2756	I_<=3200	0	0	CRMN:0	Eutheria	GA:IV	Mammalia	V_Mus	V_Mus	ENSMUSP00000106228	319	III_316-460	1	DNIR:1	Eu	II
ENSMUSG00000081683	frizzled homolog 10 (Drosophila) [Source:MGI Symbol;Acc:MGI:2136761]		5	128601106	128604093	2988	I_<=3200	12	2.28943	CRMN:>10	Bilateria	GA:II	Bilateria	III_Eut_Am	III_Eut_Am	ENSMUSP00000114114	582	IV_461-720	2	DNIR:2	Me	III
ENSMUSG00000083649	RAS-like, family 2, locus 9 [Source:MGI Symbol;Acc:MGI:104605]		7	5124945	5125950	1006	I_<=3200	0	0	CRMN:0	Opisthokonta	GA:I	Opisthokonta	IV_Ma_Mur	IV_Ma_Mur	ENSMUSP00000129559	216	II_211-315	1	DNIR:1	Ce	I
