# Supplementary material for: A two-level model for the role of complex and young genes in the formation of organism complexity and new insights into the relationship between evolution and development
Source: EvoDevo. 2018 Nov 12;9:22. doi: 10.1186/s13227-018-0111-4 (PMC6231269; doi:10.1186/s13227-018-0111-4)
Supplement: Supplementary file 4 — Additional file 4: Table S5. The over- or under-representation analysis of the relationship between gene complexity and phenotype count. [file 13227_2018_111_MOESM4_ESM.xlsx]

## Sheet: D. melanogaster
Table S5-1 The over- or under-representation analysis of the relationship between gene complexity and phenotype count (related to Figure S1e)
Class	M	N	PC:V_>=10_m	PC:V_>=10_n	PC:V_>=10_expect	PC:V_>=10_pval	PC:V_>=10_dir	PC:V_>=10_q_value	PC:V_>=10_dir_new	PC:V_>=10_Log(Q)	PC:V_>=10_Fold_enrichment	PC:IV_5-9_m	PC:IV_5-9_n	PC:IV_5-9_expect	PC:IV_5-9_pval	PC:IV_5-9_dir	PC:IV_5-9_q_value	PC:IV_5-9_dir_new	PC:IV_5-9_Log(Q)	PC:IV_5-9_Fold_enrichment	PC:III_3-4_m	PC:III_3-4_n	PC:III_3-4_expect	PC:III_3-4_pval	PC:III_3-4_dir	PC:III_3-4_q_value	PC:III_3-4_dir_new	PC:III_3-4_Log(Q)	PC:III_3-4_Fold_enrichment	PC:II_1-2_m	PC:II_1-2_n	PC:II_1-2_expect	PC:II_1-2_pval	PC:II_1-2_dir	PC:II_1-2_q_value	PC:II_1-2_dir_new	PC:II_1-2_Log(Q)	PC:II_1-2_Fold_enrichment	PC:I_0_m	PC:I_0_n	PC:I_0_expect	PC:I_0_pval	PC:I_0_dir	PC:I_0_q_value	PC:I_0_dir_new	PC:I_0_Log(Q)	PC:I_0_Fold_enrichment
GL*V_>_6600	13863	2632	1865	798	354.085	3.71e-147	++	1.86e-146	++++	145.732	2.2537	2400	557	455.659	7.58e-09	++	9.48e-09	++	8.02338	1.2224	3743	613	710.638	8.23e-07	--	8.23e-07	--	-6.08449	0.8626	3502	426	664.882	3.05e-35	--	5.09e-35	---	-34.2932	0.6407	2353	238	446.736	1.33e-37	--	3.33e-37	---	-36.4771	0.5328
PL*V_>730	13863	2740	1865	782	368.614	4.65e-126	++	2.32e-125	++++	124.634	2.1215	2400	629	474.356	1.43e-17	++	1.78e-17	+++	16.749	1.326	3743	695	739.798	0.0163301	--	0.0163	--	-1.78701	0.9394	3502	407	692.165	1.45e-48	--	3.63e-48	---	-47.4406	0.588	2353	227	465.067	1.44e-47	--	2.4e-47	---	-46.6193	0.4881
DNIR*>2	13863	1542	1865	471	207.446	1.33e-78	++	6.63e-78	++++	77.1787	2.2705	2400	376	266.955	4.67e-14	++	5.84e-14	+++	13.2339	1.4085	3743	403	416.339	0.217769	-	0.218	-	-0.662	0.968	3502	172	389.532	3.46e-48	--	8.64e-48	---	-47.0635	0.4416	2353	120	261.727	1.36e-28	--	2.26e-28	---	-27.646	0.4585
CRMN*V_>15	13863	1563	1865	419	210.272	3.54e-51	++	1.77e-50	+++	49.7514	1.9927	2400	308	270.591	0.00484427	++	0.00484	++	2.31477	1.1383	3743	350	422.009	5.52e-06	--	6.9e-06	--	-5.16121	0.8294	3502	300	394.837	1.11e-09	--	2.79e-09	--	-8.55482	0.7598	2353	186	265.292	2.37e-09	--	3.94e-09	--	-8.40402	0.7011
DNIR*2	13863	1956	1865	406	263.142	2.13e-22	++	5.31e-22	+++	21.2746	1.5429	2400	436	338.628	6.07e-10	++	7.59e-10	++	9.11982	1.2875	3743	614	528.119	1.79e-06	++	1.79e-06	++	5.74658	1.1626	3502	335	494.115	1.44e-20	--	2.4e-20	---	-19.6193	0.678	2353	165	331.997	1.56e-31	--	7.81e-31	---	-30.1076	0.497
GL*IV_[2800,6600)	13863	2784	1865	522	374.534	5.74e-19	++	1.44e-18	+++	17.843	1.3937	2400	576	481.974	1.28e-07	++	1.6e-07	++	6.79506	1.1951	3743	859	751.678	2.2e-07	++	2.2e-07	++	6.65763	1.1428	3502	548	703.28	6.45e-15	--	1.07e-14	---	-13.9688	0.7792	2353	279	472.535	1.03e-30	--	5.13e-30	---	-29.2898	0.5904
CRMN*IV_11-15	13863	1155	1865	224	155.383	2.39e-09	++	1.19e-08	++	7.92282	1.4416	2400	251	199.957	3.15e-05	++	5.25e-05	++	4.27956	1.2553	3743	284	311.849	0.0283706	--	0.0284	--	-1.54713	0.9107	3502	259	291.77	0.0106033	--	0.0133	--	-1.87765	0.8877	2353	137	196.041	3.08e-07	--	7.71e-07	--	-6.11321	0.6988
PL*IV_[480,730)	13863	2773	1865	422	373.054	0.0014411	++	0.0024	++	2.61946	1.1312	2400	533	480.069	0.0017744	++	0.00222	++	2.65404	1.1103	3743	922	748.708	2.07e-16	++	5.16e-16	+++	15.287	1.2315	3502	652	700.501	0.00921484	--	0.00921	--	-2.03551	0.9308	2353	244	470.668	1.76e-42	--	8.79e-42	---	-41.0561	0.5184
CRMN*III_6-10	13863	1874	1865	282	252.111	0.0171029	++	0.0171	++	1.76693	1.1186	2400	433	324.432	3.14e-12	++	1.57e-11	+++	10.8043	1.3346	3743	553	505.979	0.00485753	++	0.00607	++	2.21667	1.0929	3502	359	473.4	1.23e-11	--	3.07e-11	---	-10.5126	0.7583	2353	247	318.078	8.15e-07	--	1.36e-06	--	-5.86707	0.7765
CRMN*II_1-5	13863	1677	1865	220	225.608	0.350532	-	0.438	-	-0.35836	0.9751	2400	372	290.327	2.72e-08	++	6.8e-08	++	7.16778	1.2813	3743	457	452.789	0.412562	+	0.413	+	0.38451	1.0093	3502	311	423.635	2.33e-12	--	1.17e-11	---	-10.9336	0.7341	2353	317	284.641	0.0142934	++	0.0238	++	1.62302	1.1137
PL*III_[320,480)	13863	2794	1865	333	375.879	0.00393142	--	0.00491	--	-2.30854	0.8859	2400	496	483.705	0.25396	+	0.254	+	0.59523	1.0254	3743	880	754.378	1.83e-09	++	4.58e-09	++	8.33904	1.1665	3502	779	705.806	0.000219028	++	0.000365	++	3.43765	1.1037	2353	306	474.232	2.99e-23	--	1.5e-22	---	-21.8252	0.6453
DNIR*1	13863	6697	1865	810	900.953	3.21e-06	--	5.34e-06	--	-5.2722	0.899	2400	1246	1159.4	5.52e-05	++	6.9e-05	++	4.16127	1.0747	3743	2106	1808.19	2.41e-30	++	1.2e-29	+++	28.9192	1.1647	3502	1593	1691.76	6.01e-05	--	6.01e-05	--	-4.22126	0.9416	2353	942	1136.7	5.62e-19	--	1.4e-18	---	-17.8527	0.8287
GL*III_[1700,2800)	13863	2748	1865	282	369.691	1.11e-08	--	1.86e-08	--	-7.73145	0.7628	2400	504	475.741	0.0596307	+	0.0596	+	1.22453	1.0594	3743	885	741.958	7.41e-12	++	1.85e-11	+++	10.7319	1.1928	3502	764	694.186	0.000370113	++	0.000463	++	3.33476	1.1006	2353	313	466.425	9.61e-20	--	4.81e-19	---	-18.3181	0.6711
PL*II_[185,320)	13863	2807	1865	207	377.628	2.43e-29	--	1.22e-28	---	-27.9147	0.5482	2400	449	485.955	0.0202627	--	0.0338	--	-1.47145	0.924	3743	775	757.888	0.214283	+	0.214	+	0.66901	1.0226	3502	878	709.09	4.01e-16	++	1e-15	+++	14.9991	1.2382	2353	498	476.439	0.118141	+	0.148	+	0.83069	1.0453
GL*II_[1000,1700)	13863	2813	1865	175	378.435	4.54e-42	--	2.27e-41	---	-40.6442	0.4624	2400	480	486.994	0.359675	-	0.36	-	-0.44409	0.9856	3743	863	759.508	6.07e-07	++	1.01e-06	++	5.99489	1.1363	3502	843	710.606	1.27e-10	++	3.17e-10	++	9.49862	1.1863	2353	452	477.457	0.0796096	-	0.0995	-	-1.00212	0.9467
CRMN*I_0	13863	7594	1865	720	1021.63	1.93e-51	--	9.65e-51	----	-50.0155	0.7048	2400	1036	1314.69	2.87e-36	--	4.78e-36	---	-35.3204	0.788	3743	2099	2050.37	0.0321174	++	0.0321	++	1.49326	1.0237	3502	2273	1918.36	6.95e-45	++	1.74e-44	+++	43.7599	1.1849	2353	1466	1288.95	3.53e-16	++	4.42e-16	+++	15.3549	1.1374
PL*I_<=185	13863	2749	1865	121	369.825	9.01e-67	--	2.25e-66	----	-65.6471	0.3272	2400	293	475.914	2.79e-27	--	3.49e-27	---	-26.4575	0.6157	3743	471	742.228	1.23e-41	--	2.05e-41	---	-40.6886	0.6346	3502	786	694.438	4.9e-06	++	4.9e-06	++	5.3095	1.1319	2353	1078	466.594	2.59e-225	++	1.3e-224	++++	223.887	2.3104
DNIR*0	13863	3668	1865	178	493.459	5.32e-84	--	8.86e-84	----	-83.0524	0.3607	2400	342	635.014	1.16e-55	--	1.16e-55	----	-54.9361	0.5386	3743	620	990.357	5.59e-62	--	6.99e-62	----	-61.1558	0.626	3502	1402	926.591	1.17e-93	++	2.93e-93	++++	92.5325	1.5131	2353	1126	622.578	2.19e-134	++	1.09e-133	++++	132.961	1.8086
GL*I_<=_1000	13863	2886	1865	88	388.256	9.87e-98	--	2.47e-97	----	-96.6078	0.2267	2400	283	499.632	1.06e-36	--	1.76e-36	---	-35.754	0.5664	3743	523	779.218	9.08e-36	--	1.14e-35	---	-34.9449	0.6712	3502	921	729.047	7.15e-20	++	7.15e-20	+++	19.1454	1.2633	2353	1071	489.848	2.49e-199	++	1.25e-198	++++	197.904	2.1864
M: the background total gene number in the analysis
N: the gene number in each class
PC: phenotype_count
GL: Gene length
PL: Protein length
DNIR: Domain number in proteins including repeats
CRMN: Cis-regulatory module number
The over- or under-representation analysis is based on hypergeometric distribution model, and the P values were corrected using the Benjamini–Hochberg method.
"++++", represents significantly over-represented, P<1E-50
"+++", represents significantly over-represented, P<1E-10
"++", represents significantly over-represented, P<0.05
"+", represents over-represented but not significantly, P>0.05
"----", represents significantly under-represented, P<1E-50
"---", represents significantly under-represented, P<1E-10
"--", represents significantly under-represented, P<0.05
"-", represents under-represented but not significantly, P>0.05

## Sheet: C. elegans
Table S5-3 The over- or under-representation analysis of the relationship between gene complexity and phenotype count (related to Figure S1e)
Class	M	N	PC:II_>1_m	PC:II_>1_n	PC:II_>1_expect	PC:II_>1_pval	PC:II_>1_dir	PC:II_>1_q_value	PC:II_>1_dir_new	PC:II_>1_Log(Q)	PC:II_>1_Fold_enrichment	PC:I_1_m	PC:I_1_n	PC:I_1_expect	PC:I_1_pval	PC:I_1_dir	PC:I_1_q_value	PC:I_1_dir_new	PC:I_1_Log(Q)	PC:I_1_Fold_enrichment
GL_V_(4000_)	4615	1807	990	519	387.634	8.17e-22	++	1.63e-21	+++	20.7869	1.3389	3625	1288	1419.37	8.17e-22	--	8.17e-22	---	-21.0879	0.9074
PL_V_(540_]	4615	1706	990	470	365.967	1.36e-14	++	2.71e-14	+++	13.5668	1.2843	3625	1236	1340.03	1.36e-14	--	1.36e-14	---	-13.8678	0.9224
DNIR_da2	4615	617	990	183	132.358	1.54e-07	++	3.08e-07	++	6.51137	1.3826	3625	434	484.642	1.54e-07	--	1.54e-07	--	-6.8124	0.8955
CRMN_0	4615	935	990	238	200.574	0.000578134	++	0.00116	++	2.93694	1.1866	3625	697	734.426	0.000578134	--	0.000578	--	-3.23797	0.949
DNIR_2	4615	836	990	212	179.337	0.00156959	++	0.00314	++	2.50318	1.1821	3625	624	656.663	0.00156959	--	0.00157	--	-2.80421	0.9503
CRMN_da=5	4615	2164	990	469	464.217	0.378977	+	0.758	+	0.12036	1.0103	3625	1695	1699.78	0.378977	-	0.379	-	-0.42139	0.9972
CRMN_3	4615	358	990	71	76.7974	0.240488	-	0.481	-	-0.31788	0.9245	3625	287	281.203	0.240488	+	0.24	+	0.61891	1.0206
CRMN_1	4615	384	990	78	82.3749	0.310199	-	0.31	-	-0.50836	0.9469	3625	306	301.625	0.310199	+	0.62	+	0.20733	1.0145
CRMN_2	4615	459	990	88	98.4637	0.115434	-	0.231	-	-0.63664	0.8937	3625	371	360.536	0.115434	+	0.115	+	0.93767	1.029
PL_I_(0_170]	4615	386	990	72	82.8039	0.0895643	-	0.179	-	-0.74683	0.8695	3625	314	303.196	0.0895643	+	0.0896	+	1.04786	1.0356
PL_IV_(370_540]	4615	1156	990	231	247.983	0.0857037	-	0.171	-	-0.76597	0.9315	3625	925	908.017	0.0857037	+	0.0857	+	1.067	1.0187
GL_I_(0_1000]	4615	359	990	59	77.0119	0.00820284	--	0.0164	--	-1.78501	0.7661	3625	300	281.988	0.00820284	++	0.0082	++	2.08604	1.0639
PL_III_(290_370]	4615	664	990	118	142.44	0.0064939	--	0.013	--	-1.88646	0.8284	3625	546	521.56	0.0064939	++	0.00649	++	2.18749	1.0469
GL_IV_(2400_4000]	4615	1045	990	194	224.171	0.00510313	--	0.0102	--	-1.99113	0.8654	3625	851	820.829	0.00510313	++	0.0051	++	2.29216	1.0368
CRMN_4	4615	315	990	46	67.5731	0.000941332	--	0.00188	--	-2.72523	0.6807	3625	269	247.427	0.000941332	++	0.000941	++	3.02626	1.0872
DNIR_0	4615	978	990	173	209.798	0.000610311	--	0.00122	--	-2.91342	0.8246	3625	805	768.202	0.000610311	++	0.00061	++	3.21445	1.0479
DNIR_1	4615	2184	990	422	468.507	0.000466814	--	0.000467	--	-3.33086	0.9007	3625	1762	1715.49	0.000466814	++	0.000934	++	3.02983	1.0271
GL_II_(1000_1600]	4615	576	990	88	123.562	4.3e-05	--	8.59e-05	--	-4.06576	0.7122	3625	488	452.438	4.3e-05	++	4.3e-05	++	4.36679	1.0786
GL_III_(1600_2400]	4615	828	990	130	177.621	3e-06	--	5.99e-06	--	-5.22223	0.7319	3625	698	650.379	3e-06	++	3e-06	++	5.52326	1.0732
PL_II_(170_290]	4615	703	990	99	150.806	5.08e-08	--	1.02e-07	--	-6.99274	0.6565	3625	604	552.194	5.08e-08	++	5.08e-08	++	7.29377	1.0938
M: the background total gene number in the analysis
N: the gene number in each class
PC: phenotype_count
GL: Gene length
PL: Protein length
DNIR: Domain number in proteins including repeats
CRMN: Cis-regulatory module number
The over- or under-representation analysis is based on hypergeometric distribution model, and the P values were corrected using the Benjamini–Hochberg method.
"++++", represents significantly over-represented, P<1E-50
"+++", represents significantly over-represented, P<1E-10
"++", represents significantly over-represented, P<0.05
"+", represents over-represented but not significantly, P>0.05
"----", represents significantly under-represented, P<1E-50
"---", represents significantly under-represented, P<1E-10
"--", represents significantly under-represented, P<0.05
"-", represents under-represented but not significantly, P>0.05

## Sheet: Danio rerio
Table S5-3 The over- or under-representation analysis of the relationship between gene complexity and phenotype count (related to Figure S1e)
Class	M	N	PC:V_>20_m	PC:V_>20_n	PC:V_>20_expect	PC:V_>20_pval	PC:V_>20_dir	PC:V_>20_q_value	PC:V_>20_dir_new	PC:V_>20_Log(Q)	PC:V_>20_Fold_enrichment	PC:I_1-3_m	PC:I_1-3_n	PC:I_1-3_expect	PC:I_1-3_pval	PC:I_1-3_dir	PC:I_1-3_q_value	PC:I_1-3_dir_new	PC:I_1-3_Fold_enrichment	PC:II_4-6_m	PC:II_4-6_n	PC:II_4-6_expect	PC:II_4-6_pval	PC:II_4-6_dir	PC:II_4-6_q_value	PC:II_4-6_dir_new	PC:II_4-6_Log(Q)	PC:II_4-6_Fold_enrichment	PC:III_7-10_m	PC:III_7-10_n	PC:III_7-10_expect	PC:III_7-10_pval	PC:III_7-10_dir	PC:III_7-10_q_value	PC:III_7-10_dir_new	PC:III_7-10_Log(Q)	PC:III_7-10_Fold_enrichment	PC:IV_11-20_m	PC:IV_11-20_n	PC:IV_11-20_expect	PC:IV_11-20_pval	PC:IV_11-20_dir	PC:IV_11-20_q_value	PC:IV_11-20_dir_new	PC:IV_11-20_Log(Q)	PC:IV_11-20_Fold_enrichment
PL*V_(750_]	3160	837	333	110	88.2028	0.00299936	++	0.015	++	1.824	1.2471	842	199	223.023	0.0154638	--	0.0387	--	0.8923	764	201	202.363	0.469118	-	0.469	-	-0.32872	0.9933	608	151	161.043	0.164591	-	0.206	-	-0.68668	0.9376	613	176	162.367	0.090896	+	0.151	+	0.81961	1.084
CRMN*3	3160	653	333	82	68.813	0.0365282	++	0.183	+	0.7384	1.1916	842	174	173.996	0.51783	+	0.518	+	1	764	149	157.877	0.195376	-	0.488	-	-0.31119	0.9438	608	120	125.641	0.284893	-	0.475	-	-0.32347	0.9551	613	128	126.674	0.460811	+	0.576	+	0.23957	1.0105
DNIR:>2	3160	790	333	97	83.25	0.0395701	++	0.198	+	0.70366	1.1652	842	201	210.5	0.201798	-	0.252	-	0.9549	764	190	191	0.482514	-	0.483	-	-0.31649	0.9948	608	137	152	0.0644424	-	0.161	-	-0.79289	0.9013	613	165	153.25	0.121601	+	0.203	+	0.69321	1.0767
DNIR:2	3160	739	333	94	77.8756	0.0175209	++	0.0876	+	1.05747	1.2071	842	189	196.911	0.2412	-	0.302	-	0.9598	764	164	178.67	0.0814624	-	0.204	-	-0.6911	0.9179	608	153	142.187	0.13602	+	0.227	+	0.64455	1.076	613	139	143.357	0.342725	-	0.343	-	-0.46505	0.9696
CRMN*0	3160	100	333	15	10.538	0.0987205	+	0.494	+	0.30662	1.4234	842	24	26.6456	0.31561	-	0.789	-	0.9007	764	26	24.1772	0.370321	+	0.463	+	0.33451	1.0754	608	17	19.2405	0.334232	-	0.557	-	-0.2541	0.8836	613	18	19.3987	0.41792	-	0.418	-	-0.37891	0.9279
CRMN*1	3160	789	333	86	83.1446	0.373289	+	0.467	+	0.33104	1.0343	842	220	210.234	0.194242	+	0.971	+	1.0465	764	187	190.758	0.378662	-	0.379	-	-0.42175	0.9803	608	147	151.808	0.328234	-	0.821	-	-0.08588	0.9683	613	149	153.056	0.357565	-	0.596	-	-0.2248	0.9735
GL*_II_(4000_9000]	3160	488	333	52	51.4253	0.489396	+	0.489	+	0.31034	1.0112	842	111	130.03	0.0185461	--	0.0927	-	0.8536	764	123	117.985	0.300111	+	0.5	+	0.30087	1.0425	608	97	93.8937	0.369437	+	0.462	+	0.33555	1.0331	613	105	94.6658	0.111175	+	0.278	+	0.55605	1.1092
GL*_IV_(17000_37000]	3160	764	333	87	80.5101	0.207913	+	0.347	+	0.46027	1.0806	842	216	203.572	0.131346	+	0.328	+	1.061	764	180	184.714	0.342635	-	0.428	-	-0.36826	0.9745	608	149	146.997	0.434947	+	0.435	+	0.36156	1.0136	613	132	148.206	0.0484006	--	0.242	-	-0.61618	0.8907
GL*_V_(37000_]	3160	975	333	108	102.745	0.274118	+	0.343	+	0.46515	1.0511	842	251	259.794	0.235367	-	0.392	-	0.9661	764	214	235.728	0.0275606	--	0.0689	-	-1.16177	0.9078	608	189	187.595	0.463259	+	0.463	+	0.33418	1.0075	613	213	189.138	0.0118818	++	0.0594	+	1.22615	1.1262
PL*IV_(470_750]	3160	784	333	91	82.6177	0.145375	+	0.363	+	0.43957	1.1015	842	215	208.901	0.300065	+	0.5	+	1.0292	764	178	189.549	0.143778	-	0.719	-	-0.14334	0.9391	608	153	150.846	0.42933	+	0.429	+	0.36721	1.0143	613	147	152.086	0.317929	-	0.397	-	-0.40076	0.9666
DNIR:0	3160	247	333	15	26.0288	0.0082383	--	0.0412	--	-1.38519	0.5763	842	70	65.8146	0.288021	+	0.72	+	1.0636	764	63	59.7177	0.330081	+	0.55	+	0.25953	1.055	608	49	47.5241	0.429289	+	0.429	+	0.36725	1.0311	613	50	47.9149	0.39013	+	0.488	+	0.31188	1.0435
PL*II_(220_330]	3160	434	333	27	45.7348	0.000600953	--	0.003	--	-2.52219	0.5904	842	127	115.642	0.102833	+	0.257	+	1.0982	764	103	104.929	0.434417	-	0.543	-	-0.26518	0.9816	608	85	83.5038	0.444261	+	0.444	+	0.35236	1.0179	613	92	84.1905	0.169459	+	0.282	+	0.54909	1.0928
DNIR:1	3160	1384	333	127	145.846	0.0157433	--	0.0787	-	-1.10393	0.8708	842	382	368.775	0.151037	+	0.378	+	1.0359	764	347	334.613	0.159747	+	0.266	+	0.57472	1.037	608	269	266.289	0.419864	+	0.42	+	0.37689	1.0102	613	259	268.478	0.2079	-	0.26	-	-0.58523	0.9647
CRMN*2	3160	973	333	93	102.534	0.128006	-	0.64	-	-0.1938	0.907	842	265	259.261	0.323241	+	0.808	+	1.0221	764	238	235.244	0.41845	+	0.418	+	0.37836	1.0117	608	191	187.21	0.372577	+	0.621	+	0.20694	1.0202	613	186	188.75	0.414658	-	0.518	-	-0.2854	0.9854
CRMN*4	3160	329	333	31	34.6699	0.278106	-	1	-	0	0.8941	842	84	87.6639	0.340894	-	0.568	-	0.9582	764	80	79.543	0.498629	+	0.499	+	0.30222	1.0057	608	67	63.3013	0.314947	+	0.787	+	0.10382	1.0584	613	67	63.8218	0.342938	+	0.429	+	0.36787	1.0498
CRMN*5	3160	185	333	17	19.4953	0.319153	-	0.399	-	-0.39909	0.872	842	38	49.2943	0.0298537	--	0.149	-	0.7709	764	51	44.7278	0.153565	+	0.384	+	0.41577	1.1402	608	41	35.5949	0.172296	+	0.287	+	0.54188	1.1518	613	38	35.8877	0.372799	+	0.373	+	0.42853	1.0589
CRMN*da5	3160	131	333	9	13.8047	0.100859	-	0.504	-	-0.29731	0.6519	842	37	34.9057	0.368975	+	0.922	+	1.06	764	33	31.6722	0.425266	+	0.532	+	0.27443	1.0419	608	25	25.2051	0.535066	-	0.535	-	-0.27159	0.9919	613	27	25.4123	0.395435	+	0.659	+	0.18108	1.0625
GL*_I_(0_4000]	3160	353	333	34	37.1991	0.314912	-	0.394	-	-0.4049	0.914	842	114	94.0589	0.00718561	++	0.0359	++	1.212	764	80	85.3456	0.263108	-	0.439	-	-0.35802	0.9374	608	60	67.919	0.143525	-	0.359	-	-0.44513	0.8834	613	65	68.4775	0.338769	-	0.339	-	-0.4701	0.9492
GL*_III_(9000_17000]	3160	580	333	52	61.1203	0.0969123	-	0.162	-	-0.79177	0.8508	842	150	154.544	0.338667	-	0.423	-	0.9706	764	167	140.228	0.00269136	++	0.0135	++	1.87106	1.1909	608	113	111.595	0.455023	+	0.455	+	0.34197	1.0126	613	98	112.513	0.050307	-	0.126	-	-0.90043	0.871
PL*I_(0_220]	3160	418	333	40	44.0487	0.275514	-	0.459	-	-0.33801	0.9081	842	113	111.378	0.444385	+	0.444	+	1.0146	764	107	101.061	0.251014	+	0.628	+	0.20236	1.0588	608	72	80.4253	0.145246	-	0.726	-	-0.13893	0.8952	613	86	81.0867	0.276755	+	0.346	+	0.46099	1.0606
PL*III_(330_470]	3160	687	333	65	72.3959	0.166505	-	0.278	-	-0.55672	0.8978	842	188	183.055	0.331037	+	0.331	+	1.027	764	175	166.097	0.198288	+	0.248	+	0.60579	1.0536	608	147	132.182	0.0596329	+	0.149	+	0.82657	1.1121	613	112	133.269	0.0109006	--	0.0545	-	-1.26358	0.8404
M: the background total gene number in the analysis
N: the gene number in each class
PC: phenotype_count
GL: Gene length
PL: Protein length
DNIR: Domain number in proteins including repeats
CRMN: Cis-regulatory module number
The over- or under-representation analysis is based on hypergeometric distribution model, and the P values were corrected using the Benjamini–Hochberg method.
"++++", represents significantly over-represented, P<1E-50
"+++", represents significantly over-represented, P<1E-10
"++", represents significantly over-represented, P<0.05
"+", represents over-represented but not significantly, P>0.05
"----", represents significantly under-represented, P<1E-50
"---", represents significantly under-represented, P<1E-10
"--", represents significantly under-represented, P<0.05
"-", represents under-represented but not significantly, P>0.05
