# Supplementary material for: A two-level model for the role of complex and young genes in the formation of organism complexity and new insights into the relationship between evolution and development
Source: EvoDevo. 2018 Nov 12;9:22. doi: 10.1186/s13227-018-0111-4 (PMC6231269; doi:10.1186/s13227-018-0111-4)
Supplement: Supplementary file 5 — Additional file 5: Table S6. The significantly over/under-represented KEGG pathways in the complex or simple genes. [file 13227_2018_111_MOESM5_ESM.xlsx]

## Sheet: Sheet1
Table S6: The significantly over/under-represented KEGG pathways in the complex or simple genes
Pathway_ID	Pathway_name	N	GL<=3200				GL>53000				CRMN=0				CRMN>10				PL<=210				PL>720				DNIR=0				DNIR>2
			n	exp	O/U	logP	n	exp	O/U	logP	n	exp	O/U	logP	n	exp	O/U	logP	n	exp	O/U	logP	n	exp	O/U	logP	n	exp	O/U	logP	n	exp	O/U	logP
mmu04010	MAPK signaling pathway	262	16	55.3415	--	-11.2457	104	57.1799	++	10.8041	47	66.4192	--	-2.6429	64	45.9608	++	2.61307	46	34.0817	++	1.73004	74	52.8902	++	3.06737	2	6.26952	--	-1.34281	72	51.4761	++	2.98108
mmu04020	Calcium signaling pathway	177	11	37.3872	--	-7.59517	74	38.6292	++	8.9914	26	44.871	--	-3.45713	44	31.0498	++	2.09997	12	23.0246	--	-2.27012	67	35.7312	++	7.57171	0	4.23552	--	-1.89232	71	34.7758	++	9.83471
mmu04012	ErbB signaling pathway	87	1	18.3768	--	-7.64975	51	18.9872	++	13.1445	12	22.0552	--	-2.20073	25	15.2618	++	2.1939	12	11.3172	+	0.336052	26	17.5628	++	1.70801	7	2.08186	++	2.34032	40	17.0932	++	7.72324
mmu04910	Insulin signaling pathway	136	6	28.7269	--	-7.59688	50	29.6812	++	4.383	26	34.4772	-	-1.27884	28	23.8575	+	0.697364	15	17.6913	-	-0.53296	44	27.4545	++	3.30819	0	3.25441	--	-1.44844	48	26.7204	++	4.95132
mmu04310	Wnt signaling pathway	148	5	31.2616	--	-9.47625	54	32.3001	++	4.58004	20	37.5193	--	-3.55421	47	25.9626	++	4.84068	11	19.2522	--	-1.66247	28	29.8769	-	-0.403919	3	3.54156	-	-0.280031	32	29.0781	+	0.521955
mmu04350	TGF-beta signaling pathway	86	8	18.1655	--	-2.55118	29	18.769	++	2.15321	15	21.8017	-	-1.27012	27	15.0864	++	2.93922	9	11.1871	-	-0.519025	20	17.3609	+	0.55986	1	2.05793	-	-0.414493	26	16.8967	++	1.92041
mmu04530	Tight junction	132	15	27.882	--	-2.63488	54	28.8082	++	6.34104	26	33.4631	-	-1.11567	31	23.1558	++	1.31718	19	17.1709	+	0.451144	47	26.647	++	4.65226	10	3.15869	++	2.94005	52	25.9345	++	7.03666
mmu04740	Olfactory transduction	812	697	171.516	++	320	13	177.214	--	-72.9872	400	205.849	++	57.1414	12	142.443	--	-55.0284	6	105.627	--	-43.3215	10	163.919	--	-69.4262	1	19.4307	--	-7.85449	16	159.537	--	-59.4743
mmu03010	Ribosome	123	74	25.9809	++	20.7055	0	26.844	--	-13.3188	48	31.1815	++	3.29164	14	21.577	--	-1.40083	88	16.0002	++	51.1031	2	24.8302	--	-9.46346	4	2.94332	+	0.468914	4	24.1662	--	-7.21478
mmu00190	Oxidative phosphorylation	130	35	27.4595	+	1.18175	11	28.3717	--	-4.44009	44	32.9561	++	1.75052	20	22.805	-	-0.520789	75	16.9108	++	33.606	7	26.2433	--	-5.87261	3	3.11083	-	-0.216892	12	25.5416	--	-3.06329
mmu04630	Jak-STAT signaling pathway	148	20	31.2616	--	-1.95141	37	32.3001	+	0.705509	32	37.5193	-	-0.77357	31	25.9626	+	0.796232	37	19.2522	++	4.33901	35	29.8769	+	0.774362	12	3.54156	++	3.7095	33	29.0781	+	0.631645
N, the number of genes in this pathway
n, the number of a certain type of compex genes in this pathway
O/U, Over/under representation
Exp, means expected gene numbers according to background.
logP, The over- or under- representation strengths are represented by -log(P) or log(P) respectively.
