# Supplementary material for: A two-level model for the role of complex and young genes in the formation of organism complexity and new insights into the relationship between evolution and development
Source: EvoDevo. 2018 Nov 12;9:22. doi: 10.1186/s13227-018-0111-4 (PMC6231269; doi:10.1186/s13227-018-0111-4)
Supplement: Supplementary file 6 — Additional file 6: Table S8. Raw data of the distribution of complex genes across different age categories in the five species (related to figure 2). [file 13227_2018_111_MOESM6_ESM.xlsx]

## Sheet: Readme
Table S8. Raw data of the distribution of complex genes across different age categories in the five species (related to figure 2)
The rows marked with red color are the original data used in figure 2.
Description of the abbreviations and symbols in the tables of this file:
M: the background total gene number in the analysis
N: the gene number in each class
GL: Gene length
PL: Protein length
DNIR: Domain number in proteins including repeats
CRMN: Cis-regulatory module number
The over- or under-representation analysis is based on hypergeometric distribution model, and the P values were corrected using the Benjamini–Hochberg method.
"++++", represents significantly over-represented, P<1E-50
"+++", represents significantly over-represented, P<1E-10
"++", represents significantly over-represented, P<0.05
"+", represents over-represented but not significantly, P>0.05
"----", represents significantly under-represented, P<1E-50
"---", represents significantly under-represented, P<1E-10
"--", represents significantly under-represented, P<0.05
"-", represents under-represented but not significantly, P>0.05

## Sheet: M. musculus
Table S8-1. Raw data of the distribution of complex genes across different age categories in the five species (related to figure 2)
Name	Mode:I	Mode:II	Mode:III	Mode:IV	Mode:V	GA:I	GA:II	GA:III	GA:IV	LDT:I_Op_Bi	LDT:II_Ch_Ve	LDT:III_Eut_Am	LDT:IV_Ma_Mus	DOT:I	DOT:II	DOT:III	DOT:IV	DOT:V
M	22572	22572	22572	22572	22572	22572	22572	22572	22572	22572	22572	22572	22572	22572	22572	22572	22572	22572
N	2487	6278	4947	3256	2740	4189	7355	7272	3756	4288	4392	6397	7495	5147	5652	3623	4212	3938
CRMN:0_m	7008	7008	7008	7008	7008	7008	7008	7008	7008	7008	7008	7008	7008	7008	7008	7008	7008	7008
CRMN:0_n	574	1320	1055	963	1222	1008	1479	2154	2367	863	780	1301	4064	1233	1283	780	1877	1835
CRMN:0_expect	772.147	1949.15	1535.91	1010.9	850.696	1300.57	2283.53	2257.76	1166.14	1331.31	1363.6	1986.1	2327	1598.01	1754.79	1124.84	1307.71	1222.64
CRMN:0_q_value	3.49e-20	1.84e-94	1.81e-65	0.043	1.37e-56	8.75e-28	2.39e-140	0.00181	0	9.9e-70	1.89e-107	7.2e-111	0	1.22e-36	5.6e-57	2.27e-43	3.37e-93	1.27e-112
CRMN:0_dir_new	---	----	----	--	++++	---	----	--	++++	----	----	----	++++	---	----	---	++++	++++
CRMN:0_fold enrichment	0.743382	0.677218	0.686889	0.952616	1.43647	0.775044	0.647681	0.954043	2.02978	0.648234	0.572016	0.655054	1.74646	0.771587	0.73114	0.693429	1.43533	1.50085
CRMN:1_m	2913	2913	2913	2913	2913	2913	2913	2913	2913	2913	2913	2913	2913	2913	2913	2913	2913	2913
CRMN:1_n	368	868	599	458	410	566	919	1018	410	596	520	846	951	766	731	471	566	379
CRMN:1_expect	320.957	810.199	638.429	420.199	353.607	540.606	949.19	938.478	484.726	553.382	566.804	825.556	967.257	664.239	729.411	467.562	543.574	508.213
CRMN:1_pval	0.00182413	0.00576532	0.0302683	0.018245	0.00041588	0.102238	0.104063	0.00042024	2.83e-05	0.0170708	0.00965313	0.189661	0.253574	1.14e-06	0.478985	0.435123	0.132128	1.86e-12
CRMN:1_dir	++	++	--	++	++	+	-	++	--	++	--	+	-	++	+	+	+	--
CRMN:1_q_value	0.00304	0.00577	0.0303	0.0912	0.00052	0.102	0.104	0.0021	2.83e-05	0.0171	0.0121	0.19	0.254	2.85e-06	0.479	0.435	0.132	2.33e-12
CRMN:1_dir_new	++	++	--	+	++	+	-	++	--	++	--	+	-	++	+	+	+	---
CRMN:1_fold enrichment	1.14657	1.07134	0.938241	1.08996	1.15948	1.04697	0.968194	1.08473	0.845839	1.07701	0.917425	1.02476	0.983192	1.1532	1.00218	1.00735	1.04126	0.74575
CRMN:1_Log(Q)	2.51709	2.23918	-1.51901	1.03989	3.28412	0.99039	-0.9827	2.67753	-4.54821	1.76775	-1.91842	0.72202	-0.5959	5.54516	0.31968	0.36139	0.87901	-11.6336
CRMN:2-4_m	4980	4980	4980	4980	4980	4980	4980	4980	4980	4980	4980	4980	4980	4980	4980	4980	4980	4980
CRMN:2-4_n	604	1617	1143	756	555	1036	1740	1659	545	1125	1024	1554	1277	1252	1371	820	807	730
CRMN:2-4_expect	548.7	1385.1	1091.44	718.363	604.519	924.208	1622.71	1604.4	828.676	946.05	968.995	1411.35	1653.6	1135.57	1246.99	799.333	929.282	868.83
CRMN:2-4_pval	0.0026773	1.21e-16	0.0241171	0.0454048	0.00761823	2.69e-06	3.39e-05	0.0317637	3.35e-37	3.24e-13	0.0138569	2.45e-07	4.22e-39	5.38e-06	2.76e-06	0.188759	1.89e-07	1.39e-09
CRMN:2-4_dir	++	++	++	++	--	++	++	++	--	++	++	++	--	++	++	+	--	--
CRMN:2-4_q_value	0.00335	3.02e-16	0.0301	0.0568	0.00762	6.73e-06	4.24e-05	0.0397	4.19e-37	8.1e-13	0.0139	3.06e-07	5.28e-39	8.97e-06	3.45e-06	0.236	2.36e-07	1.39e-09
CRMN:2-4_dir_new	++	+++	++	+	--	++	++	++	---	+++	++	++	---	++	++	+	--	--
CRMN:2-4_fold enrichment	1.10078	1.16743	1.04724	1.05239	0.918085	1.12096	1.07228	1.03403	0.657675	1.18915	1.05676	1.10107	0.772254	1.10253	1.09945	1.02586	0.868412	0.84021
CRMN:2-4_Log(Q)	2.47539	15.5193	1.52077	1.24599	-2.11815	5.17231	4.37289	1.40116	-36.3781	12.0915	1.85833	6.51392	-38.2778	5.04737	5.46218	0.62718	-6.62663	-8.85699
CRMN:5-10_m	3866	3866	3866	3866	3866	3866	3866	3866	3866	3866	3866	3866	3866	3866	3866	3866	3866	3866
CRMN:5-10_n	484	1271	1010	518	352	800	1522	1284	260	847	987	1324	708	987	1154	705	520	500
CRMN:5-10_expect	425.959	1075.26	847.293	557.669	469.291	717.467	1259.72	1245.51	643.306	734.424	752.236	1095.64	1283.7	881.548	968.041	620.526	721.407	674.478
CRMN:5-10_pval	0.000678705	1.51e-14	4.7e-12	0.0237784	3.58e-11	0.000112247	9.38e-23	0.0756592	9.44e-88	3.21e-07	1.27e-24	6.63e-19	2.07e-112	6.05e-06	4.67e-14	3.3e-05	2.5e-21	3.52e-17
CRMN:5-10_dir	++	++	++	--	--	++	++	+	--	++	++	++	--	++	++	++	--	--
CRMN:5-10_q_value	0.0017	2.52e-14	7.83e-12	0.0594	5.97e-11	0.000187	1.56e-22	0.0757	1.57e-87	4.01e-07	2.12e-24	1.1e-18	3.45e-112	7.56e-06	1.17e-13	5.5e-05	4.17e-21	8.8e-17
CRMN:5-10_dir_new	++	+++	+++	-	---	++	+++	+	----	++	+++	+++	----	++	+++	++	---	---
CRMN:5-10_fold enrichment	1.13626	1.18204	1.19203	0.928867	0.750067	1.11503	1.2082	1.03091	0.404162	1.15329	1.31209	1.20843	0.551531	1.11962	1.1921	1.13613	0.720814	0.741314
CRMN:5-10_Log(Q)	2.77038	13.5992	11.106	-1.22588	-10.2243	3.72798	21.8059	1.12114	-86.8032	6.39658	23.6744	17.9566	-111.462	5.12133	12.9327	4.25964	-20.3802	-16.0555
CRMN:da10_m	3805	3805	3805	3805	3805	3805	3805	3805	3805	3805	3805	3805	3805	3805	3805	3805	3805	3805
CRMN:da10_n	457	1202	1140	561	201	779	1695	1157	174	857	1081	1372	495	909	1113	847	442	494
CRMN:da10_expect	419.238	1058.29	833.924	548.869	461.886	706.147	1239.84	1225.85	633.155	722.835	740.367	1078.35	1263.44	867.638	952.767	610.735	710.024	663.835
CRMN:da10_pval	0.0178838	9.21e-09	1.53e-37	0.277215	3.42e-54	0.000521177	1.76e-64	0.00453322	1.19e-134	1.29e-09	2.93e-49	3.62e-30	8e-211	0.0421205	4.95e-11	1.47e-28	9.2e-38	1.5e-16
CRMN:da10_dir	++	++	++	+	--	++	++	--	--	++	++	++	--	++	++	++	--	--
CRMN:da10_q_value	0.0179	1.15e-08	3.82e-37	0.277	8.55e-54	0.000651	4.4e-64	0.00756	2.98e-134	2.15e-09	7.33e-49	9.05e-30	2e-210	0.0421	8.25e-11	3.68e-28	2.3e-37	2.5e-16
CRMN:da10_dir_new	++	++	+++	+	----	++	++++	--	----	++	+++	+++	----	++	+++	+++	---	---
CRMN:da10_fold enrichment	1.09007	1.13579	1.36703	1.0221	0.435172	1.10317	1.36711	0.943832	0.274814	1.18561	1.46009	1.27231	0.391786	1.04767	1.16818	1.38685	0.622514	0.744161
CRMN:da10_Log(Q)	1.74754	7.93883	36.4174	0.55718	-53.068	3.1861	63.3565	-2.12174	-133.527	8.66756	48.1352	29.0434	-209.699	1.37551	10.0836	27.4347	-36.6383	-15.6021
DNIR:0_m	3245	3245	3245	3245	3245	3245	3245	3245	3245	3245	3245	3245	3245	3245	3245	3245	3245	3245
DNIR:0_n	54	356	529	371	708	117	472	1090	1566	288	386	697	1874	0	0	0	0	3245
DNIR:0_expect	357.537	902.539	711.192	468.09	393.908	602.22	1057.37	1045.44	539.971	616.452	631.404	919.647	1077.5	739.944	812.544	520.85	605.526	566.135
DNIR:0_pval	2.88e-106	6.9e-138	4.98e-18	4.43e-08	1.05e-64	9.68e-165	1e-139	0.0371224	0	7.7e-66	3.08e-35	5.31e-22	6.07e-213	0	0	5.77e-269	7.48079616337607e-318	0
DNIR:0_dir	--	--	--	--	++	--	--	++	++	--	--	--	++	--	--	--	--	++
DNIR:0_q_value	1.15e-105	2.76e-137	1.99e-17	5.91e-08	4.2e-64	3.87e-164	4e-139	0.0371	0	3.08e-65	6.16e-35	2.12e-21	2.43e-212	0	0	2.31e-268	2.99e-317	0
DNIR:0_dir_new	----	----	---	--	++++	----	----	++	++++	----	---	---	++++	----	----	----	----	++++
DNIR:0_fold enrichment	0.151034	0.394443	0.743822	0.792583	1.79737	0.194281	0.44639	1.04262	2.90016	0.467189	0.611336	0.7579	1.73922	0	0	0	0	5.73184
DNIR:0_Log(Q)	-104.939	-136.559	-16.7007	-7.22866	63.3768	-163.412	-138.398	1.43036	1.#INF0	-64.5114	-34.2104	-20.6729	211.615	-1.#INF0	-1.#INF0	-267.637	-316.524	1.#INF0
DNIR:1_m	11702	11702	11702	11702	11702	11702	11702	11702	11702	11702	11702	11702	11702	11702	11702	11702	11702	11702
DNIR:1_n	1395	3283	2482	1910	1631	2219	3674	4053	1756	2362	1952	3281	4107	3567	3451	1459	2775	450
DNIR:1_expect	1289.34	3254.7	2564.67	1688.01	1420.5	2171.7	3813.05	3770.02	1947.22	2223.03	2276.94	3316.4	3885.63	2668.36	2930.17	1878.27	2183.63	2041.58
DNIR:1_pval	3.73e-06	0.2043	0.00407757	1.87e-17	4.18e-18	0.0543868	4.12e-05	3.84e-16	4.56e-12	1.26e-06	4.69e-28	0.15115	2.04e-10	2.51e-183	2.47e-58	1.31e-52	1.47e-92	0
DNIR:1_dir	++	+	--	++	++	+	--	++	--	++	--	-	++	++	++	--	++	--
DNIR:1_q_value	4.97e-06	0.204	0.00408	7.48e-17	4.18e-18	0.0544	4.12e-05	1.54e-15	4.56e-12	1.68e-06	6.25e-28	0.151	2.04e-10	5.02e-183	4.94e-58	1.75e-52	2.94e-92	0
DNIR:1_dir_new	++	+	--	+++	+++	+	--	+++	---	++	---	-	++	++++	++++	----	++++	----
DNIR:1_fold enrichment	1.08195	1.00869	0.967765	1.13151	1.14819	1.02178	0.963533	1.07506	0.901797	1.06251	0.857289	0.989327	1.05697	1.33678	1.17775	0.776778	1.27082	0.220418
DNIR:1_Log(Q)	5.30335	0.68973	-2.3896	16.1261	17.3788	1.26451	-4.3851	14.8136	-11.341	5.77469	-27.2039	-0.82059	9.69037	182.299	57.3063	-51.7578	91.5316	-1.#INF0
DNIR:2_m	3584	3584	3584	3584	3584	3584	3584	3584	3584	3584	3584	3584	3584	3584	3584	3584	3584	3584
DNIR:2_n	590	1276	905	407	182	1013	1486	965	120	870	868	1191	655	907	1159	886	504	128
DNIR:2_expect	394.888	996.826	785.489	516.99	435.059	665.133	1167.83	1154.65	596.381	680.852	697.365	1015.72	1190.06	817.245	897.429	575.263	668.785	625.279
DNIR:2_pval	2.03e-27	5.96e-29	1.17e-07	2.91e-09	5e-54	5.62e-55	2.8e-34	4.12e-14	4.25e-159	6.66e-18	9.61e-15	1.52e-12	1.52e-103	6.18e-05	3.66e-27	4.66e-49	1.38e-15	5.26e-166
DNIR:2_dir	++	++	++	--	--	++	++	--	--	++	++	++	--	++	++	++	--	--
DNIR:2_q_value	4.06e-27	1.19e-28	1.56e-07	5.82e-09	6.67e-54	1.12e-54	3.73e-34	8.24e-14	8.5e-159	1.33e-17	9.61e-15	3.04e-12	3.04e-103	6.18e-05	4.88e-27	4.66e-49	1.84e-15	5.26e-166
DNIR:2_dir_new	+++	+++	++	--	----	++++	+++	---	----	+++	+++	+++	----	++	+++	+++	---	----
DNIR:2_fold enrichment	1.4941	1.28006	1.15215	0.787249	0.418334	1.523	1.27244	0.835748	0.201214	1.27781	1.24468	1.17257	0.550391	1.10983	1.29147	1.54017	0.753606	0.204709
DNIR:2_Log(Q)	26.3915	27.9237	6.80688	-8.23508	-53.1761	53.9492	33.4279	-13.0841	-158.071	16.8755	14.0173	11.5171	-102.517	4.20901	26.3116	48.3316	-14.7352	-165.279
DNIR:da2_m	4041	4041	4041	4041	4041	4041	4041	4041	4041	4041	4041	4041	4041	4041	4041	4041	4041	4041
DNIR:da2_n	448	1363	1031	568	219	840	1723	1164	314	768	1186	1228	859	673	1042	1278	933	115
DNIR:da2_expect	445.24	1123.93	885.647	582.912	490.534	749.945	1316.74	1301.89	672.426	767.668	786.287	1145.24	1341.81	921.453	1011.86	648.615	754.062	705.009
DNIR:da2_pval	0.448348	4.24e-20	1.01e-09	0.238752	1.58e-55	3.8e-05	9.53e-50	1.36e-07	1.73e-72	0.501799	9.24e-64	0.000805708	2.11e-75	2.4e-26	0.117638	3.46e-169	3.45e-15	2.85e-216
DNIR:da2_dir	+	++	++	-	--	++	++	--	--	+	++	++	--	--	+	++	++	--
DNIR:da2_q_value	0.448	5.65e-20	2.02e-09	0.239	3.16e-55	5.07e-05	1.91e-49	1.81e-07	2.31e-72	0.502	3.7e-63	0.00107	2.81e-75	3.2e-26	0.118	6.92e-169	3.45e-15	3.8e-216
DNIR:da2_dir_new	+	+++	++	-	----	++	+++	--	----	+	++++	++	----	---	+	++++	+++	----
DNIR:da2_fold enrichment	1.0062	1.21271	1.16412	0.974418	0.446452	1.12008	1.30853	0.894088	0.466966	1.00043	1.50835	1.07227	0.640181	0.730369	1.02979	1.97035	1.2373	0.163119
DNIR:da2_Log(Q)	0.34838	19.2477	8.69465	-0.62205	-54.5003	4.29528	48.7199	-6.74152	-71.637	0.29947	62.4323	2.96888	-74.5508	-25.4948	0.92945	168.16	14.4622	-215.42
GL:I_<=3200_m	4471	4471	4471	4471	4471	4471	4471	4471	4471	4471	4471	4471	4471	4471	4471	4471	4471	4471
GL:I_<=3200_n	183	444	469	894	1198	444	565	1272	2190	224	179	583	3485	526	685	207	1760	1293
GL:I_<=3200_expect	492.618	1243.53	979.888	644.94	542.732	829.746	1456.86	1440.42	743.978	849.355	869.955	1267.1	1484.59	1019.5	1119.53	717.634	834.301	780.028
GL:I_<=3200_pval	3.52e-74	7.86e-228	2.82e-107	1.66e-30	4.08e-208	3.6e-69	5.19e-252	7.25e-10	0	1.64e-195	2.44e-241	1.84e-159	0	3.62e-96	2.52e-68	8.42e-149	1.85e-300	1.67e-102
GL:I_<=3200_dir	--	--	--	++	++	--	--	--	++	--	--	--	++	--	--	--	++	++
GL:I_<=3200_q_value	1.76e-73	3.93e-227	1.41e-106	8.3e-30	2.04e-207	1.8e-68	2.6e-251	9.06e-10	0	8.2e-195	1.22e-240	9.2e-159	0	1.81e-95	1.26e-67	4.21e-148	9.25e-300	8.35e-102
GL:I_<=3200_dir_new	----	----	----	+++	++++	----	----	--	++++	----	----	----	++++	----	----	----	++++	++++
GL:I_<=3200_fold enrichment	0.371484	0.357048	0.478626	1.38618	2.20735	0.535104	0.387821	0.883077	2.94363	0.263729	0.205758	0.460106	2.34745	0.515937	0.611862	0.288448	2.10955	1.65763
GL:I_<=3200_Log(Q)	-72.7545	-226.406	-105.851	29.0809	206.69	-67.7447	-250.586	-9.04275	1.#INF0	-194.086	-239.914	-158.036	1.#INF0	-94.7423	-66.8996	-147.376	299.034	101.078
GL:II_3201-10000_m	4510	4510	4510	4510	4510	4510	4510	4510	4510	4510	4510	4510	4510	4510	4510	4510	4510	4510
GL:II_3201-10000_n	492	1065	970	705	692	718	1288	1637	867	786	629	1333	1762	1126	1055	648	806	875
GL:II_3201-10000_expect	496.915	1254.38	988.436	650.565	547.466	836.983	1469.57	1452.98	750.468	856.764	877.544	1278.15	1497.54	1028.4	1129.3	723.894	841.579	786.832
GL:II_3201-10000_pval	0.408737	6.03e-13	0.23557	0.00558244	4e-13	1.34e-07	4.42e-11	4.32e-11	1.57e-07	0.00133494	2.75e-27	0.0226018	1.22e-20	6.56e-05	0.00218898	0.000276368	0.0665158	7e-05
GL:II_3201-10000_dir	-	--	-	++	++	--	--	++	++	--	--	++	++	++	--	--	-	++
GL:II_3201-10000_q_value	0.409	7.54e-13	0.236	0.00558	5e-13	2.23e-07	5.53e-11	7.2e-11	1.57e-07	0.00133	4.58e-27	0.0226	1.22e-20	8.2e-05	0.00274	0.000345	0.0665	7e-05
GL:II_3201-10000_dir_new	-	---	-	++	+++	--	---	+++	++	--	---	++	+++	++	--	--	-	++
GL:II_3201-10000_fold enrichment	0.990109	0.849028	0.981349	1.08367	1.26401	0.857843	0.876449	1.12665	1.15528	0.917405	0.716773	1.04291	1.1766	1.09491	0.934208	0.895159	0.957724	1.11205
GL:II_3201-10000_Log(Q)	-0.38856	-12.1228	-0.62788	2.25318	12.301	-6.65105	-10.2577	10.1427	6.8041	-2.87454	-26.3388	1.64586	19.9136	4.08619	-2.56285	-3.4616	-1.17708	4.1549
GL:III_10001-22500_m	4524	4524	4524	4524	4524	4524	4524	4524	4524	4524	4524	4524	4524	4524	4524	4524	4524	4524
GL:III_10001-22500_n	657	1432	1035	542	468	949	1526	1656	393	1072	897	1384	1171	1263	1160	770	648	683
GL:III_10001-22500_expect	498.458	1258.27	991.504	652.585	549.165	839.582	1474.13	1457.49	752.797	859.424	880.268	1282.12	1502.19	1031.59	1132.8	726.141	844.191	789.275
GL:III_10001-22500_pval	1.91e-16	9.63e-11	0.0423762	5.61e-08	1.5e-05	2.05e-06	0.0344073	1.38e-12	1.4e-65	6.6e-19	0.247267	9.93e-05	8.91e-33	1.2e-19	0.152812	0.0252636	5.58e-18	1.32e-06
GL:III_10001-22500_dir	++	++	++	--	--	++	++	++	--	++	+	++	--	++	+	++	--	--
GL:III_10001-22500_q_value	3.18e-16	9.63e-11	0.053	9.35e-08	1.5e-05	2.05e-06	0.0344	3.45e-12	1.75e-65	1.1e-18	0.247	0.000124	1.11e-32	3e-19	0.153	0.0253	6.98e-18	1.65e-06
GL:III_10001-22500_dir_new	+++	+++	+	--	--	++	++	+++	----	+++	+	++	---	+++	+	++	---	--
GL:III_10001-22500_fold enrichment	1.31807	1.13807	1.04387	0.830543	0.852202	1.13032	1.03519	1.1362	0.522053	1.24735	1.01901	1.07946	0.77953	1.22432	1.02401	1.0604	0.767598	0.865351
GL:III_10001-22500_Log(Q)	15.4971	10.0164	1.27597	-7.02919	-4.82391	5.68825	1.46335	11.4622	-64.757	17.9586	0.60683	3.90614	-31.9532	18.5229	0.81584	1.5975	-17.1565	-5.78252
GL:IV_22501-53000_m	4516	4516	4516	4516	4516	4516	4516	4516	4516	4516	4516	4516	4516	4516	4516	4516	4516	4516
GL:IV_22501-53000_n	679	1639	1099	538	232	1113	1736	1459	208	1215	1108	1415	778	1243	1357	805	492	619
GL:IV_22501-53000_expect	497.576	1256.05	989.751	651.431	548.194	838.097	1471.52	1454.92	751.466	857.904	878.711	1279.85	1499.53	1029.76	1130.8	724.857	842.699	787.879
GL:IV_22501-53000_pval	7.53e-21	2.19e-44	7.28e-06	2.52e-08	6e-69	1.48e-30	8.71e-21	0.448732	6.7e-163	8.39e-49	2.49e-21	3.99e-07	1.84e-156	5.17e-17	6.67e-18	0.00017521	5.22e-56	2.11e-14
GL:IV_22501-53000_dir	++	++	++	--	--	++	++	+	--	++	++	++	--	++	++	++	--	--
GL:IV_22501-53000_q_value	1.88e-20	3.65e-44	1.21e-05	6.3e-08	1e-68	3.7e-30	1.45e-20	0.449	1.12e-162	2.1e-48	3.11e-21	6.65e-07	3.07e-156	8.62e-17	1.11e-17	0.000292	1.31e-55	3.52e-14
GL:IV_22501-53000_dir_new	+++	+++	++	--	----	+++	+++	+	----	+++	+++	++	----	+++	+++	++	----	---
GL:IV_22501-53000_fold enrichment	1.36461	1.30489	1.11038	0.825874	0.423208	1.32801	1.17973	1.00281	0.276792	1.41624	1.26094	1.1056	0.518829	1.20707	1.20003	1.11056	0.583839	0.785653
GL:IV_22501-53000_Log(Q)	19.7253	43.4377	4.91602	-7.20066	-68	29.4318	19.8381	0.34801	-161.952	47.6783	20.5069	6.17718	-155.513	16.0647	16.954	3.53459	-54.8844	-13.4539
GL:V_>53000_m	4551	4551	4551	4551	4551	4551	4551	4551	4551	4551	4551	4551	4551	4551	4551	4551	4551	4551
GL:V_>53000_n	476	1698	1374	577	150	965	2240	1248	98	991	1579	1682	299	989	1395	1193	506	468
GL:V_>53000_expect	501.433	1265.78	997.421	656.48	552.443	844.592	1482.93	1466.19	757.29	864.553	885.522	1289.77	1511.15	1037.75	1139.56	730.475	849.23	793.985
GL:V_>53000_pval	0.0927212	1.77e-55	5.47e-49	7.99e-05	7.23e-118	2.16e-07	2.07e-151	2.84e-15	1.11e-260	7.19e-08	2.48e-167	9.5e-46	0	0.0278419	3.84e-22	2.93e-88	3.09e-53	6.86e-51
GL:V_>53000_dir	-	++	++	--	--	++	++	--	--	++	++	++	--	--	++	++	--	--
GL:V_>53000_q_value	0.116	4.43e-55	1.37e-48	9.99e-05	1.81e-117	2.7e-07	5.18e-151	1.42e-14	2.78e-260	8.99e-08	6.2e-167	2.38e-45	0	0.0278	9.6e-22	7.32e-88	5.15e-53	1.71e-50
GL:V_>53000_dir_new	-	++++	+++	--	----	++	++++	---	----	++	++++	+++	----	--	+++	++++	----	---
GL:V_>53000_fold enrichment	0.94928	1.34147	1.37755	0.878931	0.271521	1.14256	1.51053	0.851185	0.129409	1.14626	1.78313	1.30411	0.197862	0.953027	1.22415	1.63318	0.595834	0.589432
GL:V_>53000_Log(Q)	-0.93591	54.3541	47.8641	-4.00054	-116.743	6.56864	150.286	-13.8477	-259.557	7.04636	166.208	44.6243	-1.#INF0	-1.5553	21.0177	87.1352	-52.2882	-49.7657
PL:I_<=210_m	4604	4604	4604	4604	4604	4604	4604	4604	4604	4604	4604	4604	4604	4604	4604	4604	4604	4604
PL:I_<=210_n	258	843	599	604	859	653	850	1341	1760	630	382	1006	2586	738	836	443	616	1971
PL:I_<=210_expect	507.272	1280.52	1009.04	664.125	558.876	854.428	1500.2	1483.27	766.11	874.621	895.834	1304.79	1528.75	1049.83	1152.84	738.982	859.12	803.232
PL:I_<=210_pval	3.49e-45	1.81e-62	5.65e-66	0.00234903	8.92e-48	1.03e-18	1.71e-125	2.29e-07	0	1.53e-26	2.07e-118	3.55e-29	1.47e-286	6.66e-37	1.59e-35	1.2e-44	1.32e-26	0
PL:I_<=210_dir	--	--	--	--	++	--	--	--	++	--	--	--	++	--	--	--	--	++
PL:I_<=210_q_value	1.75e-44	9.05e-62	2.83e-65	0.00392	1.49e-47	2.57e-18	8.55e-125	3.82e-07	0	7.65e-26	5.18e-118	1.78e-28	3.68e-286	3.33e-36	3.98e-35	2e-44	2.2e-26	0
PL:I_<=210_dir_new	---	----	----	--	+++	---	----	--	++++	---	----	---	++++	---	---	---	---	++++
PL:I_<=210_fold enrichment	0.508603	0.658326	0.593635	0.909468	1.53701	0.764254	0.566593	0.904086	2.29732	0.720312	0.426418	0.771004	1.69158	0.70297	0.725168	0.599474	0.717013	2.45384
PL:I_<=210_Log(Q)	-43.7582	-61.0433	-64.549	-2.40726	46.8278	-17.5892	-124.068	-6.41832	1.#INF0	-25.1163	-117.286	-27.7508	285.435	-35.4776	-34.4007	-43.699	-25.6576	1.#INF0
PL:II_211-315_m	4439	4439	4439	4439	4439	4439	4439	4439	4439	4439	4439	4439	4439	4439	4439	4439	4439	4439
PL:II_211-315_n	397	867	801	913	867	603	997	1549	1290	626	495	1079	2239	1010	794	404	1642	589
PL:II_211-315_expect	489.092	1234.63	972.875	640.324	538.847	823.807	1446.43	1430.11	738.653	843.276	863.729	1258.03	1473.96	1012.21	1111.52	712.498	828.33	774.445
PL:II_211-315_pval	2.78e-07	1.78e-45	8.48e-13	3.73e-36	1.4e-57	7.29e-23	4.11e-61	1.21e-05	1.07e-121	8.95e-22	9.99e-61	9.66e-12	4.25e-156	0.473713	1.02e-36	3.61e-50	4.05e-236	2.67e-17
PL:II_211-315_dir	--	--	--	++	++	--	--	++	++	--	--	--	++	-	--	--	++	--
PL:II_211-315_q_value	3.47e-07	2.97e-45	1.06e-12	1.86e-35	7e-57	3.64e-22	6.85e-61	1.51e-05	1.34e-121	1.49e-21	1.67e-60	1.61e-11	7.08e-156	0.474	5.1e-36	9.02e-50	2.03e-235	2.67e-17
PL:II_211-315_dir_new	--	---	---	+++	++++	---	----	++	++++	---	----	---	++++	-	---	---	++++	---
PL:II_211-315_fold enrichment	0.811708	0.702235	0.823333	1.42584	1.60899	0.731968	0.689283	1.08313	1.74642	0.742343	0.573097	0.857689	1.51903	0.99782	0.714337	0.567019	1.9823	0.760544
PL:II_211-315_Log(Q)	-6.45905	-44.5277	-11.9747	34.7293	56.1549	-21.4383	-60.1643	4.8203	120.874	-20.8263	-59.7786	-10.7932	155.15	-0.32448	-35.2924	-49.0446	234.694	-16.5735
PL:III_316-460_m	4479	4479	4479	4479	4479	4479	4479	4479	4479	4479	4479	4479	4479	4479	4479	4479	4479	4479
PL:III_316-460_n	673	1272	1109	694	456	900	1591	1589	399	918	882	1466	1213	1285	1379	596	757	462
PL:III_316-460_expect	493.5	1245.75	981.642	646.094	543.703	831.23	1459.47	1443	745.309	850.875	871.512	1269.37	1487.25	1021.33	1121.54	718.918	835.794	781.424
PL:III_316-460_pval	1.46e-20	0.16876	2.05e-07	0.0125915	2.86e-06	0.00180132	1.73e-06	1.2e-07	4.18e-61	0.00242628	0.336075	3.29e-13	4.19e-23	5.19e-25	1.08e-22	7.23e-09	0.000358345	1.66e-49
PL:III_316-460_dir	++	+	++	++	--	++	++	++	--	++	+	++	--	++	++	--	--	--
PL:III_316-460_q_value	2.43e-20	0.169	2.05e-07	0.0157	2.86e-06	0.0018	1.73e-06	3e-07	4.18e-61	0.00243	0.336	8.22e-13	4.19e-23	8.65e-25	1.8e-22	7.23e-09	0.000358	2.08e-49
PL:III_316-460_dir_new	+++	+	++	++	--	++	++	++	----	++	+	+++	---	+++	+++	--	--	---
PL:III_316-460_fold enrichment	1.36373	1.02107	1.12974	1.07415	0.838693	1.08273	1.09013	1.10118	0.535348	1.07889	1.01203	1.15491	0.815602	1.25817	1.22956	0.829024	0.905725	0.591228
PL:III_316-460_Log(Q)	19.6138	0.77273	6.68825	1.80301	-5.54363	2.74441	5.76195	6.52288	-60.3788	2.61506	0.47356	12.0849	-22.3778	24.063	21.7447	-8.14086	-3.4457	-48.683
PL:IV_461-720_m	4546	4546	4546	4546	4546	4546	4546	4546	4546	4546	4546	4546	4546	4546	4546	4546	4546	4546
PL:IV_461-720_n	750	1592	1201	442	273	1013	1830	1492	211	1015	1153	1411	967	1304	1298	880	595	469
PL:IV_461-720_expect	500.882	1264.39	996.326	655.758	551.836	843.664	1481.3	1464.58	756.458	863.603	884.549	1288.36	1509.49	1036.61	1138.31	729.672	848.297	793.113
PL:IV_461-720_pval	9.6e-37	5.1e-33	3.86e-16	5.43e-26	2.39e-52	6.97e-13	2.12e-34	0.169494	4.99e-163	1.59e-10	2.99e-28	3.92e-06	1.78e-86	2.06e-25	7.97e-10	1.46e-11	4.34e-29	2.41e-50
PL:IV_461-720_dir	++	++	++	--	--	++	++	+	--	++	++	++	--	++	++	++	--	--
PL:IV_461-720_q_value	2.4e-36	6.37e-33	6.43e-16	1.36e-25	5.98e-52	8.71e-13	2.65e-34	0.169	8.32e-163	1.99e-10	3.74e-28	3.92e-06	2.23e-86	5.15e-25	7.97e-10	1.83e-11	1.09e-28	4.02e-50
PL:IV_461-720_dir_new	+++	+++	+++	---	----	+++	+++	+	----	++	+++	++	----	+++	++	+++	---	---
PL:IV_461-720_fold enrichment	1.49736	1.25911	1.20543	0.674029	0.494712	1.20071	1.2354	1.01872	0.278931	1.17531	1.30349	1.09519	0.640613	1.25795	1.14028	1.20602	0.701406	0.591341
PL:IV_461-720_Log(Q)	35.6198	32.1955	15.1916	-24.8673	-51.2237	12.0599	33.5767	0.77085	-162.08	9.70169	27.4274	5.40671	-85.6527	24.2882	9.09854	10.7387	-27.9646	-49.3961
PL:V_>720_m	4504	4504	4504	4504	4504	4504	4504	4504	4504	4504	4504	4504	4504	4504	4504	4504	4504	4504
PL:V_>720_n	409	1704	1237	603	285	1020	2087	1301	96	1099	1480	1435	490	810	1345	1300	602	447
PL:V_>720_expect	496.254	1252.71	987.121	649.7	546.738	835.87	1467.61	1451.05	749.469	855.624	876.376	1276.45	1495.55	1027.03	1127.8	722.931	840.459	785.786
PL:V_>720_pval	1.26e-06	1.26e-60	3.71e-23	0.013786	2.98e-46	5.84e-15	2.34e-103	3.99e-08	1.26e-258	3.73e-24	2.15e-129	3.48e-09	5.53847588988037e-321	8.62e-19	1.08e-16	1.14e-134	4.48e-26	1.4e-55
PL:V_>720_dir	--	++	++	--	--	++	++	--	--	++	++	++	--	--	++	++	--	--
PL:V_>720_q_value	1.26e-06	3.15e-60	9.27e-23	0.0138	3.73e-46	9.73e-15	5.85e-103	2e-07	3.15e-258	9.32e-24	1.08e-128	4.35e-09	2.77e-320	1.08e-18	1.35e-16	5.7e-134	5.6e-26	3.5e-55
PL:V_>720_dir_new	--	++++	+++	--	---	+++	++++	--	----	+++	++++	++	----	---	+++	++++	---	----
PL:V_>720_fold enrichment	0.824175	1.36025	1.25314	0.928121	0.521274	1.22029	1.42204	0.896592	0.128091	1.28444	1.68877	1.12421	0.327639	0.788683	1.19259	1.79824	0.716275	0.568857
PL:V_>720_Log(Q)	-5.89963	59.5017	22.0327	-1.86056	-45.4289	14.0117	102.233	-6.70006	-257.502	23.0303	127.969	8.36151	-319.558	-17.9676	15.8697	133.244	-25.2518	-54.4559

## Sheet: G. gallus
Table S8-2. Raw data of the distribution of complex genes across different age categories in the five species (related to figure 2)																	DOT:IV	DOT:NoD
Name	ModAge:I_Ce	ModAge:II_Eu_Op	ModAge:III_EuMe	ModAge:IV_Ve	ModAge:V_NoGA	GA:I	GA:II	GA:III	GA:IV	LDT:I_Op_Bi	LDT:II_Ch_Ve	LDT:III_Eut	LDT:IV_Gallus gallus	DOT:I	DOT:II	DOT:III	14480	14480
M	14480	14480	14480	14480	14480	14480	14480	14480	14480	14480	14480	14480	14480	14480	14480	14480	1574	2153
N	1454	4032	3299	2287	3408	3267	6020	4342	352	4010	3830	5600	1040	3755	3968	3030	1442	1442
CRMN_I:0-1_m	1442	1442	1442	1442	1442	1442	1442	1442	1442	1442	1442	1442	1442	1442	1442	1442	133	182
CRMN_I:0-1_n	149	376	301	195	421	360	643	372	30	439	358	547	98	417	403	307	156.748	214.408
CRMN_I:0-1_expect	144.798	401.529	328.533	227.752	339.388	325.346	599.506	432.401	35.0541	399.338	381.413	557.68	103.569	373.944	395.156	301.744	0.0176029	0.00570296
CRMN_I:0-1_pval	0.362969	0.0599712	0.0359487	0.00635175	1.02e-07	0.0122699	0.00785812	0.000120719	0.208014	0.00793979	0.074069	0.28132	0.295935	0.00378272	0.32279	0.371017	--	--
CRMN_I:0-1_dir	+	-	--	--	++	++	++	--	-	++	-	-	-	++	+	+	0.000352	0.000125
CRMN_I:0-1_q_value	0.00562	0.00108	0.000671	0.000136	3.38e-09	0.000254	0.000166	3.13e-06	0.00343	0.000168	0.00132	0.00452	0.0047	8.44e-05	0.00506	0.00573	--	--
CRMN_I:0-1_dir_new	++	--	--	--	++	++	++	--	--	++	--	--	--	++	++	++	0.848497	0.848849
CRMN_I:0-1_fold	1.02902	0.93642	0.916194	0.856193	1.24047	1.10651	1.07255	0.860313	0.855819	1.09932	0.938615	0.98085	0.946229	1.11514	1.01985	1.01742	-3.45339	-3.90477
CRMN_I:0-1_Log(Q)	2.25036	-2.96557	-3.17348	-3.86549	8.47141	3.596	3.77862	-5.50481	-2.46438	3.77597	-2.87855	-2.34459	-2.32814	4.07347	2.2959	2.24218	3422	3422
CRMN_II:2-3_m	3422	3422	3422	3422	3422	3422	3422	3422	3422	3422	3422	3422	3422	3422	3422	3422	354	479
CRMN_II:2-3_n	349	976	768	496	833	837	1450	961	74	977	901	1296	248	891	1009	689	371.977	508.81
CRMN_II:2-3_expect	343.618	952.866	779.639	540.477	805.399	772.077	1422.68	1026.13	83.1867	947.667	905.128	1323.43	245.779	887.404	937.741	716.068	0.135817	0.052923
CRMN_II:2-3_pval	0.373786	0.161623	0.30227	0.00878912	0.105923	0.00136064	0.143587	0.00280694	0.134366	0.103935	0.436783	0.139701	0.445917	0.444315	0.00100411	0.100409	-	-
CRMN_II:2-3_dir	+	+	-	--	+	++	+	--	-	+	-	-	+	+	++	-	0.00233	0.000962
CRMN_II:2-3_q_value	0.00573	0.00268	0.00478	0.000184	0.00185	3.21e-05	0.00243	6.35e-05	0.00231	0.00182	0.00656	0.00238	0.00666	0.00665	2.43e-05	0.00177	--	--
CRMN_II:2-3_dir_new	++	++	--	--	++	++	++	--	--	++	--	--	++	++	++	--	0.951672	0.941413
CRMN_II:2-3_fold	1.01566	1.02428	0.985071	0.917707	1.03427	1.08409	1.0192	0.936531	0.889565	1.03095	0.995439	0.979277	1.00904	1.00405	1.07599	0.9622	-2.63346	-3.01672
CRMN_II:2-3_Log(Q)	2.24163	2.57109	-2.32032	-3.73548	2.73241	4.49362	2.61521	-4.19719	-2.63663	2.73911	-2.18321	-2.6227	2.17682	2.17709	4.61522	-2.75258	3775	3775
CRMN_III:4-5_m	3775	3775	3775	3775	3775	3775	3775	3775	3775	3775	3775	3775	3775	3775	3775	3775	457	559
CRMN_III:4-5_n	389	1093	803	604	886	861	1545	1125	108	1113	934	1448	280	980	1029	750	410.349	561.297
CRMN_III:4-5_expect	379.064	1051.16	860.064	596.231	888.481	851.721	1569.44	1131.98	91.768	1045.42	998.498	1459.94	271.133	978.945	1034.48	789.934	0.00270011	0.463099
CRMN_III:4-5_pval	0.275302	0.0406822	0.00517304	0.352078	0.465532	0.344868	0.178938	0.394959	0.0280339	0.00234753	0.00291118	0.328422	0.268769	0.489779	0.41696	0.0328583	++	-
CRMN_III:4-5_dir	+	++	--	+	-	+	-	-	++	++	--	-	+	+	-	--	6.16e-05	0.00683
CRMN_III:4-5_q_value	0.00445	0.000751	0.000114	0.00547	0.00685	0.00537	0.00296	0.00602	0.000545	5.43e-05	6.56e-05	0.00513	0.00439	0.00716	0.0063	0.00062	++	--
CRMN_III:4-5_dir_new	++	++	--	++	--	++	--	--	++	++	--	--	++	++	--	--	1.11369	0.995908
CRMN_III:4-5_fold	1.02621	1.0398	0.933652	1.01303	0.997208	1.01089	0.984427	0.993835	1.17688	1.06464	0.935405	0.991818	1.03271	1.00108	0.994707	0.949446	4.21009	-2.16556
CRMN_III:4-5_Log(Q)	2.35118	3.1246	-3.94139	2.26225	-2.16456	2.26988	-2.52833	-2.22035	3.26328	4.26487	-4.18331	-2.28975	2.35737	2.14506	-2.20076	-3.20763	5841	5841
CRMN_IV:da5_m	5841	5841	5841	5841	5841	5841	5841	5841	5841	5841	5841	5841	5841	5841	5841	5841	630	933
CRMN_IV:da5_n	567	1587	1427	992	1268	1209	2382	1884	140	1481	1637	2309	414	1467	1527	1284	634.926	868.486
CRMN_IV:da5_expect	586.52	1626.44	1330.76	922.539	1374.73	1317.86	2428.37	1751.49	141.991	1617.57	1544.96	2258.95	419.519	1514.71	1600.63	1222.25	0.405323	0.00118373
CRMN_IV:da5_pval	0.141802	0.0704519	5.73e-05	0.000700029	1.05e-05	5.27e-06	0.0574032	5.56e-07	0.436167	1.19e-07	0.000224365	0.0424393	0.371578	0.0339172	0.00270697	0.00543982	-	++
CRMN_IV:da5_dir	-	-	++	++	--	--	-	++	-	--	++	++	-	--	--	++	0.00614	2.82e-05
CRMN_IV:da5_q_value	0.00241	0.00126	1.54e-06	1.72e-05	2.95e-07	1.52e-07	0.00104	1.73e-08	0.00657	3.91e-09	5.69e-06	0.00078	0.00572	0.000635	6.15e-05	0.00012	--	++
CRMN_IV:da5_dir_new	--	--	++	++	--	--	--	++	--	--	++	++	--	--	--	++	0.992241	1.07428
CRMN_IV:da5_fold	0.966718	0.975748	1.07232	1.07529	0.922361	0.9174	0.980904	1.07565	0.985977	0.915571	1.05957	1.02216	0.986844	0.968504	0.954001	1.05052	-2.21174	4.54999
CRMN_IV:da5_Log(Q)	-2.6177	-2.89874	5.81239	4.76554	-6.53026	-6.81727	-2.983	7.76278	-2.18252	-8.40733	5.24454	3.10783	-2.24286	-3.19712	-4.21097	3.92147	2153	2153
DNIR:0_m	2153	2153	2153	2153	2153	2153	2153	2153	2153	2153	2153	2153	2153	2153	2153	2153	0	2153
DNIR:0_n	38	272	377	436	1030	120	481	835	222	298	374	857	624	0	0	0	234.035	320.125
DNIR:0_expect	216.192	599.509	490.521	340.049	506.728	485.763	895.101	645.603	52.3381	596.238	569.474	832.652	154.635	558.323	589.993	450.524	8.2e-118	0
DNIR:0_pval	6.17e-60	2.9e-74	5.57e-11	1.35e-09	4.35e-161	2.09e-117	1.9e-91	1.74e-21	9.26e-98	3.04e-61	4.61e-27	0.126429	5.07e-274	0	0	5.25e-241	--	++
DNIR:0_dir	--	--	--	++	++	--	--	++	++	--	--	+	++	--	--	--	2.28e-118	0
DNIR:0_q_value	8.81e-61	5e-75	2.21e-12	4.89e-11	1.67e-161	5.5e-118	4.13e-92	1.1e-22	2.1e-98	4.47e-62	3.44e-28	0.00219	4.23e-274	0	0	3.75e-241	----	++++
DNIR:0_dir_new	----	----	---	+++	++++	----	----	+++	++++	----	---	++	++++	----	----	----	0	6.7255
DNIR:0_fold	0.17577	0.453704	0.76857	1.28217	2.03265	0.247034	0.53737	1.29337	4.24165	0.4998	0.656746	1.02924	4.0353	0	0	0	-117.642	1.#INF0
DNIR:0_Log(Q)	-60.0548	-74.301	-11.6555	10.3106	160.776	-117.26	-91.384	21.9581	97.6768	-61.3496	-27.4634	2.65858	273.374	-1.#INF0	-1.#INF0	-240.426	7036	7036
DNIR:1_m	7036	7036	7036	7036	7036	7036	7036	7036	7036	7036	7036	7036	7036	7036	7036	7036	818	0
DNIR:1_n	812	2152	1526	1135	1411	1699	2989	2215	129	2231	1725	2754	326	2524	2403	1291	764.825	1046.17
DNIR:1_expect	706.515	1959.2	1603.02	1111.28	1655.99	1587.47	2925.19	2109.83	171.041	1948.51	1861.04	2721.1	505.348	1824.6	1928.1	1472.31	0.00245203	0
DNIR:1_pval	3.12e-09	4.89e-13	0.00120381	0.144877	3.83e-22	5.03e-06	0.0163438	7.29e-05	3.18e-06	5.19e-26	1.58e-07	0.134359	9.77e-32	2.4e-157	1.34e-70	6.62e-14	++	--
DNIR:1_dir	++	++	--	+	--	++	++	++	--	++	--	+	--	++	++	--	5.62e-05	0
DNIR:1_q_value	1.11e-10	2.13e-14	2.85e-05	0.00244	2.55e-23	1.46e-07	0.000331	1.93e-06	9.41e-08	3.71e-27	5.13e-09	0.00232	8.57e-33	8.57e-158	2.16e-71	3.15e-15	++	----
DNIR:1_dir_new	++	+++	--	++	---	++	++	++	--	+++	--	++	---	++++	++++	---	1.06953	0
DNIR:1_fold	1.1493	1.09841	0.951952	1.02134	0.85206	1.07025	1.02181	1.04985	0.754206	1.14498	0.9269	1.01209	0.6451	1.38332	1.24631	0.876852	4.24996	-1.#INF0
DNIR:1_Log(Q)	9.953	13.6724	-4.54475	2.61279	-22.5929	6.83499	3.48038	5.71476	-7.02649	26.431	-8.28989	2.63516	-32.067	157.067	70.6653	-14.5014	2487	2487
DNIR:2_m	2487	2487	2487	2487	2487	2487	2487	2487	2487	2487	2487	2487	2487	2487	2487	2487	306	0
DNIR:2_n	350	744	611	317	465	746	1132	608	1	766	725	948	48	673	807	701	270.341	369.787
DNIR:2_expect	249.731	692.513	566.617	392.802	585.338	561.121	1033.96	745.756	60.4575	688.734	657.818	961.823	178.624	644.937	681.52	520.415	0.00696106	3.87e-193
DNIR:2_pval	1.03e-12	0.00631028	0.0109434	1.67e-06	1.06e-10	1.42e-21	6.88e-06	1.03e-11	4.82e-28	8.84e-05	0.000472202	0.273568	3.45e-37	0.083277	5.56e-10	1.27e-21	++	--
DNIR:2_dir	++	++	++	--	--	++	++	--	--	++	++	-	--	+	++	++	0.000148	2.15e-193
DNIR:2_q_value	4.36e-14	0.000136	0.000228	5.03e-08	4.11e-12	9.1e-23	1.97e-07	4.15e-13	3.77e-29	2.31e-06	1.16e-05	0.00444	3.52e-38	0.00147	2.06e-11	8.25e-23	++	----
DNIR:2_dir_new	+++	++	++	--	---	+++	++	---	---	++	++	--	---	++	+++	+++	1.1319	0
DNIR:2_fold	1.40151	1.07435	1.07833	0.807023	0.794413	1.32948	1.09482	0.81528	0.0165406	1.11219	1.10213	0.985628	0.26872	1.04351	1.18412	1.347	3.82942	-192.668
DNIR:2_Log(Q)	13.3601	3.86647	3.64209	-7.29842	-11.3863	22.0408	6.70648	-12.3816	-28.4242	5.63561	4.9344	-2.35252	-37.4534	2.83229	10.6863	22.0837	2804	2804
DNIR:da2_m	2804	2804	2804	2804	2804	2804	2804	2804	2804	2804	2804	2804	2804	2804	2804	2804	450	0
DNIR:da2_n	254	864	785	399	502	702	1418	684	0	715	1006	1041	42	558	758	1038	304.799	416.921
DNIR:da2_expect	281.562	780.782	638.84	442.869	659.947	632.643	1165.75	840.813	68.1635	776.522	741.666	1084.42	201.392	727.142	768.389	586.749	3.92e-21	8.76e-221
DNIR:da2_pval	0.0281188	5.83e-05	3.63e-13	0.00581234	6.7e-16	0.000296037	6.07e-27	1.64e-13	4.4e-34	0.00196238	5.41e-35	0.0317292	2.91e-51	6.77e-17	0.321124	6.08e-109	++	--
DNIR:da2_dir	--	++	++	--	--	++	++	--	--	--	++	--	--	--	-	++	2.39e-22	5.47e-221
DNIR:da2_q_value	0.000545	1.56e-06	1.62e-14	0.000126	3.49e-17	7.48e-06	4.46e-28	7.45e-15	4e-35	4.61e-05	5.2e-36	0.000603	3.83e-52	3.72e-18	0.00505	1.45e-109	+++	----
DNIR:da2_dir_new	--	++	+++	--	---	++	+++	---	---	--	+++	--	----	---	--	++++	1.47638	0
DNIR:da2_fold	0.902111	1.10658	1.22879	0.900943	0.760667	1.10963	1.21638	0.813499	0	0.920772	1.35641	0.95996	0.208548	0.767388	0.98648	1.76907	21.6216	-220.262
DNIR:da2_Log(Q)	-3.26365	5.8072	13.7903	-3.89841	-16.4572	5.12635	27.3503	-14.1276	-34.3979	-4.33663	35.2838	-3.21953	-51.4169	-17.4295	-2.29678	108.839	2444	2444
GL:I_(0,3200]_m	2444	2444	2444	2444	2444	2444	2444	2444	2444	2444	2444	2444	2444	2444	2444	2444	354	698
GL:I_(0,3200]_n	137	347	465	553	942	307	702	912	217	456	349	1118	521	496	601	295	265.667	363.393
GL:I_(0,3200]_expect	245.413	680.539	556.82	386.01	575.218	551.419	1016.08	732.862	59.4122	676.826	646.445	945.193	175.536	633.786	669.737	511.417	6.92e-10	5.32e-84
GL:I_(0,3200]_pval	1.06e-17	3.47e-68	4.59e-07	9.84e-23	2.08e-75	9.48e-43	4.28e-47	8.35e-18	1.62e-81	8e-30	4.75e-56	3.26e-15	1.02e-147	6.45e-13	0.000310622	1.3e-35	++	++
GL:I_(0,3200]_dir	--	--	--	++	++	--	--	++	++	--	--	++	++	--	--	--	2.54e-11	1.06e-84
GL:I_(0,3200]_q_value	5.96e-19	5.42e-69	1.43e-08	6.74e-24	3.71e-76	1.03e-43	4.98e-48	4.74e-19	3e-82	6.9e-31	6.6e-57	1.65e-16	3.4e-148	2.78e-14	7.8e-06	1.27e-36	+++	++++
GL:I_(0,3200]_dir_new	---	----	--	+++	++++	---	---	+++	++++	---	----	+++	++++	---	--	---	1.3325	1.92078
GL:I_(0,3200]_fold	0.558243	0.50989	0.835099	1.4326	1.63764	0.556745	0.690889	1.24444	3.65245	0.673733	0.539876	1.18283	2.96805	0.782599	0.897367	0.576829	10.5945	83.9731
GL:I_(0,3200]_Log(Q)	-18.2251	-68.2659	-7.84334	23.1714	75.4301	-42.987	-47.303	18.3238	81.5229	-30.1614	-56.1806	15.7835	147.469	-13.5559	-5.10765	-35.8947	2996	2996
GL:II_(3200,8000]_m	2996	2996	2996	2996	2996	2996	2996	2996	2996	2996	2996	2996	2996	2996	2996	2996	314	473
GL:II_(3200,8000]_n	383	774	566	518	755	679	1098	1075	60	852	684	1269	191	929	736	544	325.67	445.469
GL:II_(3200,8000]_expect	300.841	834.245	682.583	473.194	705.136	675.962	1245.57	898.386	72.8309	829.693	792.45	1158.67	215.182	776.932	821.003	626.925	0.231511	0.060187
GL:II_(3200,8000]_pval	2.78e-08	0.00299926	4.02e-09	0.00668602	0.00875304	0.449414	3.84e-10	3.32e-15	0.0478675	0.158721	1.91e-07	2.02e-06	0.0287386	1.3e-12	4.48e-05	1.29e-05	-	+
GL:II_(3200,8000]_dir	++	--	--	++	++	+	--	++	--	+	--	++	--	++	--	--	0.00381	0.00108
GL:II_(3200,8000]_q_value	9.46e-10	6.72e-05	1.42e-10	0.000143	0.000184	0.00667	1.44e-11	1.66e-16	0.000873	0.00265	6.12e-09	6.05e-08	0.000553	5.46e-14	1.22e-06	3.6e-07	--	++
GL:II_(3200,8000]_dir_new	++	--	--	++	++	++	---	+++	--	++	--	++	--	+++	--	--	0.964166	1.0618
GL:II_(3200,8000]_fold	1.2731	0.927785	0.829203	1.09469	1.07072	1.00449	0.881521	1.19659	0.823826	1.02689	0.863146	1.09522	0.887619	1.19573	0.896464	0.867727	-2.41933	2.96557
GL:II_(3200,8000]_Log(Q)	9.0243	-4.17232	-9.84909	3.84508	3.73545	2.17601	-10.8406	15.7799	-3.05874	2.57752	-8.21312	7.2184	-3.25754	13.2626	-5.91457	-6.44329	2922	2922
GL:III_(8000,16500]_m	2922	2922	2922	2922	2922	2922	2922	2922	2922	2922	2922	2922	2922	2922	2922	2922	265	349
GL:III_(8000,16500]_n	386	910	626	386	614	793	1201	852	37	984	750	1062	126	915	824	569	317.626	434.466
GL:III_(8000,16500]_expect	293.411	813.64	665.724	461.506	687.719	659.266	1214.81	876.196	71.032	809.2	772.877	1130.06	209.867	757.742	800.725	611.441	0.000207833	2.2e-07
GL:III_(8000,16500]_pval	3.67e-10	5.59e-06	0.0259486	7.42e-06	0.00015544	4.1e-11	0.288189	0.142055	6.74e-07	9.31e-16	0.146687	0.00199017	8.35e-13	1.46e-13	0.145238	0.0159433	--	--
GL:III_(8000,16500]_dir	++	++	--	--	--	++	-	-	--	++	-	--	--	++	+	--	5.3e-06	7.01e-09
GL:III_(8000,16500]_q_value	1.39e-11	1.61e-07	0.000509	2.11e-07	3.99e-06	1.64e-12	0.00459	0.00241	2.08e-08	4.8e-17	0.00245	4.65e-05	3.57e-14	6.7e-15	0.00244	0.000324	--	--
GL:III_(8000,16500]_dir_new	+++	++	--	--	--	+++	--	--	--	+++	--	--	---	+++	++	--	0.834314	0.803285
GL:III_(8000,16500]_fold	1.31556	1.11843	0.94033	0.836391	0.892806	1.20285	0.988632	0.972385	0.520892	1.21602	0.9704	0.939777	0.600379	1.20753	1.02907	0.930589	-5.27557	-8.15451
GL:III_(8000,16500]_Log(Q)	10.8569	6.79417	-3.29346	-6.67614	-5.3995	11.7852	-2.33828	-2.6184	-7.68189	16.3189	-2.61031	-4.33255	-13.4475	14.1741	2.61317	-3.48939	3101	3101
GL:IV_(16500,38000]_m	3101	3101	3101	3101	3101	3101	3101	3101	3101	3101	3101	3101	3101	3101	3101	3101	282	345
GL:IV_(16500,38000]_n	341	1042	719	413	586	854	1407	778	26	986	958	1064	93	803	987	684	337.084	461.081
GL:IV_(16500,38000]_expect	311.385	863.483	706.505	489.778	729.849	699.652	1289.23	929.872	75.3834	858.771	820.223	1199.28	222.724	804.161	849.777	648.897	0.000150777	6.58e-12
GL:IV_(16500,38000]_pval	0.0256797	1.02e-15	0.280636	8.39e-06	1.59e-12	1.12e-13	7.64e-07	6.21e-12	3.95e-13	6.7e-09	2.29e-10	8.64e-09	8.13e-29	0.488654	4.04e-10	0.0429026	--	--
GL:IV_(16500,38000]_dir	++	++	+	--	--	++	++	--	--	++	++	--	--	-	++	++	3.89e-06	2.7e-13
GL:IV_(16500,38000]_q_value	0.000506	5.2e-17	0.00453	2.37e-07	6.62e-14	5.23e-15	2.34e-08	2.57e-13	1.75e-14	2.34e-10	8.81e-12	2.98e-10	6.45e-30	0.00717	1.51e-11	0.000786	--	---
GL:IV_(16500,38000]_dir_new	++	+++	++	--	---	+++	++	---	---	++	+++	--	---	--	+++	++	0.836587	0.748242
GL:IV_(16500,38000]_fold	1.09511	1.20674	1.01768	0.843239	0.802906	1.22061	1.09135	0.836675	0.344903	1.14815	1.16797	0.887198	0.417558	0.998556	1.16148	1.0541	-5.4105	-12.5692
GL:IV_(16500,38000]_Log(Q)	3.29627	16.2837	2.34425	-6.62524	-13.1788	14.2812	7.63012	-12.5907	-13.7575	9.63029	11.0551	-9.52588	-29.1903	-2.14478	10.8217	3.10471	3017	3017
GL:V_(38000,]_m	3017	3017	3017	3017	3017	3017	3017	3017	3017	3017	3017	3017	3017	3017	3017	3017	359	288
GL:V_(38000,]_n	207	959	923	417	511	634	1612	725	12	732	1089	1087	109	612	820	938	327.953	448.591
GL:V_(38000,]_expect	302.95	840.093	687.368	476.511	710.078	680.7	1254.31	904.683	73.3414	835.509	798.005	1166.8	216.691	782.378	826.758	631.32	0.0230928	3.53e-22
GL:V_(38000,]_pval	6.97e-12	4.29e-08	2.28e-29	0.000402842	3.55e-23	0.0115177	1.77e-49	2.18e-16	6.83e-22	9.88e-07	6.84e-40	0.000416238	3.56e-20	3.06e-16	0.387731	2.38e-50	++	--
GL:V_(38000,]_dir	--	++	++	--	--	--	++	--	--	--	++	--	--	--	-	++	0.000458	2.39e-23
GL:V_(38000,]_q_value	2.83e-13	1.44e-09	1.93e-30	1.01e-05	2.47e-24	0.000239	2.16e-50	1.17e-17	4.49e-23	3.01e-08	7.13e-41	1.03e-05	2.14e-21	1.63e-17	0.00593	3.05e-51	++	---
GL:V_(38000,]_dir_new	---	++	+++	--	---	--	+++	---	---	--	+++	--	---	---	--	++++	1.09467	0.64201
GL:V_(38000,]_fold	0.683281	1.14154	1.3428	0.875111	0.719639	0.931394	1.28517	0.801385	0.163618	0.876113	1.36465	0.931611	0.503021	0.78223	0.991826	1.48578	3.33895	-22.6225
GL:V_(38000,]_Log(Q)	-12.5477	8.84176	29.714	-4.99693	-23.6081	-3.62168	49.6658	-16.9311	-22.3474	-7.52112	40.1472	-4.98704	-20.6687	-16.7884	-2.22705	50.5155	2625	2625
PL:I_(0,210]_m	2625	2625	2625	2625	2625	2625	2625	2625	2625	2625	2625	2625	2625	2625	2625	2625	373	907
PL:I_(0,210]_n	165	530	396	507	1027	415	663	897	263	615	346	1100	564	520	496	329	285.342	390.306
PL:I_(0,210]_expect	263.588	730.939	598.058	414.598	617.818	592.257	1091.33	787.137	63.8122	726.951	694.32	1015.19	188.536	680.723	719.337	549.292	2.29e-09	1.4e-180
PL:I_(0,210]_pval	6.63e-14	2.17e-23	2.81e-27	5.03e-08	2.31e-88	2.3e-21	2.62e-82	1.68e-07	1.59e-122	2.62e-08	8.16e-73	9.9e-05	2.07e-166	3.67e-16	5.91e-29	1.22e-34	++	++
PL:I_(0,210]_dir	--	--	--	++	++	--	--	++	++	--	--	++	++	--	--	--	8.24e-11	6.36e-181
PL:I_(0,210]_q_value	3.13e-15	1.53e-24	2.13e-28	1.68e-09	4.81e-89	1.44e-22	5.04e-83	5.42e-09	4.68e-123	8.97e-10	1.36e-73	2.58e-06	8.62e-167	1.93e-17	4.77e-30	1.15e-35	+++	++++
PL:I_(0,210]_dir_new	---	---	---	++	++++	---	----	++	++++	--	----	++	++++	---	---	---	1.3072	2.32382
PL:I_(0,210]_fold	0.625978	0.725094	0.662144	1.22287	1.6623	0.70071	0.607514	1.13957	4.12147	0.845999	0.498329	1.08354	2.99147	0.763893	0.689524	0.598953	10.0842	180.196
PL:I_(0,210]_Log(Q)	-14.5048	-23.8158	-27.6719	8.77555	88.3176	-21.8424	-82.2977	8.26605	122.33	-9.04708	-72.8665	5.5887	166.064	-16.7141	-29.3218	-34.9389	2791	2791
PL:II_(210,340]_m	2791	2791	2791	2791	2791	2791	2791	2791	2791	2791	2791	2791	2791	2791	2791	2791	264	394
PL:II_(210,340]_n	326	739	624	521	581	627	1117	973	44	803	606	1199	183	897	789	447	303.386	414.988
PL:II_(210,340]_expect	280.256	777.162	635.878	440.816	656.887	629.71	1160.35	836.915	67.8475	772.922	738.227	1079.39	200.459	723.771	764.827	584.028	0.00383295	0.112129
PL:II_(210,340]_pval	0.000894001	0.037959	0.284478	2.97e-06	7.8e-05	0.456771	0.033373	3.41e-10	0.000415104	0.0821767	8.21e-11	1.45e-07	0.0821609	1.64e-16	0.131855	2.17e-13	--	-
PL:II_(210,340]_dir	++	--	-	++	--	-	--	++	--	+	--	++	-	++	+	--	8.52e-05	0.00195
PL:II_(210,340]_q_value	2.18e-05	0.000706	0.00456	8.84e-08	2.05e-06	0.00676	0.000627	1.3e-11	1.03e-05	0.00146	3.23e-12	4.74e-09	0.00146	8.91e-18	0.00228	9.77e-15	--	--
PL:II_(210,340]_dir_new	++	--	--	++	--	--	--	+++	--	++	---	++	--	+++	++	---	0.870178	0.949426
PL:II_(210,340]_fold	1.16322	0.950895	0.981321	1.1819	0.884474	0.995697	0.962643	1.1626	0.648513	1.03891	0.820885	1.11081	0.912907	1.23934	1.03161	0.765374	-4.06968	-2.70919
PL:II_(210,340]_Log(Q)	4.66145	-3.15147	-2.34114	7.05358	-5.68769	-2.17025	-3.20252	10.8856	-4.98607	2.83653	-11.4905	8.32435	-2.83507	17.05	2.64183	-14.0099	3078	3078
PL:III_(340,490]_m	3078	3078	3078	3078	3078	3078	3078	3078	3078	3078	3078	3078	3078	3078	3078	3078	267	365
PL:III_(340,490]_n	372	843	744	454	665	759	1276	939	34	846	825	1237	170	906	947	593	334.584	457.661
PL:III_(340,490]_expect	309.075	857.078	701.265	486.145	724.435	694.463	1279.67	922.975	74.8243	852.402	814.14	1190.39	221.072	798.197	843.474	644.084	3.79e-06	3.8e-08
PL:III_(340,490]_pval	1.74e-05	0.269569	0.0207955	0.0383147	0.00225802	0.00099796	0.448356	0.24537	3.86e-09	0.395083	0.316068	0.0273664	2.19e-05	4.19e-07	1.63e-06	0.0055173	--	--
PL:III_(340,490]_dir	++	-	++	--	--	++	-	+	--	-	+	++	--	++	++	--	1.11e-07	1.28e-09
PL:III_(340,490]_q_value	4.83e-07	0.00439	0.000414	0.00071	5.25e-05	2.42e-05	0.00667	0.00402	1.37e-10	0.006	0.00499	0.000534	5.98e-07	1.32e-08	4.94e-08	0.000121	--	--
PL:III_(340,490]_dir_new	++	--	++	--	--	++	--	++	--	--	++	++	--	++	++	--	0.798007	0.797533
PL:III_(340,490]_fold	1.20359	0.983574	1.06094	0.933877	0.917956	1.09293	0.997135	1.01736	0.454398	0.99249	1.01334	1.03916	0.768981	1.13506	1.12274	0.920687	-6.95539	-8.89151
PL:III_(340,490]_Log(Q)	6.31575	-2.3575	3.38273	-3.14903	-4.27974	4.61578	-2.17575	2.39551	-9.86366	-2.22154	2.30231	3.27205	-6.22304	7.88021	7.30633	-3.91724	2974	2974
PL:IV_(490,770]_m	2974	2974	2974	2974	2974	2974	2974	2974	2974	2974	2974	2974	2974	2974	2974	2974	265	267
PL:IV_(490,770]_n	407	872	716	402	577	723	1442	792	6	865	950	1083	76	894	864	684	323.279	442.198
PL:IV_(490,770]_expect	298.632	828.119	677.571	469.719	699.958	670.998	1236.43	891.789	72.2961	823.601	786.631	1150.17	213.602	771.227	814.975	622.322	4.92e-05	1.34e-26
PL:IV_(490,770]_pval	4.7e-13	0.0235644	0.0318712	5.99e-05	7.99e-10	0.00585418	7.89e-18	3.5e-06	2.25e-27	0.0303827	3.5e-14	0.00237974	4.04e-34	6.95e-09	0.01287	0.001069	--	--
PL:IV_(490,770]_dir	++	++	++	--	--	++	++	--	--	++	++	--	--	++	++	++	1.33e-06	9.71e-28
PL:IV_(490,770]_q_value	2.06e-14	0.000466	0.000604	1.59e-06	2.92e-11	0.000127	4.53e-19	1.03e-07	1.73e-28	0.00058	1.7e-15	5.48e-05	3.74e-35	2.41e-10	0.000264	2.57e-05	--	---
PL:IV_(490,770]_dir_new	+++	++	++	--	---	++	+++	--	---	++	+++	--	---	++	++	++	0.819726	0.603802
PL:IV_(490,770]_fold	1.36288	1.05299	1.05672	0.85583	0.824335	1.0775	1.16626	0.888102	0.082992	1.05027	1.20768	0.941603	0.355802	1.15919	1.06016	1.09911	-5.87624	-27.0128
PL:IV_(490,770]_Log(Q)	13.6858	3.33189	3.21923	-5.79776	-10.5352	3.89718	18.3435	-6.98741	-27.7618	3.23671	14.7698	-4.26096	-34.427	9.61741	3.57884	4.59012	3012	3012
PL:V_(770,]_m	3012	3012	3012	3012	3012	3012	3012	3012	3012	3012	3012	3012	3012	3012	3012	3012	405	220
PL:V_(770,]_n	184	1048	819	403	558	743	1522	741	5	881	1103	981	47	538	872	977	327.409	447.848
PL:V_(770,]_expect	302.448	838.701	686.228	475.721	708.902	679.572	1252.23	903.184	73.2199	834.124	796.682	1164.86	216.331	781.081	825.388	630.273	3.52e-07	7.57e-45
PL:V_(770,]_pval	1.38e-17	3.13e-21	9.95e-11	1.92e-05	6.54e-14	0.00110186	4.6e-29	1.19e-13	4.79e-29	0.0172064	5.94e-44	3.83e-15	4.19e-54	8.53e-32	0.0174304	2e-63	++	--
PL:V_(770,]_dir	--	++	++	--	--	++	++	--	--	++	++	--	--	--	++	++	1.11e-08	8.6e-46
PL:V_(770,]_q_value	7.67e-19	1.93e-22	3.89e-12	5.27e-07	3.14e-15	2.64e-05	3.83e-30	5.51e-15	3.93e-30	0.000347	6.6e-45	1.9e-16	5.66e-55	7.62e-33	0.00035	3.03e-64	++	---
PL:V_(770,]_dir_new	---	+++	+++	--	---	++	+++	---	---	++	+++	---	----	---	++	++++	1.23698	0.491238
PL:V_(770,]_fold	0.608369	1.24955	1.19348	0.847135	0.787133	1.09334	1.21544	0.820431	0.0682875	1.0562	1.38449	0.84216	0.217259	0.688789	1.05647	1.55012	7.95314	-45.0654
PL:V_(770,]_Log(Q)	-18.1154	21.714	11.4104	-6.2778	-14.5025	4.57905	29.4164	-14.2589	-29.406	3.45979	44.1805	-15.7221	-54.247	-32.1183	3.45592	63.5185

## Sheet: D. rerio
Table S8-3. Raw data of the distribution of complex genes across different age categories in the five species (related to figure 2)
Name	Mod:I_Ce	Mod:II_Eu	Mod:III_Eume	Mod:IV_Ve	Mod:V_Tel	GOT:I	GOT:II	GOT:III	GOT:IV	LDT:_I_Op	LDT:_II_Bi,Ch,Ve	LDT:_III_Eut	LDT:_IV_Otophysi	DOT:I_Ce	DOT:II_Eu	DOT:III_Me	DOT:IV_Ch	DOT:NoD
M	25638	25638	25638	25638	25638	25638	25638	25638	25638	25638	25638	25638	25638	25638	25638	25638	25638	25638
N	2721	7114	6236	2360	413	4944	9922	4828	5944	1055	6054	10980	7549	6456	7179	4981	2725	4297
CRMN:0_m	1008	1008	1008	1008	1008	1008	1008	1008	1008	1008	1008	1008	1008	1008	1008	1008	1008	1008
CRMN:0_n	111	249	214	106	20	178	394	197	239	36	225	431	316	253	292	178	85	200
CRMN:0_expect	106.981	279.699	245.179	92.7873	16.2378	194.381	390.1	189.821	233.698	41.4791	238.023	431.697	296.801	253.828	282.254	195.836	107.138	168.944
CRMN:0_pval	0.352696	0.0143809	0.010035	0.0806999	0.198984	0.0969586	0.410408	0.289632	0.355299	0.212535	0.171833	0.495477	0.0942214	0.49256	0.253214	0.0783841	0.0103504	0.00492258
CRMN:0_dir	+	--	--	+	+	-	+	+	+	-	-	-	+	-	+	-	--	++
CRMN:0_fold_enrichment	1.03757	0.890244	0.872833	1.1424	1.2317	0.915725	1.01	1.03782	1.02269	0.867908	0.945287	0.998386	1.06469	0.996737	1.03453	0.908923	0.79337	1.18383
CRMN:0_q_value	0.494	0.0336	0.0702	0.565	0.696	0.17	0.41	0.405	0.415	0.372	0.301	0.495	0.132	0.493	0.354	0.549	0.0725	0.0172
CRMN:0_dir_new	+	--	-	+	+	-	+	+	+	-	-	-	+	-	+	-	-	++
CRMN:0_fold	1.03757	0.890244	0.872833	1.1424	1.2317	0.915725	1.01	1.03782	1.02269	0.867908	0.945287	0.998386	1.06469	0.996737	1.03453	0.908923	0.79337	1.18383
CRMN:1_m	6971	6971	6971	6971	6971	6971	6971	6971	6971	6971	6971	6971	6971	6971	6971	6971	6971	6971
CRMN:1_n	721	1851	1648	643	109	1274	2646	1329	1722	246	1574	2940	2211	1705	1888	1391	780	1207
CRMN:1_expect	739.843	1934.3	1695.58	641.687	112.295	1344.28	2697.8	1312.74	1616.18	286.856	1646.09	2985.47	2052.58	1755.39	1951.98	1354.34	740.93	1168.36
CRMN:1_pval	0.201833	0.00463306	0.061547	0.483051	0.380507	0.00636098	0.069562	0.285349	0.000242962	0.00192638	0.00883904	0.100988	6.41e-07	0.0531068	0.0234312	0.09995	0.0399685	0.0761629
CRMN:1_dir	-	--	-	+	-	--	-	+	++	--	--	-	++	-	--	+	++	+
CRMN:1_fold_enrichment	0.974531	0.956933	0.971942	1.00205	0.970656	0.94772	0.980798	1.01239	1.06548	0.857574	0.956206	0.984768	1.07718	0.971292	0.967224	1.02707	1.05273	1.03307
CRMN:1_q_value	0.706	0.0324	0.108	0.483	0.533	0.0445	0.122	0.499	0.00085	0.0135	0.0309	0.353	2.24e-06	0.186	0.164	0.35	0.14	0.178
CRMN:1_dir_new	-	--	-	+	-	--	-	+	++	--	--	-	++	-	-	+	+	+
CRMN:1_fold	0.974531	0.956933	0.971942	1.00205	0.970656	0.94772	0.980798	1.01239	1.06548	0.857574	0.956206	0.984768	1.07718	0.971292	0.967224	1.02707	1.05273	1.03307
CRMN:2_m	7445	7445	7445	7445	7445	7445	7445	7445	7445	7445	7445	7445	7445	7445	7445	7445	7445	7445
CRMN:2_n	787	2047	1862	661	126	1477	2844	1413	1711	318	1782	3205	2140	1859	2111	1474	771	1230
CRMN:2_expect	790.149	2065.83	1810.87	685.319	119.931	1435.68	2881.24	1402	1726.07	306.361	1758.02	3188.47	2192.15	1874.75	2084.7	1446.43	791.311	1247.8
CRMN:2_pval	0.453865	0.286874	0.0524214	0.12833	0.269871	0.0775387	0.149661	0.35538	0.317689	0.219667	0.223261	0.327872	0.0593479	0.314682	0.214544	0.173217	0.188402	0.262289
CRMN:2_dir	-	-	+	-	+	+	-	+	-	+	+	+	-	-	+	+	-	-
CRMN:2_fold_enrichment	0.996014	0.990885	1.02824	0.964515	1.05061	1.02878	0.987074	1.00785	0.991267	1.03799	1.01364	1.00518	0.976211	0.991597	1.01261	1.01906	0.974333	0.985733
CRMN:2_q_value	0.53	0.287	0.183	0.449	0.472	0.181	0.21	0.355	0.556	0.308	0.313	0.459	0.104	0.441	0.501	0.303	0.33	0.459
CRMN:2_dir_new	-	-	+	-	+	+	-	+	-	+	+	+	-	-	+	+	-	-
CRMN:2_fold	0.996014	0.990885	1.02824	0.964515	1.05061	1.02878	0.987074	1.00785	0.991267	1.03799	1.01364	1.00518	0.976211	0.991597	1.01261	1.01906	0.974333	0.985733
CRMN:3_m	5114	5114	5114	5114	5114	5114	5114	5114	5114	5114	5114	5114	5114	5114	5114	5114	5114	5114
CRMN:3_n	561	1472	1264	479	70	984	1996	951	1183	222	1195	2196	1501	1292	1455	964	547	856
CRMN:3_expect	542.757	1419.03	1243.89	470.748	82.3809	986.177	1979.14	963.039	1185.65	210.44	1207.59	2190.18	1505.8	1287.78	1431.99	993.558	543.554	857.121
CRMN:3_pval	0.183765	0.0337724	0.237244	0.336257	0.0680482	0.474479	0.299588	0.32301	0.469102	0.191613	0.32878	0.433053	0.441998	0.445963	0.216505	0.125353	0.439094	0.490754
CRMN:3_dir	+	++	+	+	-	-	+	-	-	+	-	+	-	+	+	-	+	-
CRMN:3_fold_enrichment	1.03361	1.03733	1.01617	1.01753	0.849711	0.997792	1.00852	0.987499	0.997768	1.05493	0.989575	1.00266	0.996815	1.00328	1.01607	0.970251	1.00634	0.998693
CRMN:3_q_value	1	0.0591	0.277	0.471	0.476	0.474	0.35	0.377	0.469	0.447	0.384	0.505	0.516	0.52	0.379	0.292	0.439	0.491
CRMN:3_dir_new	+	+	+	+	-	-	+	-	-	+	-	+	-	+	+	-	+	-
CRMN:3_fold	1.03361	1.03733	1.01617	1.01753	0.849711	0.997792	1.00852	0.987499	0.997768	1.05493	0.989575	1.00266	0.996815	1.00328	1.01607	0.970251	1.00634	0.998693
CRMN:4_m	2836	2836	2836	2836	2836	2836	2836	2836	2836	2836	2836	2836	2836	2836	2836	2836	2836	2836
CRMN:4_n	293	843	672	276	51	580	1058	551	647	133	674	1197	832	739	779	543	306	469
CRMN:4_expect	300.989	786.93	689.808	261.056	45.6848	546.891	1097.54	534.059	657.508	116.701	669.676	1214.58	835.048	714.144	794.12	550.984	301.431	475.321
CRMN:4_pval	0.315954	0.00697377	0.211232	0.159879	0.220646	0.0505944	0.0550217	0.20086	0.319313	0.0585561	0.427636	0.246141	0.456599	0.132085	0.258866	0.35451	0.393976	0.379742
CRMN:4_dir	-	++	-	+	+	+	-	+	-	+	+	-	-	+	-	-	+	-
CRMN:4_fold_enrichment	0.973457	1.07125	0.974184	1.05724	1.11634	1.06054	0.963972	1.03172	0.984019	1.13966	1.00646	0.98553	0.99635	1.03481	0.98096	0.98551	1.01516	0.986701
CRMN:4_q_value	0.553	0.0244	0.296	0.28	0.515	0.177	0.128	0.469	0.447	0.205	0.428	0.431	0.457	0.308	0.302	0.414	0.46	0.443
CRMN:4_dir_new	-	++	-	+	+	+	-	+	-	+	+	-	-	+	-	-	+	-
CRMN:4_fold	0.973457	1.07125	0.974184	1.05724	1.11634	1.06054	0.963972	1.03172	0.984019	1.13966	1.00646	0.98553	0.99635	1.03481	0.98096	0.98551	1.01516	0.986701
CRMN:5_m	1321	1321	1321	1321	1321	1321	1321	1321	1321	1321	1321	1321	1321	1321	1321	1321	1321	1321
CRMN:5_n	141	379	346	110	23	261	560	226	274	57	342	585	337	343	372	244	146	216
CRMN:5_expect	140.2	366.549	321.31	121.599	21.2799	254.74	511.232	248.763	306.265	54.359	311.933	565.745	388.963	332.646	369.899	256.646	140.406	221.403
CRMN:5_pval	0.48471	0.224879	0.0564352	0.138507	0.38067	0.338015	0.00265544	0.0526136	0.0159145	0.373677	0.0254386	0.142178	0.000623704	0.259727	0.458248	0.193325	0.317273	0.357803
CRMN:5_dir	+	+	+	-	+	+	++	-	--	+	++	+	--	+	+	-	+	-
CRMN:5_fold_enrichment	1.00571	1.03397	1.07684	0.904611	1.08083	1.02457	1.09539	0.908495	0.89465	1.04859	1.09639	1.03403	0.866407	1.03113	1.00568	0.950724	1.03984	0.975595
CRMN:5_q_value	0.485	0.262	0.132	0.323	0.444	0.394	0.00929	0.368	0.0371	0.374	0.0594	0.332	0.00146	0.455	0.458	0.271	0.444	0.501
CRMN:5_dir_new	+	+	+	-	+	+	++	-	--	+	+	+	--	+	+	-	+	-
CRMN:5_fold	1.00571	1.03397	1.07684	0.904611	1.08083	1.02457	1.09539	0.908495	0.89465	1.04859	1.09639	1.03403	0.866407	1.03113	1.00568	0.950724	1.03984	0.975595
CRMN:>5_m	943	943	943	943	943	943	943	943	943	943	943	943	943	943	943	943	943	943
CRMN:>5_n	107	273	230	85	14	190	424	161	168	43	262	426	212	265	282	187	90	119
CRMN:>5_expect	100.082	261.662	229.368	86.804	15.1907	181.847	364.944	177.58	218.628	38.8043	222.674	403.859	277.662	237.46	264.053	183.208	100.229	158.049
CRMN:>5_pval	0.242519	0.210438	0.493495	0.446127	0.443023	0.258403	3.76e-05	0.0849987	2.57e-05	0.263704	0.00141539	0.0735828	5.89e-07	0.0202303	0.0992012	0.388446	0.147088	0.000203442
CRMN:>5_dir	+	+	+	-	-	+	++	-	--	+	++	+	--	++	+	+	-	--
CRMN:>5_fold_enrichment	1.06912	1.04333	1.00275	0.979218	0.921617	1.04483	1.16182	0.906632	0.768428	1.10812	1.17661	1.05482	0.763517	1.11598	1.06797	1.0207	0.897942	0.752929
CRMN:>5_q_value	0.566	0.295	0.493	0.52	0.443	0.362	0.000263	0.297	0.00018	0.308	0.00991	0.515	4.12e-06	0.142	0.347	0.388	0.343	0.00142
CRMN:>5_dir_new	+	+	+	-	-	+	++	-	--	+	++	+	--	+	+	+	-	--
CRMN:>5_fold	1.06912	1.04333	1.00275	0.979218	0.921617	1.04483	1.16182	0.906632	0.768428	1.10812	1.17661	1.05482	0.763517	1.11598	1.06797	1.0207	0.897942	0.752929
DNIR:0_m	4297	4297	4297	4297	4297	4297	4297	4297	4297	4297	4297	4297	4297	4297	4297	4297	4297	4297
DNIR:0_n	77	552	767	500	90	257	988	766	2286	42	711	1386	2158	0	0	0	0	4297
DNIR:0_expect	456.047	1192.33	1045.17	395.543	69.2199	828.628	1662.95	809.186	996.231	176.821	1014.67	1840.28	1265.23	1082.04	1203.22	834.829	456.718	720.189
DNIR:0_pval	1.04e-129	5.33e-143	4.8e-29	2.47e-09	0.00445518	7.45e-160	4.39e-126	0.0334237	0	1.39e-39	3.29e-35	1.35e-54	5.35e-219	0	0	0	1.44e-231	0
DNIR:0_dir	--	--	--	++	++	--	--	--	++	--	--	--	++	--	--	--	--	++
DNIR:0_fold_enrichment	0.168842	0.462961	0.733851	1.26409	1.3002	0.310151	0.594123	0.94663	2.29465	0.237528	0.700722	0.753147	1.70561	0	0	0	0	5.96649
DNIR:0_q_value	4.16e-129	2.13e-142	1.92e-28	4.94e-09	0.00891	2.98e-159	1.76e-125	0.0668	0	5.56e-39	1.32e-34	5.4e-54	2.14e-218	0	0	0	5.76e-231	0
DNIR:0_dir_new	----	----	---	++	++	----	----	-	++++	---	---	----	++++	----	----	----	----	++++
DNIR:0_fold	0.168842	0.462961	0.733851	1.26409	1.3002	0.310151	0.594123	0.94663	2.29465	0.237528	0.700722	0.753147	1.70561	0	0	0	0	5.96649
DNIR:1_m	12255	12255	12255	12255	12255	12255	12255	12255	12255	12255	12255	12255	12255	12255	12255	12255	12255	12255
DNIR:1_n	1507	3769	3129	1193	205	2679	4860	2389	2327	621	3110	5276	3248	4528	4516	2136	1075	0
DNIR:1_expect	1300.64	3400.5	2980.82	1128.08	197.415	2363.24	4742.73	2307.79	2841.24	504.291	2893.82	5248.46	3608.43	3085.98	3431.57	2380.92	1302.55	2053.97
DNIR:1_pval	3.29e-17	4.65e-25	8.45e-06	0.00267903	0.24073	8.62e-24	0.00136228	0.00493445	5.34e-53	1.24e-13	1.1e-10	0.247194	2.37e-23	0	1.11e-201	5.07e-15	1.12e-20	0
DNIR:1_dir	++	++	++	++	+	++	++	++	--	++	++	+	--	++	++	--	--	--
DNIR:1_fold_enrichment	1.15866	1.10837	1.04971	1.05755	1.03842	1.13361	1.02473	1.03519	0.819009	1.23143	1.0747	1.00525	0.900114	1.46728	1.31601	0.89713	0.825302	0
DNIR:1_q_value	4.39e-17	9.3e-25	1.69e-05	0.00357	0.321	1.72e-23	0.00136	0.0197	7.12e-53	2.48e-13	2.2e-10	0.247	3.16e-23	0	2.22e-201	5.07e-15	1.49e-20	0
DNIR:1_dir_new	+++	+++	++	++	+	+++	++	++	----	+++	++	+	---	++++	++++	---	---	----
DNIR:1_fold	1.15866	1.10837	1.04971	1.05755	1.03842	1.13361	1.02473	1.03519	0.819009	1.23143	1.0747	1.00525	0.900114	1.46728	1.31601	0.89713	0.825302	0
DNIR:2_m	4315	4315	4315	4315	4315	4315	4315	4315	4315	4315	4315	4315	4315	4315	4315	4315	4315	4315
DNIR:2_n	624	1310	1117	376	67	1046	1896	783	590	240	1063	2050	962	1084	1352	1260	619	0
DNIR:2_expect	457.958	1197.32	1049.55	397.199	69.5099	832.099	1669.92	812.576	1000.4	177.562	1018.92	1847.99	1270.53	1086.58	1208.26	838.327	458.631	723.206
DNIR:2_pval	2.56e-18	1.64e-05	0.00476292	0.115548	0.400059	5.49e-19	7.49e-15	0.10692	3.62e-65	2.67e-07	0.0437577	6.09e-12	4.71e-31	0.469017	6.49e-08	1.56e-65	3.17e-17	0
DNIR:2_dir	++	++	++	-	-	++	++	-	--	++	++	++	--	-	++	++	++	--
DNIR:2_fold_enrichment	1.36257	1.09411	1.06427	0.946628	0.963891	1.25706	1.13538	0.963602	0.589762	1.35164	1.04326	1.10931	0.757162	0.997629	1.11896	1.50299	1.34967	0
DNIR:2_q_value	5.12e-18	1.64e-05	0.00635	0.116	0.4	7.32e-19	9.99e-15	0.143	7.24e-65	3.56e-07	0.0583	8.12e-12	9.42e-31	0.469	8.65e-08	2.08e-65	3.17e-17	0
DNIR:2_dir_new	+++	++	++	-	-	+++	+++	-	----	++	+	+++	---	-	++	++++	+++	----
DNIR:2_fold	1.36257	1.09411	1.06427	0.946628	0.963891	1.25706	1.13538	0.963602	0.589762	1.35164	1.04326	1.10931	0.757162	0.997629	1.11896	1.50299	1.34967	0
DNIR:>2_m	4771	4771	4771	4771	4771	4771	4771	4771	4771	4771	4771	4771	4771	4771	4771	4771	4771	4771
DNIR:>2_n	513	1483	1223	291	51	962	2178	890	741	152	1170	2268	1181	844	1311	1585	1031	0
DNIR:>2_expect	506.353	1323.85	1160.46	439.175	76.8556	920.034	1846.39	898.447	1106.12	196.326	1126.59	2043.28	1404.8	1201.4	1335.95	926.919	507.098	799.633
DNIR:>2_pval	0.372939	8.63e-09	0.0103924	4.99e-18	0.000364719	0.0462888	1.19e-27	0.373046	4.26e-47	0.000135636	0.0528462	2.07e-13	8.29e-16	2.11e-42	0.191238	6.53e-142	1.53e-139	0
DNIR:>2_dir	+	++	++	--	--	++	++	-	--	--	+	++	--	--	-	++	++	--
DNIR:>2_fold_enrichment	1.01313	1.12022	1.05389	0.662607	0.663582	1.04561	1.1796	0.990598	0.669906	0.774223	1.03853	1.10998	0.840689	0.702512	0.981326	1.70997	2.03314	0
DNIR:>2_q_value	0.373	1.15e-08	0.0104	2e-17	0.00146	0.0463	2.38e-27	0.373	4.26e-47	0.000136	0.0528	4.14e-13	8.29e-16	2.81e-42	0.191	1.31e-141	3.06e-139	0
DNIR:>2_dir_new	+	++	++	---	--	++	+++	-	---	--	+	+++	---	---	-	++++	++++	----
DNIR:>2_fold	1.01313	1.12022	1.05389	0.662607	0.663582	1.04561	1.1796	0.990598	0.669906	0.774223	1.03853	1.10998	0.840689	0.702512	0.981326	1.70997	2.03314	0
GL:_I_(0,4000]_m	5189	5189	5189	5189	5189	5189	5189	5189	5189	5189	5189	5189	5189	5189	5189	5189	5189	5189
GL:_I_(0,4000]_n	233	773	1376	622	127	505	1204	1044	2436	78	575	1570	2966	1115	1408	633	525	1508
GL:_I_(0,4000]_expect	550.716	1439.84	1262.13	477.652	83.5891	1000.64	2008.16	977.162	1203.04	213.527	1225.3	2222.3	1527.88	1306.66	1452.99	1008.13	551.526	869.691
GL:_I_(0,4000]_pval	1.67e-68	1.89e-130	2.26e-05	2.93e-14	2.32e-07	5.23e-96	1.52e-153	0.00435335	0	3.85e-32	6.2e-142	4.25e-96	0	2.04e-12	0.0614871	1.47e-53	0.0941633	6.87e-140
GL:_I_(0,4000]_dir	--	--	++	++	++	--	--	++	++	--	--	--	++	--	-	--	-	++
GL:_I_(0,4000]_fold_enrichment	0.423085	0.536866	1.09022	1.3022	1.51934	0.504677	0.599553	1.0684	2.02488	0.365294	0.469273	0.706477	1.94125	0.85332	0.969034	0.627896	0.951904	1.73395
GL:_I_(0,4000]_q_value	8.35e-68	9.45e-130	3.77e-05	1.46e-13	5.8e-07	2.62e-95	7.6e-153	0.0218	0	1.92e-31	3.1e-141	2.12e-95	0	3.4e-12	0.0769	3.68e-53	0.157	3.43e-139
GL:_I_(0,4000]_dir_new	----	----	++	+++	++	----	----	++	++++	---	----	----	++++	---	-	----	-	++++
GL:_I_(0,4000]_fold	0.423085	0.536866	1.09022	1.3022	1.51934	0.504677	0.599553	1.0684	2.02488	0.365294	0.469273	0.706477	1.94125	0.85332	0.969034	0.627896	0.951904	1.73395
GL:_II_(4000,9000]_m	4990	4990	4990	4990	4990	4990	4990	4990	4990	4990	4990	4990	4990	4990	4990	4990	4990	4990
GL:_II_(4000,9000]_n	563	1329	1120	504	105	882	1709	971	1428	290	1067	1916	1717	1381	1183	883	494	1049
GL:_II_(4000,9000]_expect	529.596	1384.62	1213.73	459.334	80.3834	962.265	1931.15	939.688	1156.9	205.338	1178.31	2137.07	1469.28	1256.55	1397.27	969.467	530.375	836.338
GL:_II_(4000,9000]_pval	0.0466874	0.0258045	0.000280828	0.00844371	0.00167115	0.000656147	2.58e-13	0.10715	1.5e-23	7.16e-11	1.67e-05	8.44e-13	1.31e-17	3.89e-06	1.41e-14	0.000274626	0.0324289	9.78e-19
GL:_II_(4000,9000]_dir	++	--	--	++	++	--	--	+	++	++	--	--	++	++	--	--	--	++
GL:_II_(4000,9000]_fold_enrichment	1.06307	0.959831	0.922774	1.09724	1.30624	0.916587	0.884966	1.03332	1.23433	1.41231	0.905536	0.896555	1.1686	1.09904	0.846651	0.91081	0.931417	1.25428
GL:_II_(4000,9000]_q_value	0.0467	0.0258	0.000351	0.00844	0.00279	0.00082	3.22e-13	0.134	1.87e-23	1.79e-10	1.67e-05	1.06e-12	1.64e-17	4.86e-06	7.05e-14	0.000343	0.0811	1.22e-18
GL:_II_(4000,9000]_dir_new	++	--	--	++	++	--	---	+	+++	++	--	---	+++	++	---	--	-	+++
GL:_II_(4000,9000]_fold	1.06307	0.959831	0.922774	1.09724	1.30624	0.916587	0.884966	1.03332	1.23433	1.41231	0.905536	0.896555	1.1686	1.09904	0.846651	0.91081	0.931417	1.25428
GL:_III_(9000,17000]_m	4925	4925	4925	4925	4925	4925	4925	4925	4925	4925	4925	4925	4925	4925	4925	4925	4925	4925
GL:_III_(9000,17000]_n	723	1565	1080	392	72	1136	1911	937	941	256	1375	2076	1218	1440	1379	866	524	716
GL:_III_(9000,17000]_expect	522.698	1366.58	1197.92	453.35	79.3363	949.731	1905.99	927.448	1141.83	202.663	1162.96	2109.23	1450.15	1240.18	1379.07	956.838	523.466	825.444
GL:_III_(9000,17000]_pval	1.77e-23	2.01e-12	6.05e-06	0.000353584	0.195535	1.07e-13	0.441397	0.355951	9.8e-15	2.02e-05	3.51e-15	0.147153	1.65e-16	3.2e-13	0.506706	0.000130176	0.497648	1.38e-06
GL:_III_(9000,17000]_dir	++	++	--	--	-	++	+	+	--	++	++	-	--	++	-	--	+	--
GL:_III_(9000,17000]_fold_enrichment	1.38321	1.14519	0.901562	0.864673	0.907529	1.19613	1.00263	1.0103	0.824117	1.26318	1.18233	0.984244	0.839916	1.16112	0.99995	0.905064	1.00102	0.867412
GL:_III_(9000,17000]_q_value	4.43e-23	2.51e-12	1.51e-05	0.000589	0.196	1.78e-13	0.441	0.356	9.8e-15	3.37e-05	4.39e-15	0.147	1.65e-16	8e-13	0.507	0.000217	0.498	1.38e-06
GL:_III_(9000,17000]_dir_new	+++	+++	--	--	-	+++	+	+	---	++	+++	-	---	+++	-	--	+	--
GL:_III_(9000,17000]_fold	1.38321	1.14519	0.901562	0.864673	0.907529	1.19613	1.00263	1.0103	0.824117	1.26318	1.18233	0.984244	0.839916	1.16112	0.99995	0.905064	1.00102	0.867412
GL:_IV_(17000,37000]_m	5270	5270	5270	5270	5270	5270	5270	5270	5270	5270	5270	5270	5270	5270	5270	5270	5270	5270
GL:_IV_(17000,37000]_n	716	1767	1218	405	67	1340	2323	934	673	265	1546	2525	934	1436	1614	1059	575	586
GL:_IV_(17000,37000]_expect	559.313	1462.31	1281.84	485.108	84.8939	1016.26	2039.51	992.416	1221.81	216.86	1244.43	2256.99	1551.73	1327.06	1475.67	1023.87	560.135	883.267
GL:_IV_(17000,37000]_pval	1.16e-14	2e-25	0.0110284	7.27e-06	0.0145579	2.71e-35	2.1e-19	0.0107233	2.48e-99	0.00014385	2.67e-27	4.01e-17	5.44e-105	6.2e-05	1.22e-06	0.0883506	0.235097	1.18e-37
GL:_IV_(17000,37000]_dir	++	++	--	--	--	++	++	--	--	++	++	++	--	++	++	+	+	--
GL:_IV_(17000,37000]_fold_enrichment	1.28014	1.20836	0.950199	0.834866	0.78922	1.31856	1.139	0.941138	0.55082	1.22199	1.24234	1.11875	0.601909	1.08209	1.09374	1.03432	1.02654	0.663446
GL:_IV_(17000,37000]_q_value	1.93e-14	5e-25	0.011	1.82e-05	0.0182	6.77e-35	3.5e-19	0.0268	4.13e-99	0.000144	6.67e-27	6.68e-17	9.07e-105	6.2e-05	3.05e-06	0.0884	0.294	1.97e-37
GL:_IV_(17000,37000]_dir_new	+++	+++	--	--	--	+++	+++	--	----	++	+++	+++	----	++	++	+	+	---
GL:_IV_(17000,37000]_fold	1.28014	1.20836	0.950199	0.834866	0.78922	1.31856	1.139	0.941138	0.55082	1.22199	1.24234	1.11875	0.601909	1.08209	1.09374	1.03432	1.02654	0.663446
GL:_V_(37000,]_m	5264	5264	5264	5264	5264	5264	5264	5264	5264	5264	5264	5264	5264	5264	5264	5264	5264	5264
GL:_V_(37000,]_n	486	1680	1442	437	42	1081	2775	942	466	166	1491	2893	714	1084	1595	1540	607	438
GL:_V_(37000,]_expect	558.676	1460.65	1280.38	484.556	84.7973	1015.1	2037.19	991.286	1220.42	216.613	1243.01	2254.42	1549.96	1325.55	1473.99	1022.7	559.498	882.261
GL:_V_(37000,]_pval	0.00011959	3.72e-14	4.43e-09	0.00553166	1.06e-08	0.00538375	5.75e-119	0.0264268	8.49e-197	2.99e-05	3.52e-19	6.09e-88	4.32e-198	1.3e-18	1.84e-05	1.5e-84	0.00961688	5.64e-86
GL:_V_(37000,]_dir	--	++	++	--	--	++	++	--	--	--	++	++	--	--	++	++	++	--
GL:_V_(37000,]_fold_enrichment	0.869913	1.15017	1.12623	0.901857	0.495299	1.06492	1.36217	0.950281	0.381835	0.766344	1.19951	1.28326	0.460656	0.817775	1.08209	1.50582	1.0849	0.496452
GL:_V_(37000,]_q_value	0.000149	6.2e-14	2.22e-08	0.00691	5.3e-08	0.00538	1.44e-118	0.044	2.12e-196	3.74e-05	5.87e-19	1.52e-87	1.08e-197	6.5e-18	3.07e-05	7.5e-84	0.0481	1.41e-85
GL:_V_(37000,]_dir_new	--	+++	++	--	--	++	++++	--	----	--	+++	++++	----	---	++	++++	++	----
GL:_V_(37000,]_fold	0.869913	1.15017	1.12623	0.901857	0.495299	1.06492	1.36217	0.950281	0.381835	0.766344	1.19951	1.28326	0.460656	0.817775	1.08209	1.50582	1.0849	0.496452
PL:I_(0,220]_m	5034	5034	5034	5034	5034	5034	5034	5034	5034	5034	5034	5034	5034	5034	5034	5034	5034	5034
PL:I_(0,220]_n	297	1167	939	694	122	850	1331	777	2076	207	926	1863	2038	1086	1119	681	475	1673
PL:I_(0,220]_expect	534.266	1396.83	1224.43	463.384	81.0922	970.75	1948.18	947.974	1167.1	207.148	1188.7	2155.91	1482.24	1267.63	1409.59	978.015	535.051	843.712
PL:I_(0,220]_pval	4.33e-38	1.61e-16	6.38e-27	3.22e-33	7.76e-07	6.16e-07	4.76e-92	1.43e-12	9.07e-229	0.514033	1.76e-23	4.83e-21	1.18e-78	1.52e-11	2.32e-25	1.8e-34	0.00105849	1.19e-233
PL:I_(0,220]_dir	--	--	--	++	++	--	--	--	++	-	--	--	++	--	--	--	--	++
PL:I_(0,220]_fold_enrichment	0.555903	0.835464	0.766885	1.49768	1.50446	0.875611	0.683203	0.819643	1.77877	0.999284	0.779004	0.864135	1.37495	0.856717	0.793847	0.696308	0.887765	1.9829
PL:I_(0,220]_q_value	2.16e-37	8.05e-16	3.19e-26	1.61e-32	1.94e-06	3.08e-06	2.38e-91	7.15e-12	4.53e-228	0.514	8.8e-23	2.42e-20	5.9e-78	1.9e-11	1.16e-24	4.5e-34	0.00132	5.95e-233
PL:I_(0,220]_dir_new	---	---	---	+++	++	--	----	---	++++	-	---	---	++++	---	---	---	--	++++
PL:I_(0,220]_fold	0.555903	0.835464	0.766885	1.49768	1.50446	0.875611	0.683203	0.819643	1.77877	0.999284	0.779004	0.864135	1.37495	0.856717	0.793847	0.696308	0.887765	1.9829
PL:II_(220,330]_m	4944	4944	4944	4944	4944	4944	4944	4944	4944	4944	4944	4944	4944	4944	4944	4944	4944	4944
PL:II_(220,330]_n	541	1202	1299	538	89	880	1788	922	1354	214	997	1891	1842	1494	1391	794	380	885
PL:II_(220,330]_expect	524.714	1371.85	1202.54	455.099	79.6424	953.395	1913.35	931.026	1146.23	203.445	1167.45	2117.37	1455.74	1244.97	1384.39	960.53	525.486	828.628
PL:II_(220,330]_pval	0.208188	7.32e-10	0.000216465	4.7e-06	0.133248	0.00161621	2.35e-05	0.365834	9.03e-15	0.210696	6.8e-11	2.02e-13	5.91e-40	2.14e-19	0.414127	6.81e-12	6.36e-15	0.0092587
PL:II_(220,330]_dir	+	--	++	++	+	--	--	-	++	+	--	--	++	++	+	--	--	++
PL:II_(220,330]_fold_enrichment	1.03104	0.876186	1.08021	1.18216	1.1175	0.923017	0.934489	0.990306	1.18126	1.05188	0.854001	0.893089	1.26534	1.20003	1.00478	0.826627	0.723141	1.06803
PL:II_(220,330]_q_value	0.208	1.22e-09	0.000361	4.7e-06	0.133	0.00202	2.94e-05	0.457	1.13e-14	1	8.5e-11	5.05e-13	7.39e-40	5.35e-19	0.414	1.14e-11	1.59e-14	0.00926
PL:II_(220,330]_dir_new	+	--	++	++	+	--	--	-	+++	+	---	---	+++	+++	+	---	---	++
PL:II_(220,330]_fold	1.03104	0.876186	1.08021	1.18216	1.1175	0.923017	0.934489	0.990306	1.18126	1.05188	0.854001	0.893089	1.26534	1.20003	1.00478	0.826627	0.723141	1.06803
PL:III_(330,470]_m	5286	5286	5286	5286	5286	5286	5286	5286	5286	5286	5286	5286	5286	5286	5286	5286	5286	5286
PL:III_(330,470]_n	657	1556	1456	403	105	1041	2122	1028	1095	213	1204	2321	1548	1461	1698	974	422	731
PL:III_(330,470]_expect	561.011	1466.75	1285.73	486.581	85.1516	1019.35	2045.7	995.429	1225.52	217.518	1248.2	2263.84	1556.44	1331.09	1480.15	1026.97	561.836	885.948
PL:III_(330,470]_pval	1.25e-06	0.00115303	7.34e-10	3.04e-06	0.0100508	0.203698	0.00821516	0.102949	7.91e-07	0.379829	0.0557495	0.038629	0.394481	2.44e-06	6.88e-14	0.0199329	3.24e-13	3.98e-11
PL:III_(330,470]_dir	++	++	++	--	++	+	++	+	--	-	-	++	-	++	++	--	--	--
PL:III_(330,470]_fold_enrichment	1.1711	1.06085	1.13243	0.828228	1.23309	1.02124	1.0373	1.03272	0.893495	0.979229	0.964586	1.02525	0.994577	1.0976	1.14718	0.948417	0.751109	0.825105
PL:III_(330,470]_q_value	1.56e-06	0.00144	1.84e-09	3.8e-06	0.0126	0.204	0.00822	0.172	7.91e-07	0.633	0.0557	0.0386	0.394	2.44e-06	1.72e-13	0.0199	5.4e-13	4.98e-11
PL:III_(330,470]_dir_new	++	++	++	--	++	+	++	+	--	-	-	++	-	++	+++	--	---	---
PL:III_(330,470]_fold	1.1711	1.06085	1.13243	0.828228	1.23309	1.02124	1.0373	1.03272	0.893495	0.979229	0.964586	1.02525	0.994577	1.0976	1.14718	0.948417	0.751109	0.825105
PL:IV_(470,750]_m	5326	5326	5326	5326	5326	5326	5326	5326	5326	5326	5326	5326	5326	5326	5326	5326	5326	5326
PL:IV_(470,750]_n	829	1714	1286	346	57	1118	2382	1153	673	221	1491	2514	1100	1570	1534	1122	518	582
PL:IV_(470,750]_expect	565.256	1477.85	1295.46	490.263	85.796	1027.06	2061.18	1002.96	1234.8	219.164	1257.65	2280.97	1568.22	1341.16	1491.35	1034.75	566.087	892.652
PL:IV_(470,750]_pval	8.05e-37	5.52e-16	0.374565	9.94e-16	0.00015172	0.000229594	3.94e-24	3.06e-09	2.5e-103	0.456057	4.32e-17	2.68e-13	2.03e-59	6.32e-16	0.0744523	0.000400329	0.00829675	9.46e-41
PL:IV_(470,750]_dir	++	++	-	--	--	++	++	++	--	+	++	++	--	++	+	++	--	--
PL:IV_(470,750]_fold_enrichment	1.46659	1.15979	0.9927	0.705744	0.664367	1.08854	1.15565	1.1496	0.545029	1.00838	1.18555	1.10216	0.701433	1.17063	1.02859	1.08432	0.915053	0.65199
PL:IV_(470,750]_q_value	2.01e-36	1.38e-15	0.375	2.49e-15	0.000253	0.000574	6.57e-24	7.65e-09	6.25e-103	0.57	7.2e-17	3.35e-13	3.38e-59	1.05e-15	0.124	0.0005	0.0083	1.58e-40
PL:IV_(470,750]_dir_new	+++	+++	-	---	--	++	+++	++	----	+	+++	+++	----	+++	+	++	--	---
PL:IV_(470,750]_fold	1.46659	1.15979	0.9927	0.705744	0.664367	1.08854	1.15565	1.1496	0.545029	1.00838	1.18555	1.10216	0.701433	1.17063	1.02859	1.08432	0.915053	0.65199
PL:V_(750,]_m	5048	5048	5048	5048	5048	5048	5048	5048	5048	5048	5048	5048	5048	5048	5048	5048	5048	5048
PL:V_(750,]_n	397	1475	1256	379	40	1055	2299	948	746	200	1436	2391	1021	845	1437	1410	930	426
PL:V_(750,]_expect	535.752	1400.71	1227.84	464.673	81.3177	973.45	1953.59	950.61	1170.35	207.724	1192	2161.91	1486.36	1271.16	1413.51	980.735	536.54	846.059
PL:V_(750,]_pval	1.71e-13	0.0049472	0.155638	1.13e-06	1.89e-08	0.000677078	1.12e-28	0.467223	9.25e-61	0.285618	3.88e-19	2.31e-13	2.79e-61	1.84e-57	0.210505	4.38e-61	2.17e-79	2.03e-79
PL:V_(750,]_dir	--	++	+	--	--	++	++	-	--	-	++	++	--	--	+	++	++	--
PL:V_(750,]_fold_enrichment	0.741015	1.05304	1.02294	0.815628	0.491898	1.08377	1.17681	0.997254	0.637419	0.962814	1.20469	1.10597	0.686912	0.664749	1.01662	1.4377	1.73333	0.503511
PL:V_(750,]_q_value	2.85e-13	0.00495	0.195	1.88e-06	9.45e-08	0.00113	2.8e-28	0.467	1.54e-60	0.714	9.7e-19	3.85e-13	6.98e-61	9.2e-57	0.263	2.19e-60	1.09e-78	5.08e-79
PL:V_(750,]_dir_new	---	++	+	--	--	++	+++	-	----	-	+++	+++	----	----	+	++++	++++	----
PL:V_(750,]_fold	0.741015	1.05304	1.02294	0.815628	0.491898	1.08377	1.17681	0.997254	0.637419	0.962814	1.20469	1.10597	0.686912	0.664749	1.01662	1.4377	1.73333	0.503511

## Sheet: D. melanogaster
Table S8-4. Raw data of the distribution of complex genes across different age categories in the five species (related to figure 2)																	DOT:III	DOT:IV	DOT:V
Name	Mode:I_Ce	Mode:II_Eu	Mode:III_EuMe	Mode:IV_Ar	Mode:V	GA:I	GA:II	GA:III	GA:IV	LDT:I_Op	LDT:II_Bi	LDT:III_Ecd	LDT:IV_Dr	LDT:V_Dr_S	DOT:I	DOT:II	13863	13863	13863
M	13863	13863	13863	13863	13863	13863	13863	13863	13863	13863	13863	13863	13863	13863	13863	13863	2471	768	3668
N	2049	4417	3085	1797	2515	3299	5279	159	1894	1370	4103	173	4985	3232	3977	2979	7594	7594	7594
CRMN:I_0_m	7594	7594	7594	7594	7594	7594	7594	7594	7594	7594	7594	7594	7594	7594	7594	7594	1208	540	2372
CRMN:I_0_n	1095	2048	1608	1093	1750	1496	2631	78	1380	478	1725	86	3296	2009	2116	1358	1353.59	420.702	2009.29
CRMN:I_0_expect	1122.42	2419.58	1689.93	984.377	1377.69	1807.16	2891.78	87.0985	1037.51	750.471	2247.58	94.7675	2730.73	1770.45	2178.56	1631.86	5.35e-11	9.43e-20	1.72e-45
CRMN:I_0_pval	0.0978293	2.78e-42	0.000422556	1.73e-08	6.67e-63	9.39e-36	3.08e-20	0.0843473	1.06e-67	6.52e-55	4.93e-85	0.102081	3.36e-91	2.39e-22	0.00963504	4.43e-30	--	++	++
CRMN:I_0_dir	-	--	--	++	++	--	--	-	++	--	--	-	++	++	--	--	1.34e-10	4.71e-19	8.6e-45
CRMN:I_0_q_value	0.0978	1.39e-41	0.00106	4.33e-08	3.33e-62	4.69e-35	1.54e-19	0.105	5.3e-67	3.26e-54	2.46e-84	0.255	1.68e-90	1.2e-21	0.012	2.21e-29	--	+++	+++
CRMN:I_0_dir_new	-	---	--	++	++++	---	---	-	++++	----	----	-	++++	+++	--	---	0.892444	1.28357	1.18052
CRMN:I_0_fold	0.975571	0.846426	0.951519	1.11035	1.27024	0.82782	0.909821	0.895538	1.3301	0.636933	0.767493	0.907484	1.207	1.13474	0.971285	0.832177	-9.87371	18.3265	44.0655
CRMN:I_0_Log(Q)	-1.00953	-40.857	-2.97618	7.36401	61.4769	-34.3284	-18.8125	-0.97702	66.2757	-53.4868	-83.6082	-0.59311	89.7747	20.9226	-1.91924	-28.6546	1677	1677	1677
CRMN:II_1-5_m	1677	1677	1677	1677	1677	1677	1677	1677	1677	1677	1677	1677	1677	1677	1677	1677	285	35	305
CRMN:II_1-5_n	301	708	355	138	175	542	699	33	113	278	636	18	455	290	542	510	298.916	92.9046	443.716
CRMN:II_1-5_expect	247.866	534.322	373.191	217.382	304.238	399.078	638.598	19.2341	229.116	165.728	496.338	20.9277	603.033	390.973	481.096	360.368	0.180863	1.38e-13	1.58e-17
CRMN:II_1-5_pval	7.84e-05	1.17e-21	0.133758	6.07e-11	1.5e-20	1.38e-17	0.000688835	0.00124631	1.35e-21	4.09e-20	3.46e-15	0.29131	1.71e-16	9.54e-11	0.000284044	3.65e-20	-	--	--
CRMN:II_1-5_dir	++	++	-	--	--	++	++	++	--	++	++	-	--	--	++	++	0.226	3.45e-13	3.95e-17
CRMN:II_1-5_q_value	0.000392	2.93e-21	0.223	3.03e-10	3.75e-20	3.45e-17	0.00115	0.00623	3.37e-21	6.82e-20	5.77e-15	0.486	2.14e-16	2.39e-10	0.000473	9.13e-20	-	---	---
CRMN:II_1-5_dir_new	++	+++	-	--	---	+++	++	++	---	+++	+++	-	---	--	++	+++	0.953446	0.376731	0.687376
CRMN:II_1-5_fold	1.21436	1.32504	0.951256	0.634827	0.575207	1.35813	1.09459	1.7157	0.4932	1.67745	1.28139	0.860103	0.754519	0.741738	1.1266	1.41522	-0.64574	-12.4622	-16.4034
CRMN:II_1-5_Log(Q)	3.40671	20.5339	-0.65183	-9.51784	-19.426	16.4622	2.94004	2.2054	-20.4717	19.1664	14.2391	-0.3138	-15.6701	-9.62251	3.32477	19.0398	1874	1874	1874
CRMN:III_6-10_m	1874	1874	1874	1874	1874	1874	1874	1874	1874	1874	1874	1874	1874	1874	1874	1874	332	66	390
CRMN:III_6-10_n	311	724	414	199	226	579	758	16	162	306	682	22	505	359	618	468	334.03	103.818	495.84
CRMN:III_6-10_expect	276.984	597.09	417.03	242.918	339.978	445.959	713.615	21.4936	256.031	185.197	554.643	23.3861	673.872	436.902	537.611	402.701	0.462457	9.71e-06	6.92e-10
CRMN:III_6-10_pval	0.0101596	1.48e-11	0.441505	0.000520994	1.17e-14	2.29e-14	0.0125679	0.119523	5.65e-13	3.09e-21	5.47e-12	0.431558	3.35e-19	1.83e-06	7.13e-06	5.59e-05	-	--	--
CRMN:III_6-10_dir	++	++	-	--	--	++	++	-	--	++	++	-	--	--	++	++	0.462	1.62e-05	1.15e-09
CRMN:III_6-10_q_value	0.0169	2.47e-11	0.442	0.000868	1.95e-14	3.82e-14	0.0157	0.12	9.42e-13	7.73e-21	6.84e-12	0.432	8.37e-19	3.05e-06	3.56e-05	9.32e-05	-	--	--
CRMN:III_6-10_dir_new	++	+++	-	--	---	+++	++	-	---	+++	+++	-	---	--	++	++	0.993924	0.635727	0.786544
CRMN:III_6-10_fold	1.12281	1.21255	0.992734	0.819205	0.66475	1.29833	1.0622	0.744407	0.632736	1.6523	1.22962	0.940728	0.7494	0.821695	1.14953	1.16215	-0.33493	-4.79093	-8.93805
CRMN:III_6-10_Log(Q)	1.77127	10.6079	-0.35506	-3.06132	-13.71	13.4183	1.80383	-0.92255	-12.0261	20.1121	11.1651	-0.36496	-18.077	-5.5157	4.44794	4.03074	1155	1155	1155
CRMN:IV_11-15_m	1155	1155	1155	1155	1155	1155	1155	1155	1155	1155	1155	1155	1155	1155	1155	1155	241	51	261
CRMN:IV_11-15_n	149	433	254	146	173	321	475	6	108	164	411	16	319	245	313	289	205.872	63.9862	305.601
CRMN:IV_11-15_expect	170.713	368.004	257.028	149.718	209.538	274.857	439.821	13.2471	157.799	114.142	341.843	14.4135	415.327	269.275	331.345	248.196	0.00310893	0.0435239	0.00092156
CRMN:IV_11-15_pval	0.0315505	1.31e-05	0.428089	0.387537	0.00169404	0.000584129	0.0143561	0.0180019	2.04e-06	6.39e-07	2.64e-06	0.368919	2.08e-10	0.0409876	0.112281	0.00148241	++	--	--
CRMN:IV_11-15_dir	--	++	-	-	--	++	++	--	--	++	++	+	--	--	-	++	0.00518	0.0544	0.000922
CRMN:IV_11-15_q_value	0.0394	1.64e-05	0.535	0.388	0.00169	0.00073	0.0144	0.045	2.04e-06	7.99e-07	2.64e-06	0.461	2.08e-10	0.041	0.112	0.00185	++	-	--
CRMN:IV_11-15_dir_new	--	++	-	-	--	++	++	--	--	++	++	+	--	--	-	++	1.17063	0.797047	0.854056
CRMN:IV_11-15_fold	0.87281	1.17662	0.98822	0.975169	0.825626	1.16788	1.07998	0.452928	0.684414	1.43681	1.20231	1.11007	0.76807	0.90985	0.944635	1.1644	2.28554	-1.26436	-3.03548
CRMN:IV_11-15_Log(Q)	-1.40408	4.78582	-0.27156	-0.41169	-2.77108	3.13658	1.84296	-1.34674	-5.69037	6.09759	5.5784	0.33616	-9.68194	-1.38735	-0.94969	2.73212	1563	1563	1563
CRMN:V_>15_m	1563	1563	1563	1563	1563	1563	1563	1563	1563	1563	1563	1563	1563	1563	1563	1563	405	76	340
CRMN:V_>15_n	193	504	454	221	191	361	716	26	131	144	649	31	410	329	388	354	278.596	86.589	413.553
CRMN:V_>15_expect	231.017	498	347.822	202.605	283.557	371.95	595.187	17.9266	213.541	154.462	462.597	19.5051	562.04	364.396	448.391	335.871	1.29e-17	0.116949	3.03e-06
CRMN:V_>15_pval	0.00191714	0.37471	1.56e-11	0.0773563	1.12e-11	0.255749	2.15e-11	0.0328269	6.13e-12	0.185485	9.06e-27	0.00599326	2.34e-18	0.0127332	0.00016087	0.124857	++	-	--
CRMN:V_>15_dir	--	+	++	+	--	-	++	++	--	-	++	++	--	--	--	+	6.45e-17	0.117	3.79e-06
CRMN:V_>15_q_value	0.00479	0.375	7.8e-11	0.0967	1.4e-11	0.256	5.38e-11	0.0547	7.66e-12	0.185	2.27e-26	0.03	3.9e-18	0.0159	0.000402	0.125	+++	-	--
CRMN:V_>15_dir_new	--	+	+++	+	---	-	+++	+	---	-	+++	++	---	--	--	+	1.45372	0.877709	0.822144
CRMN:V_>15_fold	0.835437	1.01205	1.30527	1.09079	0.673587	0.970562	1.20298	1.45036	0.613465	0.932267	1.40295	1.58933	0.729486	0.902865	0.865315	1.05398	16.1904	-0.932	-5.42165
CRMN:V_>15_Log(Q)	-2.31941	0.4263	10.1079	1.01459	-10.8539	-0.59219	10.2696	1.26192	-11.1156	-0.73169	25.6449	1.52337	-17.4089	-1.79815	-3.39558	0.90359	6697	6697	6697
DNIR:1_m	6697	6697	6697	6697	6697	6697	6697	6697	6697	6697	6697	6697	6697	6697	6697	6697	1223	665	0
DNIR:1_n	1179	2547	1662	909	400	1854	2976	103	1071	770	2127	90	3017	693	2844	1965	1623.18	504.492	0
DNIR:1_expect	1310.5	2630.85	1705.29	738.345	312.023	2100.74	3181.98	89.3371	797.465	865.782	2471.88	99.1905	2732.67	527.483	2612.45	1956.88	6.24e-82	2.54e-42	1
DNIR:1_pval	4.49e-12	0.000188862	0.02042	1.37e-32	1.8e-20	2.18e-28	4.61e-18	0.00717657	9.65e-81	2.39e-09	7e-50	0.0679414	3.6e-34	5.06e-43	1.35e-23	0.363623	--	++	0
DNIR:1_dir	--	--	--	++	++	--	--	++	++	--	--	-	++	++	++	+	1.87e-81	7.62e-42	1
DNIR:1_q_value	6.73e-12	0.000567	0.0204	4.11e-32	5.4e-20	6.54e-28	1.38e-17	0.0215	2.9e-80	3.58e-09	1.05e-49	0.102	1.08e-33	1.52e-42	2.03e-23	0.545	----	+++	0
DNIR:1_dir_new	---	--	--	+++	+++	---	---	++	++++	--	---	-	+++	+++	+++	+	0.753461	1.31816	#DIV/0!
DNIR:1_fold	0.899659	0.968129	0.974615	1.23113	1.28196	0.882548	0.935267	1.15294	1.34301	0.88937	0.860479	0.907345	1.10405	1.31379	1.08863	1.00415	-80.7277	41.118	0
DNIR:1_Log(Q)	-11.1717	-3.24673	-1.68995	31.3862	19.2676	-27.1844	-16.8592	1.66696	79.5383	-8.44551	-48.9788	-0.99177	32.9666	41.8187	22.6936	0.26326	1956	1956	1956
DNIR:2_m	1956	1956	1956	1956	1956	1956	1956	1956	1956	1956	1956	1956	1956	1956	1956	1956	569	78	0
DNIR:2_n	541	792	446	130	47	795	980	16	95	335	791	43	717	70	734	575	474.083	147.348	0
DNIR:2_expect	382.758	768.394	498.065	215.649	91.1329	613.564	929.364	26.0928	232.917	252.87	721.964	28.9707	798.132	154.063	763.022	571.547	2.39e-08	1.11e-12	1
DNIR:2_pval	1.85e-22	0.117121	0.00134348	2.87e-13	1.13e-08	2.52e-22	0.00579853	0.0140271	9.63e-32	1.42e-09	0.000187445	0.00346577	1.71e-05	1.19e-17	0.0704877	0.434236	++	--	0
DNIR:2_dir	++	+	--	--	--	++	++	--	--	++	++	++	--	--	-	+	2.39e-08	1.11e-12	1
DNIR:2_q_value	5.55e-22	0.117	0.00202	2.87e-13	1.13e-08	3.78e-22	0.0058	0.021	9.63e-32	4.26e-09	0.000187	0.0104	1.71e-05	1.19e-17	0.0705	0.434	++	---	0
DNIR:2_dir_new	+++	+	--	---	--	+++	++	--	---	++	++	++	--	---	-	+	1.20021	0.529361	#DIV/0!
DNIR:2_fold	1.41342	1.03072	0.895465	0.602831	0.51573	1.29571	1.05448	0.613196	0.407871	1.32479	1.09562	1.48426	0.898347	0.454361	0.961964	1.00604	7.6216	-11.9547	0
DNIR:2_Log(Q)	21.2557	0.93137	-2.69568	-12.5421	-7.94692	21.4225	2.23668	-1.67694	-31.0164	8.37059	3.72713	1.98308	-4.767	-16.9245	-1.15189	0.36227	1542	1542	1542
DNIR:>2_m	1542	1542	1542	1542	1542	1542	1542	1542	1542	1542	1542	1542	1542	1542	1542	1542	679	25	0
DNIR:>2_n	275	666	488	85	28	549	888	17	48	213	845	18	426	40	399	439	373.74	116.16	0
DNIR:>2_expect	301.745	605.759	392.647	170.006	71.844	483.699	732.658	20.5701	183.618	199.348	569.156	22.8388	629.203	121.454	601.524	450.576	6.26e-78	9.34e-29	1
DNIR:>2_pval	0.032827	0.000378365	1.75e-09	4.51e-16	1.43e-10	6.47e-05	5.08e-18	0.233566	7.22e-40	0.139531	1.56e-54	0.160257	1.46e-31	4.61e-21	5.22e-32	0.25093	++	--	0
DNIR:>2_dir	--	++	++	--	--	++	++	-	--	+	++	-	--	--	--	-	9.39e-78	1.4e-28	1
DNIR:>2_q_value	0.0328	0.000568	5.25e-09	6.77e-16	2.14e-10	6.47e-05	7.62e-18	0.234	1.08e-39	0.14	4.68e-54	0.16	2.19e-31	6.91e-21	1.57e-31	0.753	++++	---	0
DNIR:>2_dir_new	--	++	++	---	--	++	+++	-	---	+	++++	-	---	---	---	-	1.81677	0.21522	#DIV/0!
DNIR:>2_fold	0.911366	1.09945	1.24285	0.499983	0.389733	1.135	1.21203	0.826443	0.261412	1.06848	1.48465	0.788131	0.677047	0.329342	0.663316	0.974309	77.0273	-27.8536	0
DNIR:>2_Log(Q)	-1.48377	3.246	8.27984	-15.1697	-9.66857	4.1891	17.1181	-0.63159	-38.9654	0.85533	53.3297	-0.79518	-30.6596	-20.1602	-30.8052	-0.12333	2886	2886	2886
GL:I_less_1000_m	2886	2886	2886	2886	2886	2886	2886	2886	2886	2886	2886	2886	2886	2886	2886	2886	211	305	1423
GL:I_less_1000_n	172	603	416	420	1275	368	511	31	690	127	311	9	1153	1286	479	468	514.413	159.882	763.604
GL:I_less_1000_expect	426.561	919.531	642.235	374.1	523.573	686.786	1098.98	33.1006	394.293	285.207	854.163	36.0151	1037.78	672.838	827.932	620.168	2.97e-72	6.51e-35	2.62e-197
GL:I_less_1000_pval	4.65e-60	1.33e-48	2.31e-32	0.00257104	8.07222295992091e-312	3.14e-61	2.96e-154	0.383115	5.89e-65	2.02e-33	7.13e-158	5.74e-09	3.26e-07	5.82e-183	1.48e-63	1.22e-15	--	++	++
GL:I_less_1000_dir	--	--	--	++	++	--	--	-	++	--	--	--	++	++	--	--	7.42e-72	3.25e-34	1.31e-196
GL:I_less_1000_q_value	2.33e-59	6.65e-48	5.78e-32	0.00643	4.04e-311	1.57e-60	1.48e-153	0.383	2.94e-64	1.01e-32	3.57e-157	1.43e-08	3.26e-07	2.91e-182	7.4e-63	6.1e-15	----	+++	++++
GL:I_less_1000_dir_new	----	---	---	++	++++	----	----	-	++++	---	----	--	++	++++	----	---	0.410176	1.90765	1.86353
GL:I_less_1000_fold	0.403225	0.655769	0.647738	1.1227	2.43519	0.535829	0.464976	0.936538	1.74997	0.445291	0.364099	0.249895	1.11103	1.91131	0.57855	0.754634	-71.1293	33.4875	195.883
GL:I_less_1000_Log(Q)	-58.6336	-47.1772	-31.2385	2.19195	310.394	-59.8041	-152.83	-0.41667	63.5309	-31.9957	-156.448	-7.84315	6.48678	181.536	-62.1308	-14.2147	2813	2813	2813
GL:II_[1000,1700)_m	2813	2813	2813	2813	2813	2813	2813	2813	2813	2813	2813	2813	2813	2813	2813	2813	288	229	811
GL:II_[1000,1700)_n	504	821	555	376	557	739	843	10	532	327	630	25	1142	689	949	536	501.401	155.838	744.289
GL:II_[1000,1700)_expect	415.771	896.272	625.99	364.637	510.329	669.414	1071.18	32.2634	384.32	277.992	832.557	35.1042	1011.53	655.819	806.99	604.481	1.85e-35	6.99e-11	0.000814306
GL:II_[1000,1700)_pval	1.51e-07	0.00032819	0.000150673	0.246532	0.00599508	0.000336816	5.84e-24	6.37e-07	1.06e-18	0.000366403	7.16e-22	0.0302068	6.53e-09	0.0517596	3.24e-11	0.000207742	--	++	++
GL:II_[1000,1700)_dir	++	--	--	+	++	++	--	--	++	++	--	--	++	+	++	--	3.08e-35	8.74e-11	0.000814
GL:II_[1000,1700)_q_value	1.51e-07	0.00041	0.000188	0.247	0.006	0.000337	9.73e-24	1.59e-06	1.32e-18	0.000366	8.95e-22	0.0378	8.16e-09	0.0518	4.05e-11	0.00026	---	+++	++
GL:II_[1000,1700)_dir_new	++	--	--	+	++	++	---	--	+++	++	---	--	++	+	+++	--	0.57439	1.46947	1.08963
GL:II_[1000,1700)_fold	1.2122	0.916016	0.886595	1.03116	1.09145	1.10395	0.786979	0.309949	1.38426	1.17629	0.756705	0.712166	1.12899	1.0506	1.17598	0.88671	-34.511	10.0586	3.08921
GL:II_[1000,1700)_Log(Q)	6.82102	-3.38696	-3.72505	0.60813	2.22221	3.47261	-23.0117	-5.79792	17.8778	3.43604	-21.0482	-1.42298	8.08818	1.28601	10.3925	-3.58557	2748	2748	2748
GL:III_[1700,2800)_m	2748	2748	2748	2748	2748	2748	2748	2748	2748	2748	2748	2748	2748	2748	2748	2748	424	112	557
GL:III_[1700,2800)_n	587	1013	524	310	314	790	1148	23	344	349	789	19	1148	443	1045	610	489.815	152.237	727.091
GL:III_[1700,2800)_expect	406.164	875.562	611.526	356.211	498.537	653.946	1046.43	31.5179	375.439	271.569	813.319	34.293	988.154	640.665	788.343	590.514	0.000115148	6.6e-05	2.97e-17
GL:III_[1700,2800)_pval	9.85e-26	2.75e-10	3.15e-06	0.00165805	1.12e-26	1.23e-11	5.02e-06	0.0504446	0.0266848	4.53e-08	0.133041	0.00130488	1.1e-12	5.67e-25	1.42e-32	0.162345	--	--	--
GL:III_[1700,2800)_dir	++	++	--	--	--	++	++	-	--	++	-	--	++	--	++	+	0.000115	6.6e-05	3.71e-17
GL:III_[1700,2800)_q_value	2.46e-25	4.58e-10	5.25e-06	0.00829	1.4e-26	2.05e-11	5.02e-06	0.0631	0.0267	7.55e-08	0.133	0.00217	2.75e-12	7.09e-25	3.55e-32	0.162	--	--	---
GL:III_[1700,2800)_dir_new	+++	++	--	--	---	+++	++	-	--	++	-	--	+++	---	+++	+	0.865633	0.735694	0.766066
GL:III_[1700,2800)_fold	1.44523	1.15697	0.856873	0.87027	0.629843	1.20805	1.09706	0.729745	0.91626	1.28512	0.970099	0.554049	1.16176	0.691469	1.32557	1.033	-3.93874	-4.18046	-16.4303
GL:III_[1700,2800)_Log(Q)	24.6086	9.33882	-5.27984	-2.08143	-25.8539	10.6883	5.2993	-1.20027	-1.57374	7.12205	-0.87602	-2.66258	11.5607	-24.1495	31.4498	0.78956	2784	2784	2784
GL:IV_[2800,6600)_m	2784	2784	2784	2784	2784	2784	2784	2784	2784	2784	2784	2784	2784	2784	2784	2784	571	76	507
GL:IV_[2800,6600)_n	521	1103	625	319	216	891	1238	23	189	370	1082	31	858	443	919	711	496.232	154.232	736.616
GL:IV_[2800,6600)_expect	411.485	887.032	619.537	360.878	505.068	662.513	1060.14	31.9308	380.357	275.127	823.974	34.7423	1001.1	649.058	798.67	598.25	2.44e-05	3.99e-15	3.93e-30
GL:IV_[2800,6600)_pval	1.01e-10	1.97e-22	0.399132	0.00413878	3.13e-66	8.39e-29	7.22e-15	0.0427016	8.31e-37	4.27e-11	3.92e-32	0.271774	1.05e-10	8.82e-27	1.34e-08	5.74e-09	++	--	--
GL:IV_[2800,6600)_dir	++	++	+	--	--	++	++	--	--	++	++	-	--	--	++	++	3.05e-05	6.65e-15	6.55e-30
GL:IV_[2800,6600)_q_value	1.26e-10	4.93e-22	0.399	0.0069	5.22e-66	2.1e-28	9.02e-15	0.0712	1.39e-36	1.07e-10	6.53e-32	0.272	1.75e-10	1.47e-26	1.34e-08	1.43e-08	++	---	---
GL:IV_[2800,6600)_dir_new	++	+++	+	--	----	+++	+++	-	---	++	+++	-	--	---	++	++	1.15067	0.492766	0.688282
GL:IV_[2800,6600)_fold	1.26615	1.24347	1.00882	0.883956	0.427665	1.34488	1.16777	0.720309	0.496901	1.34484	1.31315	0.892285	0.857058	0.682528	1.15066	1.18847	4.5157	-14.1772	-29.1838
GL:IV_[2800,6600)_Log(Q)	9.89877	21.3076	0.39888	-2.16128	-65.2826	27.6783	14.0445	-1.14771	-35.8586	9.97163	31.1849	-0.56579	-9.75696	-25.8327	7.8729	7.84315	2632	2632	2632
GL:V_>_6600_m	2632	2632	2632	2632	2632	2632	2632	2632	2632	2632	2632	2632	2632	2632	2632	2632	977	46	370
GL:V_>_6600_n	265	877	965	372	153	511	1539	72	139	197	1291	89	684	371	585	654	469.139	145.811	696.399
GL:V_>_6600_expect	389.019	838.602	585.712	341.175	477.493	626.341	1002.26	30.1874	359.591	260.105	778.987	32.8454	946.442	613.621	755.065	565.587	7.45e-158	1.77e-26	6.06e-64
GL:V_>_6600_pval	2.37e-15	0.0393854	8.96e-80	0.0260755	1.13e-90	1.41e-09	2.37e-123	2.58e-14	1.29e-52	1.45e-06	2.62e-122	5.14e-22	9.24e-34	1.09e-38	6.26e-17	2.36e-06	++	--	--
GL:V_>_6600_dir	--	++	++	++	--	--	++	++	--	--	++	++	--	--	--	++	3.73e-157	4.42e-26	1.52e-63
GL:V_>_6600_q_value	3.95e-15	0.0394	4.48e-79	0.0326	2.83e-90	1.76e-09	5.92e-123	1.29e-13	3.22e-52	1.81e-06	6.55e-122	2.57e-21	4.62e-33	2.73e-38	1.04e-16	3.93e-06	++++	---	----
GL:V_>_6600_dir_new	---	++	++++	++	----	--	++++	+++	----	--	++++	+++	---	---	---	++	2.08254	0.315477	0.531305
GL:V_>_6600_fold	0.681201	1.04579	1.64757	1.09035	0.320424	0.815849	1.53553	2.3851	0.38655	0.757386	1.65728	2.70966	0.722707	0.604608	0.774768	1.15632	156.429	-25.3541	-62.8196
GL:V_>_6600_Log(Q)	-14.4034	1.40466	78.3487	1.48686	-89.549	-8.75387	122.227	12.8894	-51.4915	-5.74172	121.184	20.5901	-32.3354	-37.5646	-15.9816	5.40524	2749	2749	2749
PL:I_less185_m	2749	2749	2749	2749	2749	2749	2749	2749	2749	2749	2749	2749	2749	2749	2749	2749	247	241	1454
PL:I_less185_n	135	592	356	395	1271	413	424	11	521	161	342	11	855	1380	336	471	489.993	152.293	727.356
PL:I_less185_expect	406.312	875.881	611.748	356.341	498.719	654.184	1046.81	31.5293	375.576	271.668	813.615	34.3055	988.514	640.898	788.63	590.729	3.15e-47	3.62e-15	1.56e-245
PL:I_less185_pval	8.91e-73	9.85e-41	4.74e-43	0.00823683	0	2.91e-36	2.75e-182	4.26e-06	1.89e-18	4.97e-17	9.34e-122	4.74e-07	1.32e-09	9.33e-270	1.93e-114	1.41e-10	--	++	++
PL:I_less185_dir	--	--	--	++	++	--	--	--	++	--	--	--	--	++	--	--	5.25e-47	6.03e-15	7.8e-245
PL:I_less185_q_value	4.46e-72	2.46e-40	2.37e-42	0.0103	0	1.46e-35	1.38e-181	1.07e-05	3.15e-18	2.49e-16	2.33e-121	2.37e-06	1.32e-09	4.67e-269	9.65e-114	3.53e-10	---	+++	++++
PL:I_less185_dir_new	----	---	---	++	++++	---	----	--	+++	---	----	--	--	++++	----	--	0.504088	1.58248	1.99902
PL:I_less185_fold	0.332257	0.675891	0.581939	1.10849	2.54853	0.631321	0.405039	0.348882	1.3872	0.592636	0.420346	0.320648	0.864935	2.15323	0.426055	0.79732	-46.2798	14.2194	244.108
PL:I_less185_Log(Q)	-71.3512	-39.6086	-41.6253	1.98733	1.#INF0	-34.8371	-180.862	-4.97265	17.5017	-15.6047	-120.632	-5.62525	-8.87943	268.331	-113.015	-9.45284	2807	2807	2807
PL:II_[185,320)_m	2807	2807	2807	2807	2807	2807	2807	2807	2807	2807	2807	2807	2807	2807	2807	2807	254	238	822
PL:II_[185,320)_n	400	822	560	441	584	605	884	35	572	259	628	30	1179	711	919	574	500.332	155.506	742.702
PL:II_[185,320)_expect	414.884	894.36	624.655	363.859	509.241	667.986	1068.9	32.1945	383.5	277.4	830.781	35.0293	1009.37	654.42	805.269	603.192	1.16e-47	2.81e-13	8.92e-05
PL:II_[185,320)_pval	0.196133	0.000525864	0.000503654	1.13e-06	2.88e-05	0.000889533	2.66e-16	0.318238	6.48e-29	0.101813	5.96e-22	0.195534	7.25e-14	0.00266883	7.93e-08	0.0694461	--	++	++
PL:II_[185,320)_dir	-	--	--	++	++	--	--	+	++	-	--	-	++	++	++	-	2.9e-47	3.51e-13	8.92e-05
PL:II_[185,320)_q_value	0.196	0.000657	0.000839	2.83e-06	2.88e-05	0.00111	3.32e-16	0.398	1.62e-28	0.127	9.93e-22	0.244	9.06e-14	0.00267	7.93e-08	0.116	---	+++	++
PL:II_[185,320)_dir_new	-	--	--	++	++	--	---	+	+++	-	---	-	+++	++	++	-	0.507663	1.53049	1.10677
PL:II_[185,320)_fold	0.964124	0.919093	0.896495	1.21201	1.14681	0.905707	0.827019	1.08714	1.49153	0.933671	0.755915	0.856426	1.16806	1.08646	1.14123	0.951604	-46.5376	12.4544	4.04964
PL:II_[185,320)_Log(Q)	-0.70745	-3.18222	-3.07602	5.54898	4.54061	-2.95393	-15.4782	0.40034	27.7905	-0.89529	-21.0029	-0.61187	13.0427	2.57368	7.10073	-0.9365	2794	2794	2794
PL:III_[320,480)_m	2794	2794	2794	2794	2794	2794	2794	2794	2794	2794	2794	2794	2794	2794	2794	2794	422	186	574
PL:III_[320,480)_n	559	873	666	388	308	819	1059	23	437	318	809	36	1175	456	1030	582	498.014	154.786	739.262
PL:III_[320,480)_expect	412.963	890.218	621.762	362.174	506.882	664.893	1063.95	32.0454	381.724	276.115	826.934	34.8671	1004.7	651.389	801.539	600.399	1.11e-05	0.00263529	3.58e-16
PL:III_[320,480)_pval	1.91e-17	0.223935	0.0133594	0.0559786	1.69e-30	3.04e-14	0.423485	0.040738	0.000428721	0.00188962	0.209562	0.444756	5.29e-14	4.13e-24	5.15e-26	0.178223	--	++	--
PL:III_[320,480)_dir	++	-	++	+	--	++	-	--	++	++	-	+	++	--	++	-	1.39e-05	0.00264	4.47e-16
PL:III_[320,480)_q_value	3.18e-17	0.224	0.0167	0.056	2.11e-30	7.6e-14	0.423	0.0679	0.000429	0.00315	0.21	0.445	8.82e-14	5.16e-24	8.58e-26	0.178	--	++	---
PL:III_[320,480)_dir_new	+++	-	++	+	---	+++	-	-	++	++	-	+	+++	---	+++	-	0.847365	1.20166	0.77645
PL:III_[320,480)_fold	1.35363	0.980658	1.07115	1.07131	0.607636	1.23178	0.995348	0.717731	1.14481	1.15169	0.978313	1.03249	1.16951	0.700042	1.28503	0.969356	-4.85777	2.57917	-15.3492
PL:III_[320,480)_Log(Q)	16.4971	-0.64988	1.7773	1.25198	-29.6752	13.1192	-0.37316	-1.16815	3.36783	2.50178	-0.67869	0.35188	13.0547	-23.2871	25.0663	-0.74904	2773	2773	2773
PL:IV_[480,730)_m	2773	2773	2773	2773	2773	2773	2773	2773	2773	2773	2773	2773	2773	2773	2773	2773	570	71	446
PL:IV_[480,730)_n	645	960	653	315	200	685	1446	58	250	270	945	44	1180	334	1068	618	494.271	153.622	733.706
PL:IV_[480,730)_expect	409.859	883.527	617.089	359.452	503.073	659.895	1055.95	31.8046	378.855	274.04	820.718	34.605	997.144	646.493	795.515	595.886	1.9e-05	6.59e-17	3.18e-47
PL:IV_[480,730)_pval	3.12e-41	0.000285686	0.0358251	0.0024629	1.12e-73	0.110197	6.61e-64	9.26e-07	6.56e-17	0.402666	5.91e-09	0.0474058	6.18e-16	5.79e-62	3.48e-36	0.132093	++	--	--
PL:IV_[480,730)_dir	++	++	++	--	--	+	++	++	--	-	++	++	++	--	++	+	1.9e-05	1.65e-16	5.3e-47
PL:IV_[480,730)_q_value	7.8e-41	0.000476	0.0358	0.0041	1.87e-73	0.11	1.1e-63	4.63e-06	8.2e-17	0.403	7.39e-09	0.079	1.55e-15	1.45e-61	8.7e-36	0.165	++	---	---
PL:IV_[480,730)_dir_new	+++	++	++	--	----	+	++++	++	---	-	++	+	+++	----	+++	+	1.15321	0.462173	0.607873
PL:IV_[480,730)_fold	1.57371	1.08655	1.05819	0.876334	0.397557	1.03804	1.36938	1.82364	0.659884	0.985259	1.15143	1.27149	1.18338	0.516633	1.34253	1.03711	4.72125	-15.7832	-46.2757
PL:IV_[480,730)_Log(Q)	40.1079	3.32226	1.44581	-2.3867	-72.7289	0.95783	62.9579	5.33442	-16.0862	-0.39506	8.1315	1.10232	14.8111	-60.8394	35.0605	0.78221	2740	2740	2740
PL:V_>730_m	2740	2740	2740	2740	2740	2740	2740	2740	2740	2740	2740	2740	2740	2740	2740	2740	978	32	372
PL:V_>730_n	310	1170	850	258	152	777	1466	32	114	362	1379	52	596	351	624	734	488.389	151.794	724.974
PL:V_>730_expect	404.982	873.013	609.745	355.174	497.086	652.042	1043.39	31.4261	374.346	270.778	810.951	34.1932	985.277	638.8	786.048	588.795	6.42e-144	2.03e-38	1.51e-72
PL:V_>730_pval	2.78e-09	7.65e-41	3.59e-33	1.15e-10	1e-99	4.04e-10	3.15e-75	0.4862	6.09e-73	1.69e-10	1.88e-145	0.000754733	2.63e-71	7.89e-53	4.58e-15	8.65e-14	++	--	--
PL:V_>730_dir	--	++	++	--	--	++	++	+	--	++	++	++	--	--	--	++	3.21e-143	1.02e-37	3.78e-72
PL:V_>730_q_value	3.47e-09	3.83e-40	8.97e-33	5.75e-10	2.5e-99	6.73e-10	7.88e-75	0.486	3.04e-72	4.23e-10	9.4e-145	0.00189	1.32e-70	1.32e-52	5.73e-15	4.32e-13	++++	---	----
PL:V_>730_dir_new	--	+++	+++	--	----	++	++++	+	----	++	++++	++	----	----	---	+++	2.0025	0.210812	0.513122
PL:V_>730_fold	0.765467	1.34019	1.39402	0.726404	0.305782	1.19164	1.40504	1.01826	0.304531	1.33689	1.70047	1.52077	0.604906	0.549468	0.793845	1.24661	142.493	-36.9935	-71.4231
PL:V_>730_Log(Q)	-8.45905	39.4174	32.047	-9.24033	-98.6021	9.17177	74.1038	0.31318	-71.5164	9.37417	144.027	2.72427	-69.8811	-51.8811	-14.2422	12.364

## Sheet: C. elegans
Table S8-5. Raw data of the distribution of complex genes across different age categories in the five species (related to figure 2)
Name	ModAge:I_Ce	ModAge:II_Eu	ModAge:III_EuMe	ModAge:IV_Ecd	ModAge:V_Ca_NoGA	Ens_GOT:I_Op	Ens_GOT:II_Bi	Ens_GOT:III_Ecd	Ens_GOT:IV_Cae	LDT:I_Op	LDT:II_Bi	LDT:III_Ecd	LDT:IV_Cele	DOT:I_Ce	DOT:II_Eu	DOT:III_Me	DOT:IV_Ne	DOT:V_NoD
M	20541	20541	20541	20541	20541	20541	20541	20541	20541	20541	20541	20541	20541	20541	20541	20541	20541	20541
N	1950	4190	2514	619	11268	3271	4454	216	6981	1375	2963	155	10429	4495	3318	2608	2395	7725
CRMN:0_m	3076	3076	3076	3076	3076	3076	3076	3076	3076	3076	3076	3076	3076	3076	3076	3076	3076	3076
CRMN:0_n	364	660	447	91	1514	541	930	35	848	206	642	22	1484	800	526	518	252	980
CRMN:0_expect	292.011	627.449	376.47	92.6948	1687.37	489.83	666.983	32.3458	1045.4	205.905	443.707	23.2111	1561.74	673.123	496.868	390.546	358.65	1156.81
CRMN:0_pval	1.69e-06	0.0604897	2.08e-05	0.450544	6.06e-12	0.00365646	9.02e-34	0.33325	8.26e-17	0.509492	2.57e-26	0.446295	0.00126066	2.07e-09	0.0647646	2.72e-13	8.62e-12	3.37e-13
CRMN:0_dir	++	+	++	-	--	++	++	+	--	+	++	-	--	++	+	++	--	--
CRMN:0_q_value	1.01e-05	0.0726	0.000125	0.451	1.21e-11	0.00548	5.41e-33	0.5	1.24e-16	0.509	1.54e-25	0.446	0.00126	1.24e-08	0.0648	1.63e-12	1.29e-11	2.02e-12
CRMN:0_dir_new	++	+	++	-	---	++	+++	+	---	+	+++	-	--	++	+	+++	---	---
CRMN:0_fold	1.24653	1.05188	1.18735	0.981716	0.897252	1.10447	1.39434	1.08206	0.811173	1.00046	1.4469	0.947821	0.950225	1.18849	1.05863	1.32635	0.702636	0.847155
CRMN:0_Log(Q)	4.99396	1.13914	3.90379	-0.34626	-10.9165	2.26085	32.2666	0.30114	-15.9069	0.29286	24.8119	-0.35038	-2.8994	7.90588	1.18866	11.7873	-10.8884	-11.6942
CRMN:1_m	2032	2032	2032	2032	2032	2032	2032	2032	2032	2032	2032	2032	2032	2032	2032	2032	2032	2032
CRMN:1_n	195	415	204	69	1149	328	393	12	826	143	252	11	1153	445	302	252	302	731
CRMN:1_expect	192.902	414.492	248.695	61.234	1114.68	323.581	440.608	21.3676	690.589	136.021	293.112	15.3332	1031.68	444.664	328.23	257.994	236.923	764.189
CRMN:1_pval	0.445954	0.497983	0.000636948	0.160132	0.0559834	0.399068	0.00347239	0.0157348	2.4e-11	0.270032	0.0030333	0.149176	7.72e-09	0.501999	0.050092	0.352101	2.53e-06	0.0571048
CRMN:1_dir	+	+	--	+	+	+	--	--	++	+	--	-	++	+	-	-	++	-
CRMN:1_q_value	0.446	0.498	0.00191	0.48	0.056	0.399	0.00347	0.0944	2.88e-11	0.324	0.00303	0.298	1.16e-08	0.502	0.0601	0.423	3.04e-06	0.0857
CRMN:1_dir_new	+	+	--	+	+	+	--	-	+++	+	--	-	++	+	-	-	++	-
CRMN:1_fold	1.01088	1.00123	0.820281	1.12682	1.03079	1.01366	0.891949	0.561598	1.19608	1.05131	0.859739	0.717396	1.1176	1.00076	0.920086	0.976767	1.27467	0.95657
CRMN:1_Log(Q)	0.35071	0.30279	-2.71877	0.3184	1.25194	0.39895	-2.45937	-1.02499	10.5406	0.4894	-2.51808	-0.52527	7.93629	0.2993	-1.22105	-0.37415	5.5177	-1.06724
CRMN:2_m	2361	2361	2361	2361	2361	2361	2361	2361	2361	2361	2361	2361	2361	2361	2361	2361	2361	2361
CRMN:2_n	180	428	270	60	1423	313	411	19	1026	128	236	9	1396	446	346	298	389	882
CRMN:2_expect	224.135	481.602	288.961	71.1484	1295.15	375.972	511.947	24.8272	802.402	158.044	340.57	17.8158	1198.72	516.659	381.374	299.766	275.283	887.918
CRMN:2_pval	0.000420826	0.00177929	0.108266	0.0842172	9.56e-09	6.98e-05	2.52e-08	0.124487	1.8e-24	0.00406113	7.22e-12	0.0123418	2.94e-18	8.34e-05	0.01827	0.469348	7.61e-14	0.403876
CRMN:2_dir	--	--	-	-	++	--	--	-	++	--	--	--	++	--	--	-	++	-
CRMN:2_q_value	0.000842	0.00267	0.13	0.505	1.15e-08	0.00014	5.04e-08	0.249	5.4e-24	0.00609	2.17e-11	0.0741	8.82e-18	0.000125	0.0548	0.469	1.52e-13	0.404
CRMN:2_dir_new	--	--	-	-	++	--	--	-	+++	--	---	-	+++	--	-	-	+++	-
CRMN:2_fold	0.803089	0.8887	0.934381	0.843308	1.09871	0.83251	0.802818	0.765289	1.27866	0.809903	0.692956	0.505169	1.16458	0.863238	0.907247	0.99411	1.41309	0.993335
CRMN:2_Log(Q)	-3.07487	-2.57366	-0.88633	-0.29645	7.94036	-3.85511	-7.29757	-0.60385	23.2676	-2.21526	-10.6643	-1.13047	17.0545	-3.90274	-1.26114	-0.3285	12.8176	-0.39375
CRMN:3_m	2048	2048	2048	2048	2048	2048	2048	2048	2048	2048	2048	2048	2048	2048	2048	2048	2048	2048
CRMN:3_n	159	343	221	55	1270	287	329	21	893	100	211	17	1202	372	304	229	352	791
CRMN:3_expect	194.421	417.756	250.653	61.7162	1123.45	326.129	444.077	21.5359	696.027	137.092	295.42	15.454	1039.8	448.165	330.815	260.026	238.789	770.206
CRMN:3_pval	0.00227357	5.96e-06	0.0180106	0.199869	3.13e-12	0.00639327	1.22e-11	0.508706	1.02e-21	0.000199428	3.71e-09	0.376793	2.15e-14	7.07e-06	0.0468863	0.0153242	3.82e-15	0.164592
CRMN:3_dir	--	--	--	-	++	--	--	-	++	--	--	+	++	--	--	--	++	+
CRMN:3_q_value	0.00341	1.79e-05	0.036	0.4	9.39e-12	0.00767	3.66e-11	0.509	2.04e-21	0.000399	5.56e-09	0.452	4.3e-14	1.41e-05	0.0703	0.023	1.15e-14	0.198
CRMN:3_dir_new	--	--	--	-	+++	--	---	-	+++	--	--	+	+++	--	-	--	+++	+
CRMN:3_fold	0.817813	0.821054	0.881696	0.891176	1.13044	0.880021	0.740862	0.975118	1.283	0.729439	0.714237	1.10004	1.15599	0.830051	0.918944	0.880683	1.47411	1.027
CRMN:3_Log(Q)	-2.4672	-4.74763	-1.44344	-0.39822	11.0273	-2.1151	-10.4365	-0.29353	20.6904	-3.39918	-8.25453	0.34472	13.3665	-4.84955	-1.15286	-1.63853	13.9408	0.70441
CRMN:4_m	1777	1777	1777	1777	1777	1777	1777	1777	1777	1777	1777	1777	1777	1777	1777	1777	1777	1777
CRMN:4_n	118	315	201	55	1088	203	306	19	729	77	170	15	995	308	258	192	242	777
CRMN:4_expect	168.694	362.477	217.486	53.5496	974.794	282.974	385.315	18.6861	603.926	118.951	256.329	13.409	902.212	388.862	287.04	225.618	207.191	668.289
CRMN:4_pval	4.54e-06	0.00167715	0.112267	0.437859	8.07e-09	1.08e-08	5.86e-07	0.50488	5.77e-11	7.03e-06	1.02e-10	0.363976	2.24e-06	3.9e-07	0.0260216	0.00601855	0.00455961	1.9e-08
CRMN:4_dir	--	--	-	+	++	--	--	+	++	--	--	+	++	--	--	--	++	++
CRMN:4_q_value	1.36e-05	0.00335	0.112	0.525	1.21e-08	6.48e-08	8.79e-07	0.606	5.77e-11	2.11e-05	2.04e-10	0.546	2.69e-06	1.17e-06	0.052	0.0181	0.00456	5.7e-08
CRMN:4_dir_new	--	--	-	+	++	--	--	+	+++	--	--	+	++	--	-	--	++	++
CRMN:4_fold	0.69949	0.869022	0.924198	1.02708	1.11613	0.717381	0.794155	1.0168	1.2071	0.647325	0.663211	1.11865	1.10285	0.792055	0.89883	0.850997	1.168	1.16267
CRMN:4_Log(Q)	-4.86582	-2.4744	-0.94975	0.27948	7.91704	-7.18842	-6.05601	0.21763	10.2388	-4.67592	-9.69037	0.26284	5.57057	-5.93181	-1.28364	-1.74339	2.34107	7.24413
CRMN:>=5_m	9247	9247	9247	9247	9247	9247	9247	9247	9247	9247	9247	9247	9247	9247	9247	9247	9247	9247
CRMN:>=5_n	934	2029	1171	289	4824	1599	2085	110	2659	721	1452	81	4199	2124	1582	1119	858	3564
CRMN:>=5_expect	877.837	1886.22	1131.73	278.657	5072.55	1472.52	2005.07	97.2373	3142.66	618.988	1333.86	69.7768	4694.85	2023.53	1493.67	1174.05	1078.16	3477.59
CRMN:>=5_pval	0.0039085	3.8e-07	0.0486592	0.20958	1.38e-12	7.14e-07	0.00345235	0.0461825	4.87e-47	6.71e-09	1.38e-06	0.0414291	2.93e-44	0.000351743	0.000414179	0.0107136	1.91e-22	0.00644341
CRMN:>=5_dir	++	++	++	+	--	++	++	++	--	++	++	++	--	++	++	--	--	++
CRMN:>=5_q_value	0.00469	2.28e-06	0.073	0.314	8.28e-12	2.14e-06	0.00414	0.139	2.92e-46	4.03e-08	1.66e-06	0.124	1.76e-43	0.000422	0.00249	0.0214	1.15e-21	0.0129
CRMN:>=5_dir_new	++	++	+	+	---	++	++	+	---	++	++	+	---	++	++	--	---	++
CRMN:>=5_fold	1.06398	1.07569	1.03469	1.03712	0.951001	1.0859	1.03986	1.13125	0.846099	1.16481	1.08857	1.16084	0.894384	1.04965	1.05913	0.95311	0.795797	1.02485
CRMN:>=5_Log(Q)	2.32881	5.64207	1.13674	0.50256	-11.082	5.66918	2.3827	0.8584	-45.5343	7.39513	5.78094	0.90557	-42.755	3.37459	2.60466	-1.66903	-20.9408	1.88985
DNIR:1_m	9230	9230	9230	9230	9230	9230	9230	9230	9230	9230	9230	9230	9230	9230	9230	9230	9230	9230
DNIR:1_n	1217	2594	1337	323	3759	1924	2592	142	3696	834	1575	85	5860	3424	2311	1426	2069	0
DNIR:1_expect	1351.08	2686.32	1417.34	299.6	3475.65	2247.72	2897.34	120.993	3255.99	949.215	1907.07	88.5838	5577.18	3237.27	2389.6	1878.26	1724.86	0
DNIR:1_pval	1.43e-13	3.76e-05	8.09e-06	0.00480114	1.85e-31	4.33e-48	1.17e-37	9.22e-05	8.45e-77	1.95e-13	7.27e-56	0.263985	6.41e-30	4.97e-15	0.000240037	1.37e-101	1.5e-75	1
DNIR:1_dir	--	--	--	++	++	--	--	++	++	--	--	-	++	++	--	--	++	0
DNIR:1_q_value	4.29e-13	5.64e-05	2.43e-05	0.0072	5.55e-31	1.3e-47	3.51e-37	0.000277	2.53e-76	5.85e-13	1.09e-55	0.396	9.61e-30	1.49e-14	0.00072	4.11e-101	4.5e-75	1
DNIR:1_dir_new	---	--	--	++	+++	---	---	++	++++	---	----	-	+++	+++	--	----	++++	0
DNIR:1_fold	0.900759	0.965633	0.943316	1.0781	1.08152	0.855977	0.894614	1.17363	1.13514	0.878621	0.825873	0.959543	1.05071	1.05768	0.967107	0.759211	1.19952	#DIV/0!
DNIR:1_Log(Q)	-12.3675	-4.24872	-4.61493	2.14256	30.2557	-46.8864	-36.4547	3.55815	75.596	-12.2328	-54.9624	-0.40233	29.0171	13.8265	-3.1426	-100.386	74.3468	0
DNIR:2_m	2278	2278	2278	2278	2278	2278	2278	2278	2278	2278	2278	2278	2278	2278	2278	2278	2278	2278
DNIR:2_n	420	680	379	50	749	725	824	14	640	301	534	25	1343	690	622	725	241	0
DNIR:2_expect	333.453	662.995	349.805	73.9426	857.805	554.747	715.074	29.8614	803.592	234.27	470.673	21.8628	1376.47	798.971	589.763	463.563	425.703	0
DNIR:2_pval	2.01e-08	0.200388	0.0337621	0.000720179	9.88e-08	2.12e-19	4.45e-08	0.000371851	6.33e-16	4.82e-07	0.000195799	0.261061	0.0598117	5.84e-08	0.047524	5.48e-47	4.66e-31	1
DNIR:2_dir	++	+	++	--	--	++	++	--	--	++	++	+	-	--	++	++	--	0
DNIR:2_q_value	3.02e-08	0.2	0.0338	0.00216	9.88e-08	2.12e-19	4.45e-08	0.000558	6.33e-16	7.23e-07	0.000196	0.783	0.0598	8.76e-08	0.0475	8.22e-47	4.66e-31	1
DNIR:2_dir_new	++	+	++	--	--	+++	++	--	---	++	++	+	-	--	++	+++	---	0
DNIR:2_fold	1.25955	1.02565	1.08346	0.6762	0.873159	1.3069	1.15233	0.468832	0.796424	1.28484	1.13455	1.14349	0.975685	0.863611	1.05466	1.56397	0.566122	#DIV/0!
DNIR:2_Log(Q)	7.52071	0.69813	1.47157	-2.66544	-7.00524	18.6737	7.35164	-3.25354	-15.1986	6.14086	3.70819	0.10614	-1.22321	-7.0575	1.32309	46.0851	-30.3316	0
DNIR:>2_m	1308	1308	1308	1308	1308	1308	1308	1308	1308	1308	1308	1308	1308	1308	1308	1308	1308	1308
DNIR:>2_n	239	456	252	43	318	472	607	12	185	183	539	13	541	381	385	457	85	0
DNIR:>2_expect	191.464	380.684	200.854	42.4569	492.541	318.529	410.587	17.1461	461.413	134.515	270.255	12.5534	790.352	458.759	338.635	266.172	244.434	0
DNIR:>2_pval	7.69e-05	1.09e-06	3.25e-05	0.489002	2.12e-27	7.11e-24	2.45e-33	0.113172	1.07e-72	4.65e-06	3.13e-72	0.490669	5.8e-49	8.62e-07	0.00125409	6.39e-39	3.21e-40	1
DNIR:>2_dir	++	++	++	+	--	++	++	-	--	++	++	+	--	--	++	++	--	0
DNIR:>2_q_value	7.69e-05	3.27e-06	4.87e-05	0.489	3.18e-27	1.07e-23	3.67e-33	0.113	1.6e-72	4.65e-06	9.39e-72	0.491	1.74e-48	8.62e-07	0.00188	6.39e-39	4.82e-40	1
DNIR:>2_dir_new	++	++	++	+	---	+++	+++	-	----	++	++++	+	---	--	++	+++	---	0
DNIR:>2_fold	1.24827	1.19785	1.25464	1.01279	0.645631	1.48181	1.47837	0.699869	0.400942	1.36044	1.99442	1.03558	0.684505	0.830501	1.13692	1.71693	0.347743	#DIV/0!
DNIR:>2_Log(Q)	4.11407	5.48545	4.31203	0.31069	-26.4976	22.972	32.4347	-0.94626	-71.7945	5.33255	71.0273	0.30921	-47.7595	-6.06449	2.72558	38.1945	-39.3174	0
GL:I_(0,1000]_m	3913	3913	3913	3913	3913	3913	3913	3913	3913	3913	3913	3913	3913	3913	3913	3913	3913	3913
GL:I_(0,1000]_n	157	454	287	91	2924	327	290	9	1402	167	177	4	1680	311	454	136	328	2684
GL:I_(0,1000]_expect	371.469	798.183	478.91	117.918	2146.52	623.116	848.474	41.1474	1329.86	261.933	564.443	29.527	1986.69	856.284	632.069	496.816	456.24	1471.59
GL:I_(0,1000]_pval	6.37e-46	1.24e-57	3.58e-28	0.00240118	1.9e-177	4.61e-53	1.48e-153	8.16e-11	0.00368143	8.61e-13	7.95e-106	4.26e-10	6.18e-28	3.8e-144	4.03e-19	6.77e-105	1.22e-13	0
GL:I_(0,1000]_dir	--	--	--	--	++	--	--	--	++	--	--	--	--	--	--	--	--	++
GL:I_(0,1000]_q_value	3.19e-45	3.1e-57	8.95e-28	0.012	9.5e-177	1.15e-52	3.7e-153	4.08e-10	0.00368	2.15e-12	1.99e-105	1.06e-09	7.73e-28	1.9e-143	6.72e-19	3.39e-104	1.22e-13	0
GL:I_(0,1000]_dir_new	---	----	---	--	++++	----	----	--	++	---	----	--	---	----	---	----	---	++++
GL:I_(0,1000]_fold	0.422646	0.568792	0.599278	0.771725	1.3622	0.524782	0.34179	0.218726	1.05425	0.637567	0.313584	0.135469	0.845626	0.363197	0.718276	0.273743	0.718919	1.82388
GL:I_(0,1000]_Log(Q)	-44.4969	-56.5086	-27.0482	-1.92061	176.022	-51.9384	-152.432	-9.38934	2.43398	-11.6671	-104.702	-8.97265	-27.1121	-142.721	-18.1729	-103.47	-12.9136	1.#INF0
GL:II_(1000,1600]_m	4207	4207	4207	4207	4207	4207	4207	4207	4207	4207	4207	4207	4207	4207	4207	4207	4207	4207
GL:II_(1000,1600]_n	290	637	430	124	2726	477	508	24	2056	216	289	10	2550	775	476	385	963	1608
GL:II_(1000,1600]_expect	399.379	858.153	514.892	126.777	2307.8	669.933	912.223	44.2389	1429.78	281.614	606.852	31.7455	2135.96	920.62	679.559	534.144	490.52	1582.16
GL:II_(1000,1600]_pval	1.55e-11	1.18e-22	2.91e-06	0.412392	9.85e-49	2.79e-21	2.19e-71	0.000183876	1.17e-111	1.8e-06	1.84e-63	9.87e-07	5.34e-47	3.65e-10	2.7e-23	7.32e-16	4.8e-124	0.182805
GL:II_(1000,1600]_dir	--	--	--	-	++	--	--	--	++	--	--	--	++	--	--	--	++	+
GL:II_(1000,1600]_q_value	2.58e-11	1.97e-22	4.85e-06	0.412	1.23e-48	4.65e-21	3.65e-71	0.000306	2.92e-111	3e-06	3.07e-63	1.65e-06	1.33e-46	3.65e-10	6.75e-23	1.22e-15	2.4e-123	0.183
GL:II_(1000,1600]_dir_new	---	---	--	-	+++	---	----	--	++++	--	----	--	+++	--	---	---	++++	+
GL:II_(1000,1600]_fold	0.726127	0.742291	0.835126	0.978093	1.18121	0.712011	0.556881	0.542509	1.43799	0.767008	0.476228	0.315005	1.19384	0.841824	0.700454	0.720779	1.96322	1.01633
GL:II_(1000,1600]_Log(Q)	-10.5878	-21.7063	-5.31426	-0.38469	47.9096	-20.3326	-70.4377	-3.51363	110.534	-5.52288	-62.5133	-5.78383	45.8745	-9.43771	-22.1707	-14.9136	122.62	0.73801
GL:III_(1600,2400]_m	4206	4206	4206	4206	4206	4206	4206	4206	4206	4206	4206	4206	4206	4206	4206	4206	4206	4206
GL:III_(1600,2400]_n	458	806	491	132	2319	672	803	41	1740	247	446	25	2538	1117	589	519	645	1336
GL:III_(1600,2400]_expect	399.284	857.949	514.77	126.747	2307.25	669.774	912.006	44.2284	1429.44	281.547	606.707	31.738	2135.45	920.402	679.398	534.017	490.403	1581.78
GL:III_(1600,2400]_pval	0.00035354	0.0132865	0.109397	0.312832	0.348035	0.466245	2.09e-06	0.326572	2.13e-29	0.00855748	2.17e-16	0.104024	1.57e-44	3.69e-16	9.33e-06	0.225937	3.71e-16	5.12e-19
GL:III_(1600,2400]_dir	++	--	-	+	+	+	--	-	++	--	--	-	++	++	--	-	++	--
GL:III_(1600,2400]_q_value	0.000354	0.0133	0.109	0.391	0.348	0.466	2.09e-06	0.327	3.55e-29	0.0107	2.71e-16	0.104	2.62e-44	6.15e-16	9.33e-06	0.226	4.64e-16	6.4e-19
GL:III_(1600,2400]_dir_new	++	--	-	+	+	+	--	-	+++	--	---	-	+++	+++	--	-	+++	---
GL:III_(1600,2400]_fold	1.14705	0.939449	0.953825	1.04144	1.00509	1.00332	0.880476	0.927006	1.21726	0.877297	0.735115	0.7877	1.18851	1.2136	0.866944	0.971879	1.31524	0.844618
GL:III_(1600,2400]_Log(Q)	3.45156	-1.87659	-0.96099	0.40778	0.45838	0.33139	-5.67985	-0.48602	28.4498	-1.97074	-15.5666	-0.98287	43.5823	15.2111	-5.03012	-0.64601	15.3337	-18.1938
GL:IV_(2400,4000]_m	3980	3980	3980	3980	3980	3980	3980	3980	3980	3980	3980	3980	3980	3980	3980	3980	3980	3980
GL:IV_(2400,4000]_n	535	1038	539	138	1730	774	1118	62	1148	294	669	40	2099	1174	752	600	318	1136
GL:IV_(2400,4000]_expect	377.83	811.849	487.11	119.937	2183.27	633.785	863.002	41.8519	1352.63	266.418	574.107	30.0326	2020.71	870.946	642.892	505.323	464.052	1496.79
GL:IV_(2400,4000]_pval	5.94e-20	2.16e-22	0.00305437	0.0365151	4.02e-58	1.97e-11	8.57e-27	0.000573822	7.57e-15	0.0288991	1.5e-06	0.0298152	0.00300337	1.4e-36	1.45e-07	4.67e-07	4.07e-17	7.66e-41
GL:IV_(2400,4000]_dir	++	++	++	++	--	++	++	++	--	++	++	++	++	++	++	++	--	--
GL:IV_(2400,4000]_q_value	1.48e-19	2.7e-22	0.00382	0.0913	6.7e-58	2.46e-11	1.07e-26	0.000717	9.46e-15	0.0289	1.5e-06	0.0373	0.003	3.5e-36	1.81e-07	5.84e-07	6.78e-17	1.28e-40
GL:IV_(2400,4000]_dir_new	+++	+++	++	+	----	+++	+++	++	---	++	++	++	++	+++	++	++	---	---
GL:IV_(2400,4000]_fold	1.41598	1.27856	1.10653	1.15061	0.792388	1.22123	1.29548	1.48141	0.848717	1.10353	1.16529	1.33189	1.03874	1.34796	1.16971	1.18736	0.685267	0.758959
GL:IV_(2400,4000]_Log(Q)	18.8283	21.5686	2.41817	1.03959	-57.1739	10.6086	25.9701	3.14431	-14.024	1.53912	5.82391	1.42865	2.52239	35.4559	6.74172	6.23377	-16.1686	-39.8939
GL:V_(4000,)_m	4235	4235	4235	4235	4235	4235	4235	4235	4235	4235	4235	4235	4235	4235	4235	4235	4235	4235
GL:V_(4000,)_n	510	1255	767	134	1569	1021	1735	80	635	451	1382	76	1562	1118	1047	968	141	961
GL:V_(4000,)_expect	402.037	863.865	518.319	127.621	2323.16	674.392	918.295	44.5334	1439.29	283.488	610.891	31.9568	2150.18	926.748	684.082	537.699	493.784	1592.69
GL:V_(4000,)_pval	3.58e-10	4.26e-59	2.61e-36	0.274568	1.04e-150	1.51e-55	1.56e-230	1.76e-08	1.47e-209	4.34e-28	3.82e-267	2.64e-15	1.92e-92	2.46e-15	6.28e-60	1.35e-97	7.68e-101	1.36e-118
GL:V_(4000,)_dir	++	++	++	+	--	++	++	++	--	++	++	++	--	++	++	++	--	--
GL:V_(4000,)_q_value	4.48e-10	2.13e-58	1.31e-35	0.458	2.6e-150	7.55e-55	7.8e-230	4.4e-08	7.35e-209	2.17e-27	1.91e-266	1.32e-14	9.6e-92	3.08e-15	3.14e-59	3.37e-97	1.92e-100	3.4e-118
GL:V_(4000,)_dir_new	++	++++	+++	+	----	++++	++++	++	----	+++	++++	+++	----	+++	++++	++++	----	----
GL:V_(4000,)_fold	1.26854	1.45277	1.47978	1.04998	0.675374	1.51396	1.88937	1.79641	0.441189	1.5909	2.26227	2.37821	0.726451	1.20637	1.53052	1.80026	0.28555	0.603383
GL:V_(4000,)_Log(Q)	9.34921	57.6716	34.8844	0.3395	-149.585	54.1221	229.108	7.35655	-208.134	26.6635	265.719	13.8794	-91.0177	14.5122	58.5031	96.4717	-99.7167	-117.469
PL:I_(0,170]_m	4185	4185	4185	4185	4185	4185	4185	4185	4185	4185	4185	4185	4185	4185	4185	4185	4185	4185
PL:I_(0,170]_n	126	447	301	87	3224	305	290	7	1163	153	193	9	1410	282	419	157	220	3107
PL:I_(0,170]_expect	397.291	853.666	512.2	126.114	2295.73	666.43	907.453	44.0076	1422.3	280.141	603.678	31.5795	2124.79	915.806	676.006	531.351	487.955	1573.88
PL:I_(0,170]_pval	5.89e-72	1.09e-76	3.39e-32	2.33e-05	1.18e-241	7.22e-76	3.65e-179	1.12e-13	4.66e-22	3.82e-21	4.39e-112	2.93e-07	2.32e-137	2.62e-188	6.03e-37	1.37e-105	2.39e-55	0
PL:I_(0,170]_dir	--	--	--	--	++	--	--	--	--	--	--	--	--	--	--	--	--	++
PL:I_(0,170]_q_value	2.95e-71	2.72e-76	1.69e-31	5.83e-05	5.9e-241	1.81e-75	9.13e-179	2.8e-13	7.77e-22	9.55e-21	1.1e-111	1.46e-06	5.8e-137	1.31e-187	1.51e-36	6.85e-105	3.98e-55	0
PL:I_(0,170]_dir_new	----	----	---	--	++++	----	----	---	---	---	----	--	----	----	---	----	----	++++
PL:I_(0,170]_fold	0.317148	0.523624	0.587662	0.68985	1.40435	0.457663	0.319576	0.159063	0.817689	0.546154	0.319707	0.284995	0.663594	0.307925	0.619817	0.295473	0.450862	1.9741
PL:I_(0,170]_Log(Q)	-70.5309	-75.5646	-30.7708	-4.2347	240.229	-74.7435	-178.04	-12.5528	-21.1098	-20.02	-110.96	-5.83416	-136.237	-186.883	-35.8217	-104.164	-54.3997	1.#INF0
PL:II_(170,290]_m	4108	4108	4108	4108	4108	4108	4108	4108	4108	4108	4108	4108	4108	4108	4108	4108	4108	4108
PL:II_(170,290]_n	356	687	499	91	2475	532	692	36	1437	279	454	32	1932	747	622	316	388	2035
PL:II_(170,290]_expect	389.981	837.959	502.776	123.794	2253.49	654.168	890.757	43.1979	1396.13	274.987	592.571	30.9985	2085.7	898.956	663.568	521.575	478.977	1544.92
PL:II_(170,290]_pval	0.0223492	1.67e-11	0.432335	0.000331941	3.82e-15	1.63e-09	4.66e-18	0.124759	0.0687385	0.40095	9.63e-13	0.45195	4.5e-08	4.17e-11	0.0252426	6.13e-30	2.52e-07	2.28e-68
PL:II_(170,290]_dir	--	--	-	--	++	--	--	-	+	+	--	+	--	--	--	--	--	++
PL:II_(170,290]_q_value	0.0223	1.67e-11	0.432	0.000553	3.82e-15	1.63e-09	4.66e-18	0.125	0.0687	0.401	1.2e-12	0.452	4.5e-08	5.21e-11	0.0252	7.66e-30	2.52e-07	2.28e-68
PL:II_(170,290]_dir_new	--	---	-	--	+++	--	---	-	+	+	---	+	--	---	--	---	--	++++
PL:II_(170,290]_fold	0.912865	0.819849	0.992491	0.735092	1.0983	0.813247	0.776868	0.833374	1.02927	1.01459	0.766153	1.03231	0.926308	0.830964	0.937357	0.605858	0.81006	1.31722
PL:II_(170,290]_Log(Q)	-1.65074	-10.7773	-0.36418	-3.25709	14.4179	-8.78781	-17.3316	-0.90393	1.1628	0.39691	-11.9195	0.34491	-7.34679	-10.2829	-1.59787	-29.1156	-6.5986	67.6421
PL:III_(290,370]_m	4093	4093	4093	4093	4093	4093	4093	4093	4093	4093	4093	4093	4093	4093	4093	4093	4093	4093
PL:III_(290,370]_n	270	640	428	131	2624	492	572	26	2437	170	367	17	2973	979	479	429	1339	867
PL:III_(290,370]_expect	388.557	834.899	500.94	123.342	2245.26	651.78	887.504	43.0402	1391.03	273.983	590.407	30.8853	2078.08	895.674	661.145	519.67	477.228	1539.28
PL:III_(290,370]_pval	1.31e-13	2.98e-18	4.4e-05	0.230916	4.52e-41	2.72e-15	3.98e-44	0.00144219	2.06054548350113e-310	1.29e-14	1.63e-31	0.00209034	1.85e-221	0.000256567	2.86e-19	7.07e-07	0	1.15e-138
PL:III_(290,370]_dir	--	--	--	+	++	--	--	--	++	--	--	--	++	++	--	--	++	--
PL:III_(290,370]_q_value	1.64e-13	3.72e-18	5.5e-05	0.289	5.65e-41	3.4e-15	4.98e-44	0.0024	0	2.15e-14	2.72e-31	0.00348	9.25e-221	0.000257	4.77e-19	7.07e-07	0	1.92e-138
PL:III_(290,370]_dir_new	---	---	--	+	+++	---	---	--	++++	---	---	--	++++	++	---	--	++++	----
PL:III_(290,370]_fold	0.694879	0.766559	0.854394	1.06209	1.16868	0.754856	0.644504	0.604087	1.75193	0.620478	0.621605	0.550424	1.43065	1.09303	0.724501	0.825524	2.80579	0.563249
PL:III_(290,370]_Log(Q)	-12.7858	-17.4289	-4.25964	0.53964	40.248	-14.4685	-43.3032	-2.61913	308.987	-13.6676	-30.566	-2.45794	220.034	3.5908	-18.3218	-6.15058	1.#INF0	-137.717
PL:IV_(370,540]_m	4065	4065	4065	4065	4065	4065	4065	4065	4065	4065	4065	4065	4065	4065	4065	4065	4065	4065
PL:IV_(370,540]_n	607	1060	622	188	1588	867	1241	92	1245	300	695	43	2407	1304	768	826	275	892
PL:IV_(370,540]_expect	385.899	829.188	497.513	122.498	2229.9	647.321	881.433	42.7457	1381.52	272.108	586.368	30.674	2063.87	889.547	656.622	516.115	473.963	1528.75
PL:IV_(370,540]_pval	2.87e-36	6.44e-23	4.89e-11	1.28e-10	6.49e-113	1.15e-24	7.06e-50	1.36e-14	2.09e-07	0.0284605	5.84e-08	0.010333	1.18e-33	9.2e-65	1.02e-07	2.75e-54	1.12e-30	9.65e-125
PL:IV_(370,540]_dir	++	++	++	++	--	++	++	++	--	++	++	++	++	++	++	++	--	--
PL:IV_(370,540]_q_value	7.18e-36	1.07e-22	8.15e-11	6.4e-10	1.08e-112	1.92e-24	1.18e-49	6.8e-14	2.61e-07	0.0356	5.84e-08	0.0129	1.48e-33	2.3e-64	1.28e-07	4.58e-54	1.4e-30	1.21e-124
PL:IV_(370,540]_dir_new	+++	+++	+++	++	----	+++	+++	+++	--	++	++	++	+++	++++	++	++++	---	----
PL:IV_(370,540]_fold	1.57295	1.27836	1.25022	1.53472	0.712139	1.33937	1.40793	2.15226	0.901182	1.1025	1.18526	1.40184	1.16626	1.46592	1.16962	1.60042	0.580214	0.583482
PL:IV_(370,540]_Log(Q)	35.1442	21.9693	10.0888	9.19382	-111.966	23.7174	48.9293	13.1675	-6.58294	1.44885	7.23359	1.88887	32.8312	63.6383	6.89449	53.3388	-29.8539	-123.919
PL:V_(540,]_m	4090	4090	4090	4090	4090	4090	4090	4090	4090	4090	4090	4090	4090	4090	4090	4090	4090	4090
PL:V_(540,]_n	591	1356	664	122	1357	1075	1659	55	699	473	1254	54	1707	1183	1030	880	173	824
PL:V_(540,]_expect	388.272	834.288	500.573	123.252	2243.62	651.302	886.854	43.0086	1390.01	273.782	589.975	30.8627	2076.56	895.017	660.66	519.289	476.878	1538.16
PL:V_(540,]_pval	6.85e-31	5.04e-104	1.77e-17	0.473209	8.23e-214	1.45e-82	1.7e-211	0.0270419	8.63e-157	4.27e-39	2.51e-205	9.47e-06	1.79e-38	1.04e-32	2.99e-63	1.13e-71	1.36e-74	3.11e-157
PL:V_(540,]_dir	++	++	++	-	--	++	++	++	--	++	++	++	--	++	++	++	--	--
PL:V_(540,]_q_value	1.14e-30	2.52e-103	4.42e-17	0.473	2.06e-213	7.25e-82	8.5e-211	0.0338	2.16e-156	2.13e-38	1.26e-204	2.37e-05	2.98e-38	1.73e-32	1.5e-62	2.82e-71	3.4e-74	7.77e-157
PL:V_(540,]_dir_new	+++	++++	+++	-	----	++++	++++	++	----	+++	++++	++	---	+++	++++	++++	----	----
PL:V_(540,]_fold	1.52213	1.62534	1.32648	0.989846	0.604827	1.65054	1.87066	1.27881	0.502872	1.72765	2.12551	1.74969	0.822033	1.32176	1.55905	1.69462	0.362776	0.535707
PL:V_(540,]_Log(Q)	29.9425	102.599	16.3541	-0.32495	-212.687	81.1397	210.071	1.47105	-155.666	37.6706	203.901	4.62571	-37.5253	31.7611	61.8254	70.549	-73.4685	-156.109
