# Supplementary material for: A two-level model for the role of complex and young genes in the formation of organism complexity and new insights into the relationship between evolution and development
Source: EvoDevo. 2018 Nov 12;9:22. doi: 10.1186/s13227-018-0111-4 (PMC6231269; doi:10.1186/s13227-018-0111-4)
Supplement: Supplementary file 7 — Additional file 7: Table S9. The raw data for the over/under-representation analysis of the widely expressed or stage-specific genes among different categories (related to Figure 5b and Figure 6b). [file 13227_2018_111_MOESM7_ESM.xlsx]

## Sheet: Readme
Table S9. The raw data for the over/under-representation analysis of the widely-expressed or stage-specific genes among different categories (related to Figure 5b and Figure 6b)
The rows marked with red color are the original data used in figure 5a,b and figure 6a, b.
Description of the abbreviations and symbols in the tables of this file:
M: the background total gene number in the analysis
N: the gene number in each class
GL: Gene length
PL: Protein length
DNIR: Domain number in proteins including repeats
CRMN: Cis-regulatory module number
WE: widely expressed
SS: stage-specific
The over- or under-representation analysis is based on hypergeometric distribution model, and the P values were corrected using the Benjamini–Hochberg method.
"++++", represents significantly over-represented, P<1E-50
"+++", represents significantly over-represented, P<1E-10
"++", represents significantly over-represented, P<0.05
"+", represents over-represented but not significantly, P>0.05
"----", represents significantly under-represented, P<1E-50
"---", represents significantly under-represented, P<1E-10
"--", represents significantly under-represented, P<0.05
"-", represents under-represented but not significantly, P>0.05

## Sheet: M. musculus
Table S9-1. The raw data for the over/under-representation analysis of the widely-expressed or stage-specific genes among different categories (related to Figure 5b and Figure 6b)
Class	Background_M	N	WE_m	WE_n	WE_expect	WE_pval	WE_dir	WE_q_value_BH_adj	WE_dir_BH_adj	WE_Fold_enrichment	Other_m	Other_n	Other_expect	Other_pval	Other_dir	Other_q_value_BH_adj	Other_dir_BH_adj	Other_Fold_enrichment	SS_m	SS_n	SS_expect	SS_pval	SS_dir	SS_q_value_BH_adj	SS_dir_new_BH_adj	SS_Fold_enrichment	Backgroud (%)
GL:I_<=3200	18512	2203	8463	607	1007.13	2.42448e-77	--	3.64e-77	----	0.6027	7686	991	914.664	0.000247407	++	0.000247	++	1.0835	2363	605	281.206	1.29242e-88	++	3.88e-88	++++	2.1514	11.9004
GL:II_3200-10000	18512	3819	8463	1504	1745.91	4.99769e-19	--	1.5e-18	---	0.8614	7686	1669	1585.61	0.00114176	++	0.00114	++	1.0526	2363	646	487.484	3.35055e-17	++	5.03e-17	+++	1.3252	20.6299
GL:III_10000-22500	18512	4078	8463	1985	1864.31	9.57053e-06	++	2.87e-05	++	1.0647	7686	1626	1693.15	0.00816578	--	0.00817	--	0.9603	2363	467	520.544	0.00221266	--	0.00332	--	0.8971	22.029
GL:IV_22500-53000	18512	4145	8463	2246	1894.94	1.51423e-35	++	4.54e-35	+++	1.1853	7686	1555	1720.96	1.4054e-09	--	1.41e-09	--	0.9036	2363	344	529.097	1.32761e-24	--	1.99e-24	---	0.6502	22.3909
GL:V_da53000	18512	4267	8463	2121	1950.71	1.41544e-09	++	2.12e-09	++	1.0873	7686	1845	1771.62	0.00496289	++	0.00496	++	1.0414	2363	301	544.669	1.39005e-41	--	4.17e-41	---	0.5526	23.0499
CRMN:I_0	18512	4670	8463	1813	2134.95	2.8987e-28	--	8.7e-28	---	0.8492	7686	2074	1938.94	1.98899e-06	++	1.99e-06	++	1.0697	2363	783	596.111	1.51218e-20	++	2.27e-20	+++	1.3135	25.2269
CRMN:II_1	18512	2420	8463	1102	1106.33	0.433543	-	0.434	-	0.9961	7686	968	1004.76	0.0541446	-	0.0812	-	0.9634	2363	350	308.906	0.00441729	++	0.0133	++	1.133	13.0726
CRMN:III_2-4	18512	4344	8463	2161	1985.92	6.35172e-10	++	1.91e-09	++	1.0882	7686	1689	1803.59	2.8587e-05	--	4.29e-05	--	0.9365	2363	494	554.498	0.00081627	--	0.000816	--	0.8909	23.4659
CRMN:IV_5-10	18512	3559	8463	1712	1627.04	0.000790176	++	0.00237	++	1.0522	7686	1437	1477.66	0.0641266	-	0.0641	-	0.9725	2363	410	454.295	0.00675071	--	0.0101	--	0.9025	19.2254
CRMN:V>10	18512	3519	8463	1675	1608.76	0.00674531	++	0.0101	++	1.0412	7686	1518	1461.05	0.0160381	++	0.016	++	1.039	2363	326	449.19	5.40618e-13	--	1.62e-12	---	0.7258	19.0093
DNIR:I_0	18512	2140	8463	696	978.329	7.154e-40	--	1.07e-39	---	0.7114	7686	912	888.507	0.141759	+	0.142	+	1.0264	2363	532	273.164	3.17138e-60	++	9.51e-60	++++	1.9475	11.5601
DNIR:II_1	18512	9395	8463	4425	4295.05	6.65534e-05	++	9.98e-05	++	1.0303	7686	3734	3900.71	3.54e-07	--	1.06e-06	--	0.9573	2363	1236	1199.24	0.0550748	+	0.0551	+	1.0307	50.7509
DNIR:III_2	18512	3344	8463	1720	1528.75	1.40456e-13	++	2.11e-13	+++	1.1251	7686	1325	1388.4	0.00729943	--	0.0073	--	0.9543	2363	299	426.851	1.87388e-14	--	5.62e-14	---	0.7005	18.064
DNIR:IV>2	18512	3633	8463	1622	1660.87	0.0769578	-	0.077	-	0.9766	7686	1715	1508.39	6.2867e-15	++	9.43e-15	+++	1.137	2363	296	463.741	1.35337e-22	--	4.06e-22	---	0.6383	19.6251
PL:I_<=210	18512	3335	8463	1427	1524.64	9.40467e-05	--	9.4e-05	--	0.936	7686	1277	1384.66	1.5117e-05	--	2.27e-05	--	0.9222	2363	631	425.703	1.42235e-29	++	4.27e-29	+++	1.4823	18.0153
PL:II_210-315	18512	3102	8463	1272	1418.12	4.00802e-09	--	1.2e-08	--	0.897	7686	1339	1287.92	0.0218046	++	0.0218	++	1.0397	2363	491	395.961	2.60562e-08	++	3.91e-08	++	1.24	16.7567
PL:III_315-460	18512	3761	8463	1685	1719.39	0.106958	-	0.321	-	0.98	7686	1577	1561.53	0.28932	+	0.289	+	1.0099	2363	499	480.08	0.156659	+	0.235	+	1.0394	20.3166
PL:IV_460-720	18512	4192	8463	1953	1916.43	0.101783	+	0.102	+	1.0191	7686	1802	1740.48	0.0148981	++	0.0223	++	1.0353	2363	437	535.096	8.18526e-08	--	2.46e-07	--	0.8167	22.6448
PL:V_da720	18512	4122	8463	2126	1884.43	6.90594e-18	++	1.04e-17	+++	1.1282	7686	1691	1711.41	0.237717	-	0.238	-	0.9881	2363	305	526.161	3.64688e-35	--	1.09e-34	---	0.5797	22.2666
GOT_Ens:I	18512	3969	8463	2919	1814.48	0	++	0	++++	1.6087	7686	882	1647.89	6.71406e-181	--	1.01e-180	----	0.5352	2363	168	506.631	3.1642e-90	--	3.16e-90	----	0.3316	21.4401
GOT_Ens:II	18512	6935	8463	3517	3170.42	2.71919e-26	++	4.08e-26	+++	1.1093	7686	2849	2879.34	0.178885	-	0.179	-	0.9895	2363	569	885.231	1.06905e-49	--	3.21e-49	---	0.6428	37.4622
GOT_Ens:III	18512	5875	8463	1819	2685.83	8.0091e-170	--	2.4e-169	----	0.6773	7686	3036	2439.24	3.93568e-81	++	5.9e-81	++++	1.2446	2363	1020	749.926	4.62011e-36	++	4.62e-36	+++	1.3601	31.7362
GOT_Ens:IV	18512	1733	8463	208	792.263	4.6752e-219	--	1.4e-218	----	0.2625	7686	919	719.525	2.48096e-24	++	2.48e-24	+++	1.2772	2363	606	221.212	6.81032e-142	++	1.02e-141	++++	2.7395	9.3615
LDT:I_Op_Bi	18512	4174	8463	3164	1908.2	0	++	0	++++	1.6581	7686	883	1733	2.26947e-215	--	3.4e-215	----	0.5095	2363	127	532.798	8.11673e-130	--	8.12e-130	----	0.2384	22.5475
LDT:II_Ch_Ve	18512	4158	8463	1984	1900.88	0.00175614	++	0.00176	++	1.0437	7686	1828	1726.36	0.000153869	++	0.000231	++	1.0589	2363	346	530.756	1.86636e-24	--	5.6e-24	---	0.6519	22.4611
LDT:III_Eut_Am	18512	5908	8463	2270	2700.92	7.41989e-43	--	2.23e-42	---	0.8405	7686	2877	2452.94	6.6202e-42	++	9.93e-42	+++	1.1729	2363	761	754.138	0.381127	+	0.381	+	1.0091	31.9144
LDT:IV_Ma_Mur	18512	2039	8463	472	932.155	1.59681e-110	--	4.79e-110	----	0.5064	7686	989	846.573	8.76339e-12	++	8.76e-12	+++	1.1682	2363	578	260.272	3.78324e-90	++	5.67e-90	++++	2.2208	11.0145
LDT:V_Mus	18512	2233	8463	573	1020.84	6.26987e-96	--	1.88e-95	----	0.5613	7686	1109	927.12	7.46451e-17	++	7.46e-17	+++	1.1962	2363	551	285.036	1.82083e-61	++	2.73e-61	++++	1.9331	12.0624
ModeAge:I	18512	2370	8463	1317	1083.48	4.83083e-25	++	1.45e-24	+++	1.2155	7686	870	984.001	1.75388e-07	--	1.75e-07	--	0.8841	2363	183	302.523	5.09526e-17	--	7.64e-17	---	0.6049	12.8025
ModeAge:II	18512	5972	8463	3877	2730.18	5.43876e-289	++	1.63e-288	++++	1.4201	7686	1747	2479.52	7.17576e-124	--	1.08e-123	----	0.7046	2363	348	762.307	1.6207e-95	--	1.62e-95	----	0.4565	32.2602
ModeAge:III	18512	4476	8463	1893	2046.26	6.7382e-08	--	1.01e-07	--	0.9251	7686	2087	1858.39	1.1812e-15	++	3.54e-15	+++	1.123	2363	496	571.348	4.82244e-05	--	4.82e-05	--	0.8681	24.1789
ModeAge:IV	18512	2469	8463	685	1128.74	6.26141e-86	--	1.88e-85	----	0.6069	7686	1403	1025.1	6.15766e-61	++	9.24e-61	++++	1.3686	2363	381	315.16	1.72051e-05	++	1.72e-05	++	1.2089	13.3373
ModeAge:V	18512	1674	8463	231	765.291	1.30125e-186	--	3.9e-186	----	0.3018	7686	860	695.028	1.00238e-17	++	1e-17	+++	1.2374	2363	583	213.681	6.99509e-135	++	1.05e-134	++++	2.7284	9.04278
DOT:I	18512	4741	8463	2423	2167.41	3.59897e-18	++	1.08e-17	+++	1.1179	7686	1849	1968.42	2.33338e-05	--	2.33e-05	--	0.9393	2363	469	605.174	1.22181e-12	--	1.83e-12	---	0.775	25.6104
DOT:II	18512	5234	8463	3068	2392.79	1.57664e-108	++	4.73e-108	++++	1.2822	7686	1692	2173.11	2.32123e-58	--	3.48e-58	----	0.7786	2363	474	668.104	9.11731e-23	--	9.12e-23	---	0.7095	28.2736
DOT:III	18512	3289	8463	1304	1503.61	6.08962e-15	--	9.13e-15	---	0.8672	7686	1609	1365.56	2.00619e-21	++	6.02e-21	+++	1.1783	2363	376	419.831	0.00582888	--	0.00583	--	0.8956	17.7669
DOT:IV	18512	2544	8463	825	1163.02	8.10086e-49	--	2.43e-48	---	0.7094	7686	1349	1056.24	1.52574e-36	++	2.29e-36	+++	1.2772	2363	370	324.734	0.0023644	++	0.00236	++	1.1394	13.7424
DOT:V	18512	564	8463	147	257.84	1.3559e-22	--	4.07e-22	---	0.5701	7686	275	234.167	0.000250551	++	0.000251	++	1.1744	2363	142	71.9929	3.42785e-16	++	5.14e-16	+++	1.9724	3.04667
DOT:VI_NoD	18512	2140	8463	696	978.329	7.154e-40	--	1.07e-39	---	0.7114	7686	912	888.507	0.141759	+	0.142	+	1.0264	2363	532	273.164	3.17138e-60	++	9.51e-60	++++	1.9475	11.5601

## Sheet: G. gallus
Table S9-2. The raw data for the over/under-representation analysis of the widely-expressed or stage-specific genes among different categories (related to Figure 5b and Figure 6b)
Class	Background_M	N	WE_m	WE_n	WE_expect	WE_pval	WE_dir	WE_q_value_BH_adj	WE_dir_BH_adj	WE_Fold_enrichment	Other_m	Other_n	Other_expect	Other_pval	Other_dir	Other_q_value_BH_adj	Other_dir_BH_adj	Other_Fold_enrichment	SS_m	SS_n	SS_expect	SS_pval	SS_dir	SS_q_value_BH_adj	SS_dir_new_BH_adj	SS_Fold_enrichment	Backgroud (%)
GL:I_(0,3200]	13086	1780	7848	752	1067.51	1.91e-59	--	5.73e-59	----	0.7044	3062	483	416.503	4.39e-05	++	4.39e-05	++	1.1597	2176	545	295.987	4.83e-57	++	7.24e-57	++++	1.8413	13.6023
GL:II_(3200,8000]	13086	2685	7848	1513	1610.26	1.01e-05	--	1.51e-05	--	0.9396	3062	639	628.265	0.299698	+	0.3	+	1.0171	2176	533	446.474	4.37e-07	++	1.31e-06	++	1.1938	20.5181
GL:III_(8000,16500]	13086	2748	7848	1778	1648.04	5.95e-09	++	1.79e-08	++	1.0789	3062	558	643.006	7.36e-06	--	1.1e-05	--	0.8678	2176	412	456.95	0.004882	--	0.00488	--	0.9016	20.9995
GL:IV_(16500,38000]	13086	2958	7848	1975	1773.99	3.28e-18	++	9.84e-18	+++	1.1133	3062	602	692.144	3.84e-06	--	3.84e-06	--	0.8698	2176	381	491.87	1.14e-10	--	1.71e-10	--	0.7746	22.6043
GL:V_(38000,]	13086	2915	7848	1830	1748.2	0.000236329	++	0.000236	++	1.0468	3062	780	682.082	8.59e-07	++	1.29e-06	++	1.1436	2176	305	484.72	2.45e-26	--	7.35e-26	---	0.6292	22.2757
CRMN_I:0-1	13086	1263	7848	766	757.453	0.313849	+	0.314	+	1.0113	3062	255	295.53	0.00228445	--	0.00685	--	0.8629	2176	242	210.017	0.00679112	++	0.0102	++	1.1523	9.65154
CRMN_II:2-3	13086	3112	7848	1914	1866.34	0.0239398	++	0.0359	++	1.0255	3062	661	728.179	0.000564092	--	0.00169	--	0.9077	2176	537	517.478	0.147156	+	0.147	+	1.0377	23.7811
CRMN_III:4-5	13086	3408	7848	2126	2043.86	0.000440601	++	0.00132	++	1.0402	3062	743	797.44	0.00539926	--	0.0081	--	0.9317	2176	539	566.698	0.072381	-	0.0724	-	0.9511	26.0431
CRMN_IV:>5	13086	5303	7848	3042	3180.34	2.79343e-07	--	4.19e-07	--	0.9565	3062	1403	1240.85	6.34052e-12	++	1.9e-11	+++	1.1307	2176	858	881.807	0.132454	-	0.132	-	0.973	40.5242
DNIR:>2	13086	2726	7848	1591	1634.85	0.0285571	--	0.0286	--	0.9732	3062	729	637.858	2.56343e-06	++	7.69e-06	++	1.1429	2176	406	453.292	0.00316385	--	0.00475	--	0.8957	20.8314
DNIR:0	13086	1511	7848	735	906.184	1.86138e-21	--	2.79e-21	---	0.8111	3062	376	353.56	0.0787865	+	0.0788	+	1.0635	2176	400	251.256	3.14802e-25	++	9.44e-25	+++	1.592	11.5467
DNIR:1	13086	6475	7848	4009	3883.22	3.88145e-06	++	1.16e-05	++	1.0324	3062	1437	1515.09	0.000675001	--	0.00101	--	0.9485	2176	1029	1076.69	0.0133271	--	0.0133	--	0.9557	49.4804
DNIR:2	13086	2374	7848	1513	1423.75	1.84075e-05	++	5.52e-05	++	1.0627	3062	520	555.494	0.0298564	--	0.0299	--	0.9361	2176	341	394.76	0.000502535	--	0.000754	--	0.8638	18.1415
DOT:I	13086	3566	7848	2339	2138.62	3.94665e-16	++	1.18e-15	+++	1.0937	3062	764	834.41	0.000555336	--	0.000555	--	0.9156	2176	463	592.971	1.62024e-12	--	2.43e-12	---	0.7808	27.2505
DOT:II	13086	3725	7848	2525	2233.98	2.48964e-31	++	7.47e-31	+++	1.1303	3062	681	871.615	4.31547e-19	--	6.47e-19	---	0.7813	2176	519	619.41	6.81262e-08	--	6.81e-08	--	0.8379	28.4655
DOT:III	13086	2871	7848	1572	1721.81	7.27838e-11	--	1.09e-10	--	0.913	3062	811	671.787	4.63472e-12	++	1.39e-11	+++	1.2072	2176	488	477.403	0.282581	+	0.283	+	1.0222	21.9395
DOT:IV	13086	1413	7848	677	847.411	1.97448e-22	--	5.92e-22	---	0.7989	3062	430	330.629	7.30845e-11	++	1.1e-10	++	1.3006	2176	306	234.96	1.12393e-07	++	1.12e-07	++	1.3023	10.7978
DOT:NoD	13086	1511	7848	735	906.184	1.86138e-21	--	2.79e-21	---	0.8111	3062	376	353.56	0.0787865	+	0.0788	+	1.0635	2176	400	251.256	3.14802e-25	++	9.44e-25	+++	1.592	11.5467
GOT_Ens:I	13086	3140	7848	2526	1883.14	1.76192e-170	++	5.29e-170	++++	1.3414	3062	390	734.73	7.54254e-69	--	7.54e-69	----	0.5308	2176	224	522.134	9.92191e-70	--	1.49e-69	----	0.429	23.9951
GOT_Ens:II	13086	5672	7848	3472	3401.64	0.00593095	++	0.0089	++	1.0207	3062	1322	1327.19	0.42265	-	0.423	-	0.9961	2176	878	943.166	0.00106898	--	0.00321	--	0.9309	43.344
GOT_Ens:III	13086	3885	7848	1794	2329.93	2.65235e-96	--	7.96e-96	----	0.77	3062	1242	909.053	1.77965e-49	++	2.67e-49	+++	1.3663	2176	849	646.016	9.88278e-25	++	9.88e-25	+++	1.3142	29.6882
GOT_Ens:IV	13086	389	7848	56	233.293	2.17646e-79	--	6.53e-79	----	0.24	3062	108	91.0223	0.0240963	++	0.0241	++	1.1865	2176	225	64.6847	1.62124e-78	++	2.43e-78	++++	3.4784	2.97264
LDT:I_Op_Bi	13086	3856	7848	3182	2312.54	1.66333e-273	++	4.99e-273	++++	1.376	3062	413	902.267	3.44667e-121	--	5.17e-121	----	0.4577	2176	261	641.193	7.24172e-98	--	7.24e-98	----	0.4071	29.4666
LDT:II_Ch_Ve	13086	3635	7848	2127	2180	0.0183351	--	0.0275	--	0.9757	3062	918	850.556	0.00106523	++	0.0032	++	1.0793	2176	590	604.444	0.232781	-	0.233	-	0.9761	27.7778
LDT:III_Eut	13086	5046	7848	2369	3026.21	6.63985e-128	--	1.99e-127	----	0.7828	3062	1574	1180.72	1.63328e-61	++	2.45e-61	++++	1.3331	2176	1103	839.072	1.55989e-36	++	1.56e-36	+++	1.3145	38.5603
LDT:IV_GOT_Ensllus GOT_Ensllus	13086	549	7848	170	329.249	9.45198e-45	--	2.84e-44	---	0.5163	3062	157	128.461	0.00230673	++	0.00231	++	1.2222	2176	222	91.2902	4.03231e-42	++	6.05e-42	+++	2.4318	4.19532
ModAge:I_Ce	13086	1398	7848	1008	838.415	1.07701e-23	++	3.23e-23	+++	1.2023	3062	249	327.119	5.00111e-08	--	5e-08	--	0.7612	2176	141	232.466	1.43626e-13	--	2.15e-13	---	0.6065	10.6832
ModAge:II_Eu_Op	13086	3892	7848	2940	2334.13	6.89593e-129	++	2.07e-128	++++	1.2596	3062	601	910.691	3.81623e-47	--	3.82e-47	---	0.6599	2176	351	647.18	2.05066e-57	--	3.08e-57	----	0.5424	29.7417
ModAge:III_EuMe	13086	3128	7848	1734	1875.94	1.86384e-09	--	5.59e-09	--	0.9243	3062	849	731.922	1.19525e-08	++	1.79e-08	++	1.16	2176	545	520.138	0.0903461	+	0.0903	+	1.0478	23.9034
ModAge:IV_Ve	13086	2098	7848	821	1258.22	2.17942e-98	--	6.54e-98	----	0.6525	3062	746	490.912	1.45066e-43	++	2.18e-43	+++	1.5196	2176	531	348.865	5.87919e-29	++	5.88e-29	+++	1.5221	16.0324
ModAge:V_GOT_Ens	13086	2570	7848	1345	1541.29	1.16927e-18	--	1.75e-18	---	0.8726	3062	617	601.356	0.215293	+	0.215	+	1.026	2176	608	427.351	4.41542e-25	++	1.32e-24	+++	1.4227	19.6393
PL:I_(0,210]	13086	2024	7848	1188	1213.84	0.105668	-	0.106	-	0.9787	3062	447	473.597	0.0675021	-	0.101	-	0.9438	2176	389	336.56	0.000442943	++	0.00133	++	1.1558	15.4669
PL:II_(210,340]	13086	2501	7848	1510	1499.91	0.332027	+	0.332	+	1.0067	3062	547	585.21	0.0233445	--	0.07	-	0.9347	2176	444	415.878	0.0502317	+	0.0753	+	1.0676	19.112
PL:III_(340,490]	13086	2767	7848	1650	1659.44	0.347796	-	0.348	-	0.9943	3062	665	647.452	0.194142	+	0.582	+	1.0271	2176	452	460.109	0.331957	-	0.498	-	0.9824	21.1447
PL:IV_(490,770]	13086	2834	7848	1668	1699.62	0.0889333	-	0.133	-	0.9814	3062	694	663.129	0.0643535	+	0.193	+	1.0466	2176	472	471.25	0.492893	+	0.493	+	1.0016	21.6567
PL:V_(770,]	13086	2960	7848	1832	1775.19	0.00807425	++	0.0121	++	1.032	3062	709	692.612	0.21621	+	0.216	+	1.0237	2176	419	492.202	1.75069e-05	--	5.25e-05	--	0.8513	22.6196

## Sheet: D. rerio
Table S9-3. The raw data for the over/under-representation analysis of the widely-expressed or stage-specific genes among different categories (related to Figure 5b and Figure 6b)
Class	Background_M	N	WE_m	WE_n	WE_expect	WE_pval	WE_dir	WE_q_value_BH_adj	WE_dir_BH_adj	WE_Fold_enrichment	Other_m	Other_n	Other_expect	Other_pval	Other_dir	Other_q_value_BH_adj	Other_dir_BH_adj	Other_Fold_enrichment	SS_m	SS_n	SS_expect	SS_pval	SS_dir	SS_q_value_BH_adj	SS_dir_new_BH_adj	SS_Fold_enrichment	Backgroud (%)
GL*_I_(0,4000]	25089	4983	4941	439	981.347	4.04435e-119	--	4.04e-119	----	0.4473	11160	1448	2216.52	1.19844e-136	--	1.8e-136	----	0.6533	8988	3096	1785.13	0	++	0	++++	1.7343	19.8613
GL*_II_(4000,9000]	25089	4812	4941	1014	947.67	0.00414835	++	0.00415	++	1.07	11160	1944	2140.46	1.14619e-10	--	3.44e-10	--	0.9082	8988	1854	1723.87	7.84131e-06	++	1.18e-05	++	1.0755	19.1797
GL*_III_(9000,17000]	25089	4843	4941	1217	953.775	2.65977e-25	++	3.99e-25	+++	1.276	11160	2215	2154.25	0.0262771	++	0.0263	++	1.0282	8988	1411	1734.98	4.44805e-28	--	1.33e-27	---	0.8133	19.3033
GL*_IV_(17000,37000]	25089	5222	4941	1271	1028.41	8.05054e-21	++	1.21e-20	+++	1.2359	11160	2563	2322.83	3.55752e-14	++	3.56e-14	+++	1.1034	8988	1388	1870.75	2.44293e-57	--	7.33e-57	----	0.7419	20.8139
GL*_V_(37000,]	25089	5229	4941	1000	1029.79	0.12597	-	0.126	-	0.9711	11160	2990	2325.95	1.67429e-95	++	2.51e-95	++++	1.2855	8988	1239	1873.26	9.81165e-99	--	2.94e-98	----	0.6614	20.8418
CRMN:I_0-1	25089	7784	4941	1428	1532.97	0.000158134	--	0.000237	--	0.9315	11160	3400	3462.45	0.0444021	--	0.0444	--	0.982	8988	2956	2788.58	1.06402e-06	++	3.19e-06	++	1.06	31.0255
CRMN:II_2-3	25089	12312	4941	2468	2424.71	0.0871151	+	0.131	+	1.0179	11160	5490	5476.58	0.37133	+	0.371	+	1.0025	8988	4354	4410.71	0.069375	-	0.208	-	0.9871	49.0733
CRMN:III_4-5	25089	4065	4941	848	800.557	0.0220208	++	0.033	++	1.0593	11160	1836	1808.18	0.173089	+	0.173	+	1.0154	8988	1381	1456.26	0.00369272	--	0.0111	--	0.9483	16.2023
CRMN:V_>5	25089	928	4941	197	182.759	0.124385	+	0.124	+	1.0779	11160	434	412.79	0.0817925	+	0.123	+	1.0514	8988	297	332.451	0.00704733	--	0.0211	--	0.8934	3.69883
DNIR:I_0	25089	4039	4941	394	795.436	6.29062e-77	--	9.44e-77	----	0.4953	11160	1444	1796.61	7.06909e-35	--	7.07e-35	---	0.8037	8988	2201	1446.95	8.10073e-155	++	2.43e-154	++++	1.5211	16.0987
DNIR:II_1	25089	12047	4941	2640	2372.52	1.11729e-17	++	1.68e-17	+++	1.1127	11160	5439	5358.7	0.0212259	++	0.0212	++	1.015	8988	3968	4315.77	2.60071e-20	--	7.8e-20	---	0.9194	48.0171
DNIR:III_2	25089	4262	4941	983	839.354	1.26698e-09	++	1.9e-09	++	1.1711	11160	2060	1895.81	1.61995e-08	++	1.62e-08	++	1.0866	8988	1219	1526.84	4.31493e-28	--	1.29e-27	---	0.7984	16.9875
DNIR:IV_>2	25089	4741	4941	924	933.687	0.35556	-	0.356	-	0.9896	11160	2217	2108.87	0.000242477	++	0.000727	++	1.0513	8988	1600	1698.44	0.000476173	--	0.000714	--	0.942	18.8967
DOT:I_Ce	25089	6385	4941	1480	1257.45	6.89035e-16	++	1.03e-15	+++	1.177	11160	2981	2840.15	2.15881e-05	++	2.16e-05	++	1.0496	8988	1924	2287.39	9.028e-29	--	2.71e-28	---	0.8411	25.4494
DOT:II_Eu	25089	7103	4941	1964	1398.86	2.60847e-84	++	7.83e-84	++++	1.404	11160	3130	3159.53	0.206509	-	0.207	-	0.9907	8988	2009	2544.61	1.11773e-56	--	1.68e-56	----	0.7895	28.3112
DOT:III_Me	25089	4891	4941	770	963.228	1.56699e-15	--	4.7e-15	---	0.7994	11160	2410	2175.6	3.55568e-14	++	5.33e-14	+++	1.1077	8988	1711	1752.17	0.0880779	-	0.0881	-	0.9765	19.4946
DOT:IV_Ch	25089	2671	4941	333	526.024	1.26279e-25	--	3.79e-25	---	0.6331	11160	1195	1188.1	0.395902	+	0.396	+	1.0058	8988	1143	956.871	2.23027e-15	++	3.35e-15	+++	1.1945	10.6461
DOT:NoD	25089	4039	4941	394	795.436	6.29062e-77	--	9.44e-77	----	0.4953	11160	1444	1796.61	7.06909e-35	--	7.07e-35	---	0.8037	8988	2201	1446.95	8.10073e-155	++	2.43e-154	++++	1.5211	16.0987
GOT_Ens:I	25089	4907	4941	1924	966.379	7.03265e-284	++	2.11e-283	++++	1.9909	11160	2079	2182.71	0.000466822	--	0.000467	--	0.9525	8988	904	1757.91	6.07345e-192	--	9.11e-192	----	0.5142	19.5584
GOT_Ens:II	25089	9820	4941	2138	1933.94	2.13876e-11	++	2.14e-11	+++	1.1055	11160	4917	4368.1	1.79085e-46	++	2.69e-46	+++	1.1257	8988	2765	3517.96	2.37868e-93	--	7.14e-93	----	0.786	39.1407
GOT_Ens:III	25089	4750	4941	514	935.46	5.40512e-73	--	1.62e-72	----	0.5495	11160	2289	2112.88	6.5185e-09	++	6.52e-09	++	1.0834	8988	1947	1701.66	1.53083e-16	++	2.3e-16	+++	1.1442	18.9326
GOT_Ens:IV	25089	5612	4941	365	1105.22	4.28365e-210	--	6.43e-210	----	0.3303	11160	1875	2496.31	1.11162e-81	--	1.11e-81	----	0.7511	8988	3372	2010.47	0	++	0	++++	1.6772	22.3684
LDT:I_Op	25089	1055	4941	648	207.771	4.28615e-204	++	1.29e-203	++++	3.1188	11160	366	469.281	2.48979e-11	--	2.49e-11	---	0.7799	8988	41	377.948	1.20362e-144	--	1.81e-144	----	0.1085	4.20503
LDT:II_Bi,Ch,Ve	25089	6006	4941	1902	1182.82	3.81264e-146	++	5.72e-146	++++	1.608	11160	3016	2671.57	8.1405e-25	++	8.14e-25	+++	1.1289	8988	1088	2151.62	1.49195e-255	--	4.48e-255	----	0.5057	23.9388
LDT:III_Eut	25089	10856	4941	1924	2137.97	3.35548e-12	--	3.36e-12	---	0.8999	11160	5637	4828.93	1.31262e-95	++	3.94e-95	++++	1.1673	8988	3295	3889.1	8.67612e-57	--	1.3e-56	----	0.8472	43.27
LDT:IV_Otophysi	25089	7172	4941	467	1412.45	6.74306e-285	--	1.01e-284	----	0.3306	11160	2141	3190.22	2.69495e-196	--	2.69e-196	----	0.6711	8988	4564	2569.33	0	++	0	++++	1.7763	28.5862
Mod:I_Ce	25089	2718	4941	838	535.28	4.03254e-49	++	6.05e-49	+++	1.5655	11160	1400	1209.01	4.15446e-15	++	4.15e-15	+++	1.158	8988	480	973.709	3.25258e-107	--	9.76e-107	----	0.493	10.8334
Mod:II_Eu	25089	7098	4941	2397	1397.87	6.13017e-253	++	1.84e-252	++++	1.7147	11160	3246	3157.31	0.00645107	++	0.00645	++	1.0281	8988	1455	2542.82	3.00404e-235	--	4.51e-235	----	0.5722	28.2913
Mod:III_Eume	25089	6222	4941	1029	1225.35	1.38978e-13	--	2.08e-13	---	0.8398	11160	3026	2767.65	1.81527e-14	++	5.45e-14	+++	1.0933	8988	2167	2229	0.030264	--	0.0303	--	0.9722	24.7997
Mod:IV_Ve	25089	2352	4941	317	463.2	6.99629e-17	--	2.1e-16	---	0.6844	11160	1209	1046.21	8.81902e-13	++	1.32e-12	+++	1.1556	8988	826	842.591	0.233897	-	0.234	-	0.9803	9.37463
Mod:V_Tel	25089	411	4941	30	80.9419	1.20049e-12	--	3.6e-12	---	0.3706	11160	204	182.82	0.019449	++	0.0194	++	1.1159	8988	177	147.239	0.0013401	++	0.00201	++	1.2021	1.63817
PL:I_(0,220]	25089	4778	4941	1089	940.974	2.0031e-09	++	2e-09	++	1.1573	11160	1765	2125.33	5.54348e-32	--	1.66e-31	---	0.8305	8988	1924	1711.69	8.37344e-13	++	1.26e-12	+++	1.124	19.0442
PL:II_(220,330]	25089	4822	4941	842	949.639	6.39535e-06	--	6.4e-06	--	0.8867	11160	1916	2144.9	7.42421e-14	--	1.11e-13	---	0.8933	8988	2064	1727.46	4.61832e-29	++	1.39e-28	+++	1.1948	19.2196
PL:III_(330,470]	25089	5219	4941	963	1027.82	0.00572611	--	0.00859	--	0.9369	11160	2305	2321.5	0.308381	-	0.308	-	0.9929	8988	1951	1869.68	0.00443861	++	0.0133	++	1.0435	20.8019
PL:IV_(470,750]	25089	5263	4941	1017	1036.49	0.229838	-	0.23	-	0.9812	11160	2597	2341.07	8.98787e-16	++	2.7e-15	+++	1.1093	8988	1649	1885.44	7.52658e-15	--	1.13e-14	---	0.8746	20.9773
PL:V_(750,]	25089	5007	4941	1030	986.073	0.0426908	++	0.0427	++	1.0445	11160	2577	2227.2	8.2843e-29	++	1.24e-28	+++	1.1571	8988	1400	1793.73	9.1435e-40	--	2.74e-39	---	0.7805	19.957

## Sheet: D. melanogaster
Table S9-4. The raw data for the over/under-representation analysis of the widely-expressed or stage-specific genes among different categories (related to Figure 5b and Figure 6b)
Class	Background_M	N	WE_m	WE_n	WE_expect	WE_pval	WE_dir	WE_q_value_BH_adj	WE_dir_BH_adj	WE_Fold_enrichment	Other_m	Other_n	Other_expect	Other_pval	Other_dir	Other_q_value_BH_adj	Other_dir_BH_adj	Other_Fold_enrichment	SS_m	SS_n	SS_expect	SS_pval	SS_dir	SS_q_value_BH_adj	SS_dir_new_BH_adj	SS_Fold_enrichment	Backgroud (%)
GL:I_less_1000	13863	2886	4171	421	868.319	1.41783e-102	--	4.25e-102	----	0.4848	4197	853	873.732	0.178553	-	0.179	-	0.9763	5495	1612	1143.95	1.32355e-87	++	1.99e-87	++++	1.4092	20.818
GL:II_[1000,1700)	13863	2813	4171	671	846.355	1.35402e-16	--	4.06e-16	---	0.7928	4197	873	851.631	0.168682	+	0.169	+	1.0251	5495	1269	1115.01	2.13071e-11	++	3.2e-11	+++	1.1381	20.2914
GL:III_[1700,2800)	13863	2748	4171	831	826.799	0.431035	+	0.431	+	1.0051	4197	784	831.952	0.0136328	--	0.0409	--	0.9424	5495	1133	1089.25	0.0299487	++	0.0449	++	1.0402	19.8225
GL:IV_[2800,6600)	13863	2784	4171	1053	837.63	6.78173e-23	++	2.03e-22	+++	1.2571	4197	840	842.851	0.457513	-	0.458	-	0.9966	5495	891	1103.52	8.26827e-21	--	1.24e-20	---	0.8074	20.0822
GL:V_da_6600	13863	2632	4171	1195	791.897	9.25999e-77	++	1.39e-76	++++	1.509	4197	847	796.834	0.00983024	++	0.00983	++	1.063	5495	590	1043.27	3.49787e-95	--	1.05e-94	----	0.5655	18.9858
CRMN:I_0	13863	7594	4171	1931	2284.83	1.11073e-39	--	3.33e-39	---	0.8451	4197	2524	2299.07	3.19164e-17	++	4.79e-17	+++	1.0978	5495	3139	3010.1	3.69366e-06	++	3.69e-06	++	1.0428	54.7789
CRMN:II_1-5	13863	1677	4171	557	504.564	0.00170137	++	0.0017	++	1.1039	4197	394	507.709	2.88462e-11	--	8.65e-11	---	0.776	5495	726	664.727	0.00063189	++	0.000948	++	1.0922	12.0969
CRMN:III_6-10	13863	1874	4171	662	563.836	8.65615e-08	++	2.6e-07	++	1.1741	4197	523	567.35	0.00857668	--	0.00858	--	0.9218	5495	689	742.814	0.00330172	--	0.00495	--	0.9276	13.518
CRMN:IV_11-15	13863	1155	4171	422	347.508	5.26843e-07	++	1.58e-06	++	1.2144	4197	291	349.674	3.92142e-05	--	5.88e-05	--	0.8322	5495	442	457.818	0.16796	-	0.168	-	0.9655	8.33153
CRMN:V_da15	13863	1563	4171	599	470.264	8.71423e-14	++	2.61e-13	+++	1.2738	4197	465	473.196	0.327296	-	0.327	-	0.9827	5495	499	619.54	1.30558e-11	--	1.96e-11	---	0.8054	11.2746
DNIR:I_0	13863	3668	4171	714	1103.6	1.25691e-63	--	3.77e-63	----	0.647	4197	1227	1110.48	6.66081e-07	++	6.66e-07	++	1.1049	5495	1727	1453.92	6.74515e-27	++	1.01e-26	+++	1.1878	26.4589
DNIR:II_1	13863	6697	4171	2003	2014.95	0.335758	-	0.336	-	0.9941	4197	1937	2027.51	0.000433111	--	0.00065	--	0.9554	5495	2757	2654.55	0.00019835	++	0.000595	++	1.0386	48.3084
DNIR:III_2	13863	1956	4171	720	588.507	3.36247e-12	++	1.01e-11	+++	1.2234	4197	577	592.176	0.218193	-	0.218	-	0.9744	5495	659	775.317	2.87381e-09	--	4.31e-09	--	0.85	14.1095
DNIR:IV>2	13863	1542	4171	734	463.946	2.16568e-53	++	6.5e-53	++++	1.5821	4197	456	466.838	0.272296	-	0.272	-	0.9768	5495	352	611.216	1.26352e-49	--	1.9e-49	---	0.5759	11.1231
PL:I_less185	13863	2749	4171	453	827.099	8.25484e-74	--	1.24e-73	----	0.5477	4197	752	832.255	9.85848e-05	--	9.86e-05	--	0.9036	5495	1544	1089.65	1.38115e-85	++	4.14e-85	++++	1.417	19.8298
PL:II_[185,320)	13863	2807	4171	674	844.55	8.37971e-16	--	2.51e-15	---	0.7981	4197	847	849.815	0.458311	-	0.458	-	0.9967	5495	1286	1112.64	5.45923e-14	++	8.19e-14	+++	1.1558	20.2481
PL:III_[320,480)	13863	2794	4171	838	840.639	0.461398	-	0.461	-	0.9969	4197	840	845.879	0.40278	-	0.604	-	0.9931	5495	1116	1107.48	0.363993	+	1	+	1.0077	20.1544
PL:IV_[480,730)	13863	2773	4171	916	834.32	9.36952e-05	++	0.000141	++	1.0979	4197	914	839.521	0.000336488	++	0.000336	++	1.0887	5495	943	1099.16	5.09124e-12	--	1.53e-11	---	0.8579	20.0029
PL:V_>730	13863	2740	4171	1290	824.392	1.88547e-98	++	2.83e-98	++++	1.5648	4197	844	829.53	0.257997	+	0.258	+	1.0174	5495	606	1086.08	1.84051e-103	--	5.52e-103	----	0.558	19.7648
GOT_Ens:I	13863	3299	4171	1233	992.579	3.67591e-25	++	1.1e-24	+++	1.2422	4197	850	998.767	3.91656e-11	--	5.87e-11	---	0.851	5495	1216	1307.65	9.68689e-05	--	9.69e-05	--	0.9299	23.7972
GOT_Ens:II	13863	5279	4171	1914	1588.31	3.02938e-35	++	9.09e-35	+++	1.2051	4197	1607	1598.21	0.37593	+	0.376	+	1.0055	5495	1758	2092.48	1.78233e-33	--	2.67e-33	---	0.8401	38.0798
GOT_Ens:III	13863	159	4171	43	47.8388	0.226762	-	0.34	-	0.8989	4197	53	48.137	0.222996	+	0.669	+	1.101	5495	63	63.0242	0.531866	-	0.532	-	0.9996	1.14694
GOT_Ens:IV	13863	1894	4171	327	569.853	8.19963e-43	--	2.46e-42	---	0.5738	4197	665	573.405	6.18846e-07	++	6.19e-07	++	1.1597	5495	902	750.742	1.94071e-14	++	2.91e-14	+++	1.2015	13.6623
LDT:I_Op	13863	1370	4171	594	412.196	4.06871e-28	++	1.22e-27	+++	1.4411	4197	296	414.765	2.45024e-14	--	3.68e-14	---	0.7137	5495	480	543.039	0.000125555	--	0.000126	--	0.8839	9.88242
LDT:II_Bi	13863	4103	4171	1761	1234.48	3.82599e-98	++	1.15e-97	++++	1.4265	4197	1109	1242.18	3.22092e-08	--	3.22e-08	--	0.8928	5495	1233	1626.34	7.1736e-52	--	1.08e-51	----	0.7581	29.5968
LDT:III_Ecd	13863	173	4171	65	52.051	0.0203803	++	0.0306	++	1.2488	4197	59	52.3755	0.153949	+	0.154	+	1.1265	5495	49	68.5735	0.00118531	--	0.00356	--	0.7146	1.24793
LDT:IV_Dr	13863	4985	4171	1097	1499.85	3.04393e-56	--	9.13e-56	----	0.7314	4197	1711	1509.2	5.89314e-15	++	8.84e-15	+++	1.1337	5495	2177	1975.95	2.21347e-13	++	2.21e-13	+++	1.1017	35.959
LDT:V_Dr_S	13863	3232	4171	654	972.421	9.84428e-47	--	2.95e-46	---	0.6725	4197	1022	978.483	0.0302649	++	0.0303	++	1.0445	5495	1556	1281.1	2.10601e-29	++	3.16e-29	+++	1.2146	23.3139
Mode:I_Ce	13863	2049	4171	695	616.488	2.72438e-05	++	8.17e-05	++	1.1274	4197	617	620.331	0.442313	-	0.442	-	0.9946	5495	737	812.18	0.000121292	--	0.000182	--	0.9074	14.7804
Mode:II_Eu	13863	4417	4171	1630	1328.96	1.28888e-32	++	3.87e-32	+++	1.2265	4197	1186	1337.24	8.88931e-10	--	1.33e-09	--	0.8869	5495	1601	1750.81	1.20385e-08	--	1.2e-08	--	0.9144	31.8618
Mode:III_EuMe	13863	3085	4171	1023	928.193	1.50148e-05	++	2.25e-05	++	1.1021	4197	987	933.979	0.00997605	++	0.00998	++	1.0568	5495	1075	1222.83	3.12174e-10	--	9.37e-10	--	0.8791	22.2535
Mode:IV_Ar	13863	1797	4171	440	540.668	9.94414e-09	--	2.98e-08	--	0.8138	4197	606	544.039	0.000394701	++	0.000592	++	1.1139	5495	751	712.293	0.0243357	++	0.0243	++	1.0543	12.9626
Mode:V_Dm	13863	2515	4171	383	756.695	8.68788e-80	--	2.61e-79	----	0.5061	4197	801	761.412	0.0307314	++	0.0307	++	1.052	5495	1331	996.893	1.94758e-50	++	2.92e-50	+++	1.3351	18.1418
DOT:I	13863	3977	4171	1333	1196.57	1.5689e-08	++	2.35e-08	++	1.114	4197	1213	1204.03	0.364232	+	0.364	+	1.0074	5495	1431	1576.4	1.19113e-08	--	3.57e-08	--	0.9078	28.6879
DOT:II	13863	2979	4171	1063	896.3	6.30576e-14	++	1.89e-13	+++	1.186	4197	773	901.887	2.63133e-09	--	3.95e-09	--	0.8571	5495	1143	1180.81	0.057214	-	0.0572	-	0.968	21.4889
DOT:III	13863	2471	4171	955	743.457	5.40977e-24	++	1.62e-23	+++	1.2845	4197	743	748.091	0.413012	-	0.413	-	0.9932	5495	773	979.452	1.62844e-21	--	2.44e-21	---	0.7892	17.8244
DOT:IV	13863	768	4171	106	231.07	1.83522e-27	--	5.51e-27	---	0.4587	4197	241	232.511	0.258387	+	0.258	+	1.0365	5495	421	304.419	1.64829e-18	++	2.47e-18	+++	1.383	5.53993
DOT:V_noD	13863	3668	4171	714	1103.6	1.25691e-63	--	3.77e-63	----	0.647	4197	1227	1110.48	6.66081e-07	++	6.66e-07	++	1.1049	5495	1727	1453.92	6.74515e-27	++	1.01e-26	+++	1.1878	26.4589

## Sheet: C. elegans
Table S9-5. The raw data for the over/under-representation analysis of the widely-expressed or stage-specific genes among different categories (related to Figure 5b and Figure 6b)
Class	Background_M	N	WE_m	WE_n	WE_expect	WE_pval	WE_dir	WE_q_value_BH_adj	WE_dir_BH_adj	WE_Fold_enrichment	Other_m	Other_n	Other_expect	Other_pval	Other_dir	Other_q_value_BH_adj	Other_dir_BH_adj	Other_Fold_enrichment	SS_m	SS_n	SS_expect	SS_pval	SS_dir	SS_q_value_BH_adj	SS_dir_new_BH_adj	SS_Fold_enrichment	Backgroud (%)
GL:I_(0,1000]	18732	3085	8421	1097	1386.87	3.7666e-31	--	5.65e-31	---	0.791	7208	1173	1187.1	0.291251	-	0.291	-	0.9881	3103	815	511.038	4.46765e-53	++	1.34e-52	++++	1.5948	16.4691
GL:II_(1000,1600]	18732	3762	8421	1426	1691.21	8.91616e-23	--	1.34e-22	---	0.8432	7208	1448	1447.6	0.501194	+	0.501	+	1.0003	3103	888	623.184	2.95442e-36	++	8.86e-36	+++	1.4249	20.0833
GL:III_(1600,2400]	18732	3924	8421	1671	1764.04	0.000412622	--	0.00124	--	0.9473	7208	1553	1509.94	0.0582768	+	0.0583	+	1.0285	3103	700	650.02	0.00876169	++	0.0131	++	1.0769	20.9481
GL:IV_(2400,4000]	18732	3810	8421	1862	1712.79	3.01056e-08	++	4.52e-08	++	1.0871	7208	1510	1466.07	0.0527453	+	0.0527	+	1.03	3103	438	631.135	9.97003e-23	--	2.99e-22	---	0.694	20.3395
GL:V_(4000,)	18732	4151	8421	2365	1866.09	1.41467e-69	++	2.12e-69	++++	1.2674	7208	1524	1597.29	0.00418629	--	0.00419	--	0.9541	3103	262	687.623	8.35526e-107	--	2.51e-106	----	0.381	22.1599
CRMN:I_0	18732	2798	8421	1355	1257.85	3.49216e-05	++	5.24e-05	++	1.0772	7208	1111	1076.66	0.0771453	+	0.0771	+	1.0319	3103	332	463.495	3.72955e-14	--	1.12e-13	---	0.7163	14.937
CRMN:II_1	18732	1809	8421	772	813.239	0.0212734	--	0.0319	--	0.9493	7208	657	696.096	0.0245918	--	0.0246	--	0.9438	3103	380	299.665	1.18783e-07	++	3.56e-07	++	1.2681	9.65727
CRMN:III_2	18732	2100	8421	835	944.058	1.95876e-07	--	2.94e-07	--	0.8845	7208	810	808.072	0.472339	+	0.472	+	1.0024	3103	455	347.87	5.99834e-11	++	1.8e-10	++	1.308	11.2108
CRMN:IV_3	18732	1808	8421	670	812.789	5.22142e-13	--	7.83e-13	---	0.8243	7208	703	695.711	0.364445	+	0.364	+	1.0105	3103	435	299.499	4.35752e-18	++	1.31e-17	+++	1.4524	9.65193
CRMN:V_4	18732	1540	8421	584	692.309	3.35487e-09	--	5.03e-09	--	0.8436	7208	610	592.586	0.177501	+	0.178	+	1.0294	3103	346	255.105	2.27549e-10	++	6.83e-10	++	1.3563	8.22123
CRMN:VI>=5	18732	8677	8421	4205	3900.76	1.82079e-19	++	2.73e-19	+++	1.078	7208	3317	3338.88	0.25989	-	0.26	-	0.9934	3103	1155	1437.37	2.67121e-29	--	8.01e-29	---	0.8036	46.3218
DNIR:I_0	18732	6721	8421	2444	3021.44	8.93724e-71	--	2.68e-70	----	0.8089	7208	2911	2586.21	2.12895e-24	++	2.13e-24	+++	1.1256	3103	1366	1113.35	8.06148e-25	++	1.21e-24	+++	1.2269	35.8798
DNIR:II_1	18732	8569	8421	4014	3852.21	9.92595e-07	++	1.49e-06	++	1.042	7208	3118	3297.32	3.4497e-08	--	1.03e-07	--	0.9456	3103	1437	1419.48	0.250847	+	0.251	+	1.0123	45.7452
DNIR:III_2	18732	2175	8421	1238	977.775	7.96494e-33	++	2.39e-32	+++	1.2661	7208	740	836.931	2.67666e-06	--	2.68e-06	--	0.8842	3103	197	360.294	8.05757e-27	--	1.21e-26	---	0.5468	11.6111
DNIR:IV>2	18732	1267	8421	725	569.582	8.26067e-20	++	2.48e-19	+++	1.2729	7208	439	487.537	0.0019358	--	0.00194	--	0.9004	3103	103	209.882	9.8677e-20	--	1.48e-19	---	0.4908	6.76383
PL:I_(0,170]	18732	3323	8421	1259	1493.86	6.65403e-20	--	9.98e-20	---	0.8428	7208	1304	1278.68	0.164569	+	0.165	+	1.0198	3103	760	550.463	1.26477e-25	++	3.79e-25	+++	1.3807	17.7397
PL:II_(170,290]	18732	3804	8421	1685	1710.09	0.184624	-	0.554	-	0.9853	7208	1488	1463.76	0.187752	+	0.282	+	1.0166	3103	631	630.142	0.491725	+	0.492	+	1.0014	20.3075
PL:III_(290,370]	18732	3764	8421	1313	1692.11	8.87612e-45	--	1.33e-44	---	0.776	7208	1513	1448.37	0.00821161	++	0.00821	++	1.0446	3103	938	623.515	8.70855e-50	++	2.61e-49	+++	1.5044	20.094
PL:IV_(370,540]	18732	3870	8421	1939	1739.76	3.08335e-13	++	4.63e-13	+++	1.1145	7208	1493	1489.16	0.45039	+	0.45	+	1.0026	3103	438	641.075	1.00584e-24	--	3.02e-24	---	0.6832	20.6598
PL:V_(540,]	18732	3971	8421	2225	1785.17	3.22157e-56	++	4.83e-56	++++	1.2464	7208	1410	1528.03	7.3321e-06	--	7.33e-06	--	0.9228	3103	336	657.806	4.4046e-61	--	1.32e-60	----	0.5108	21.199
GOT_Ens:I_Op	18732	3153	8421	2438	1417.44	0	++	0	++++	1.72	7208	592	1213.26	2.84509e-149	--	4.27e-149	----	0.4879	3103	123	522.302	3.07001e-126	--	3.07e-126	----	0.2355	16.8322
GOT_Ens:II_Bi	18732	4324	8421	2502	1943.86	3.47209e-84	++	5.21e-84	++++	1.2871	7208	1537	1663.86	3.11082e-06	--	3.11e-06	--	0.9238	3103	285	716.281	1.47516e-105	--	4.43e-105	----	0.3979	23.0835
GOT_Ens:III_Ecd	18732	214	8421	78	96.204	0.00688409	--	0.00688	--	0.8108	7208	127	82.3464	4.33821e-10	++	1.3e-09	++	1.5423	3103	9	35.4496	1.71267e-08	--	2.57e-08	--	0.2539	1.14243
GOT_Ens:IV_Cae	18732	5971	8421	1272	2684.27	0	--	0	----	0.4739	7208	2858	2297.62	2.6546e-72	++	2.65e-72	++++	1.2439	3103	1841	989.11	2.08819e-264	++	3.13e-264	++++	1.8613	31.8759
LDT:I_Op	18732	1372	8421	1266	616.785	0	++	0	++++	2.0526	7208	97	527.94	8.33166e-169	--	1.25e-168	----	0.1837	3103	9	227.275	1.67226e-96	--	1.67e-96	----	0.0396	7.32436
LDT:II_Bi	18732	2952	8421	2181	1327.08	3.22895e-264	++	9.69e-264	++++	1.6435	7208	702	1135.92	1.09233e-75	--	1.09e-75	----	0.618	3103	69	489.006	2.60098e-157	--	3.9e-157	----	0.1411	15.7591
LDT:III_Ecd	18732	155	8421	82	69.6805	0.0279386	++	0.0419	++	1.1768	7208	67	59.6434	0.128171	+	0.128	+	1.1233	3103	6	25.6761	7.91866e-07	--	2.38e-06	--	0.2337	0.827461
LDT:IV_Cele	18732	9183	8421	2761	4128.23	0	--	0	----	0.6688	7208	4248	3533.58	9.73942e-103	++	9.74e-103	++++	1.2022	3103	2174	1521.19	1.83842e-148	++	2.76e-148	++++	1.4291	49.0231
ModAge:I_Ce	18732	1905	8421	1235	856.396	1.0355e-75	++	3.11e-75	++++	1.4421	7208	544	733.037	7.32226e-22	--	7.32e-22	---	0.7421	3103	126	315.568	4.35349e-42	--	6.53e-42	---	0.3993	10.1698
ModAge:II_Eu	18732	4039	8421	2790	1815.74	1.83323e-267	++	5.5e-267	++++	1.5366	7208	1000	1554.19	1.93524e-95	--	1.94e-95	----	0.6434	3103	249	669.07	1.09428e-106	--	1.64e-106	----	0.3722	21.562
ModAge:III_EuMe	18732	2409	8421	1182	1082.97	7.96345e-06	++	1.19e-05	++	1.0914	7208	986	926.974	0.00441759	++	0.00442	++	1.0637	3103	241	399.057	8.17068e-23	--	2.45e-22	---	0.6039	12.8603
ModAge:IV_Ecd	18732	591	8421	209	265.685	9.49998e-07	--	2.85e-06	--	0.7866	7208	279	227.414	6.99251e-06	++	1.05e-05	++	1.2268	3103	103	97.9005	0.299559	+	0.3	+	1.0521	3.15503
ModAge:V_Ca	18732	9788	8421	3005	4400.21	0	--	0	----	0.6829	7208	4399	3766.38	2.64121e-81	++	2.64e-81	++++	1.168	3103	2384	1621.41	5.17889e-208	++	7.77e-208	++++	1.4703	52.2528
DOT:I_Ce	18732	4330	8421	2467	1946.56	2.21437e-73	++	6.64e-73	++++	1.2674	7208	1455	1666.17	2.1583e-14	--	2.16e-14	---	0.8733	3103	408	717.275	3.79667e-52	--	5.7e-52	----	0.5688	23.1155
DOT:II_Eu	18732	3131	8421	2095	1407.55	5.90926e-162	++	1.77e-161	++++	1.4884	7208	815	1204.8	4.70694e-58	--	4.71e-58	----	0.6765	3103	221	518.658	3.05811e-65	--	4.59e-65	----	0.4261	16.7147
DOT:III_Me	18732	2495	8421	1064	1121.63	0.00670548	--	0.00671	--	0.9486	7208	1068	960.066	1.15485e-06	++	3.46e-06	++	1.1124	3103	363	413.303	0.00176496	--	0.00265	--	0.8783	13.3195
DOT:IV_Ne	18732	2055	8421	351	923.828	4.05771e-175	--	1.22e-174	----	0.3799	7208	959	790.756	6.93203e-16	++	6.93e-16	+++	1.2128	3103	745	340.416	1.26542e-118	++	1.9e-118	++++	2.1885	10.9705
DOT:V_NoD	18732	6721	8421	2444	3021.44	8.93724e-71	--	2.68e-70	----	0.8089	7208	2911	2586.21	2.12895e-24	++	2.13e-24	+++	1.1256	3103	1366	1113.35	8.06148e-25	++	1.21e-24	+++	1.2269	35.8798
