# Supplementary material for: A two-level model for the role of complex and young genes in the formation of organism complexity and new insights into the relationship between evolution and development
Source: EvoDevo. 2018 Nov 12;9:22. doi: 10.1186/s13227-018-0111-4 (PMC6231269; doi:10.1186/s13227-018-0111-4)
Supplement: Supplementary file 8 — Additional file 8: Table S10. The significantly over-represented Mammalian Phenotype terms in widely expressed/SOTC-specific complex/simple genes. [file 13227_2018_111_MOESM8_ESM.xlsx]

## Sheet: HK_SOTCS_Complex_simple_GL_CRMN
Table S10. The significantly over-represented molecular phenotype terms in widely-expressed/SOTC-specific complex/simple genes
MP_ID	MP_term	Top-level MP ID	Top-level MP term	Number of PCGs with MP annotation	Number of PCGs with this MP annotation	HK_GL>53000					HK_GL<=3200					SOTC-S_GL>53000					SOTC-S_GL<=3200					HK_CRMN>10					HK_CRMN=0					SOTC-S_CRMN>10					SOTC-S_CRMN=0					HK_PL>720
		top_level_mp_term_id_2	top_level_mp_term_id_2	Number of PCGs with MP annotation	Number of PCGs with MP annotation	Number of PCGs with MP annotation	Number of PCGs with this MP annotation	Expect	P-value	Over/uner-representation	Number of PCGs with MP annotation	Number of PCGs with this MP annotation	Expect	P-value	Over/uner-representation	Number of PCGs with MP annotation	Number of PCGs with this MP annotation	Expect	P-value	Over/uner-representation	Number of PCGs with MP annotation	Number of PCGs with this MP annotation	Expect	P-value	Over/uner-representation	Number of PCGs with MP annotation	Number of PCGs with this MP annotation	Expect	P-value	Over/uner-representation	Number of PCGs with MP annotation	Number of PCGs with this MP annotation	Expect	P-value	Over/uner-representation	Number of PCGs with MP annotation	Number of PCGs with this MP annotation	Expect	P-value	Over/uner-representation	Number of PCGs with MP annotation	Number of PCGs with this MP annotation	Expect	P-value	Over/uner-representation	Number of PCGs with MP annotation	Number of PCGs with this MP annotation	Expect	P-value
MP:0011100	preweaning lethality, complete penetrance	MP:0010768	mortality/aging	2364	653	202	70	55.7978	0.0132559	++	22	13	6.07699	0.00183826	++	15	3	4.1434	0.37008	-	6	0	1.65736	0.143404	-	174	65	48.0635	0.00234928	++	109	51	30.1087	9.59e-06	++	14	2	3.86717	0.211346	-	24	4	6.62944	0.164491	-	226	99	62.4272	2.83e-08
MP:0011110	preweaning lethality, incomplete penetrance	MP:0010768	mortality/aging	2364	271	202	32	23.1565	0.0306987	++	22	2	2.522	0.529589	-	15	2	1.71954	0.526942	+	6	1	0.687817	0.518747	+	174	23	19.9467	0.258663	+	109	8	12.4953	0.104936	-	14	2	1.60491	0.489023	+	24	2	2.75127	0.469235	-	226	24	25.9078	0.386654
MP:0010025	decreased total body fat amount	MP:0005375	adipose tissue phenotype	2364	164	202	23	14.0135	0.0101242	++	22	2	1.52623	0.457915	+	15	1	1.04061	0.661012	-	6	0	0.416244	0.6493	-	174	11	12.0711	0.44455	-	109	4	7.56176	0.112987	-	14	1	0.971235	0.63558	+	24	2	1.66497	0.504327	+	226	23	15.6785	0.034994
MP:0001262	decreased body weight	MP:0005378	growth/size/body region phenotype	2364	180	202	22	15.3807	0.0497369	++	22	2	1.67513	0.508299	+	15	1	1.14213	0.681632	-	6	0	0.456853	0.621446	-	174	18	13.2487	0.106382	+	109	11	8.29949	0.203004	+	14	1	1.06599	0.671081	-	24	0	1.82741	0.148018	-	226	33	17.2081	0.000108091
MP:0013293	embryonic lethality prior to tooth bud stage	MP:0010768	mortality/aging	2364	195	202	22	16.6624	0.10081	+	22	4	1.81472	0.101625	+	15	1	1.23731	0.64544	-	6	0	0.494924	0.596244	-	174	15	14.3528	0.469591	+	109	15	8.99112	0.03106	++	14	0	1.15482	0.29858	-	24	1	1.9797	0.398691	-	226	27	18.6421	0.0269712
MP:0003961	decreased lean body mass	MP:0005378	growth/size/body region phenotype	2364	167	202	19	14.2699	0.114639	+	22	0	1.55415	0.198048	-	15	1	1.05964	0.667902	-	6	0	0.423858	0.644	-	174	15	12.2919	0.242227	+	109	6	7.70008	0.337943	-	14	0	0.989002	0.357504	-	24	3	1.69543	0.237911	+	226	24	15.9653	0.024182
MP:0001325	abnormal retina morphology	MP:0005391	vision/eye phenotype	2364	83	202	15	7.09222	0.00361646	++	22	1	0.77242	0.546102	+	15	0	0.52665	0.584067	-	6	0	0.21066	0.806801	-	174	7	6.10914	0.411919	+	109	4	3.82699	0.53891	+	14	0	0.49154	0.605451	-	24	1	0.84264	0.577711	+	226	16	7.93486	0.00425963
MP:0013292	embryonic lethality prior to organogenesis	MP:0010768	mortality/aging	2364	147	202	15	12.5609	0.269381	+	22	0	1.36802	0.241974	-	15	0	0.932741	0.380618	-	6	0	0.373096	0.680027	-	174	11	10.8198	0.52527	+	109	14	6.77792	0.00643212	++	14	0	0.870558	0.406015	-	24	0	1.49239	0.212546	-	226	26	14.0533	0.00109515
MP:0001258	decreased body length	MP:0005378	growth/size/body region phenotype	2364	92	202	14	7.86125	0.0219396	++	22	1	0.856176	0.58408	+	15	1	0.583756	0.449663	+	6	0	0.233503	0.787868	-	174	11	6.77157	0.071218	+	109	4	4.24196	0.579832	-	14	1	0.544839	0.42724	+	24	2	0.93401	0.239242	+	226	16	8.79526	0.011833
MP:0001697	abnormal embryo size	MP:0005378,MP:0005380	growth/size/body region phenotype,embryo phenotype	2364	92	202	12	7.86125	0.0883241	+	22	1	0.856176	0.58408	+	15	1	0.583756	0.449663	+	6	1	0.233503	0.212132	+	174	6	6.77157	0.477521	-	109	4	4.24196	0.579832	-	14	1	0.544839	0.42724	+	24	0	0.93401	0.383878	-	226	17	8.79526	0.0051235
MP:0004647	decreased lumbar vertebrae number	MP:0005390	skeleton phenotype	2364	64	202	10	5.4687	0.0420287	++	22	0	0.595601	0.54523	-	15	0	0.406091	0.661708	-	6	0	0.162437	0.848019	-	174	9	4.71066	0.0418502	++	109	5	2.95093	0.16987	+	14	0	0.379019	0.680234	-	24	0	0.649746	0.515832	-	226	10	6.11844	0.0789089
MP:0005103	abnormal retinal pigmentation	MP:0001186,MP:0005391	pigmentation phenotype,vision/eye phenotype	2364	48	202	10	4.10152	0.00603876	++	22	1	0.446701	0.364495	+	15	0	0.304569	0.734454	-	6	0	0.121827	0.884075	-	174	5	3.53299	0.276148	+	109	1	2.2132	0.341486	-	14	0	0.284264	0.749769	-	24	1	0.48731	0.390283	+	226	6	4.58883	0.30756
MP:0002968	increased circulating alkaline phosphatase level	MP:0005376	homeostasis/metabolism phenotype	2364	89	202	10	7.60491	0.224788	+	22	0	0.828257	0.428229	-	15	0	0.564721	0.561373	-	6	0	0.225888	0.794137	-	174	3	6.55076	0.0951828	-	109	8	4.10364	0.0497335	++	14	0	0.527073	0.58347	-	24	1	0.903553	0.603706	+	226	11	8.50846	0.225517
MP:0002896	abnormal bone mineralization	MP:0005390	skeleton phenotype	2364	54	202	9	4.61421	0.0365183	++	22	0	0.502538	0.600096	-	15	0	0.34264	0.706342	-	6	0	0.137056	0.870407	-	174	6	3.97462	0.202615	+	109	4	2.48985	0.236199	+	14	0	0.319797	0.722954	-	24	1	0.548223	0.427263	+	226	10	5.16244	0.0288668
MP:0005179	decreased circulating cholesterol level	MP:0005376	homeostasis/metabolism phenotype	2364	72	202	9	6.15228	0.156465	+	22	1	0.670051	0.495181	+	15	1	0.456853	0.372088	+	6	0	0.182741	0.830455	-	174	7	5.29949	0.276594	+	109	3	3.3198	0.573374	-	14	1	0.426396	0.352242	+	24	2	0.730964	0.164575	+	226	12	6.88325	0.037345
MP:0000438	abnormal cranium morphology	MP:0005382,MP:0005390	craniofacial phenotype,skeleton phenotype	2364	28	202	7	2.39255	0.0075031	++	22	0	0.260575	0.768504	-	15	0	0.177665	0.835888	-	6	0	0.071066	0.930934	-	174	5	2.06091	0.0501465	+	109	2	1.29103	0.37294	+	14	1	0.165821	0.154032	+	24	1	0.284264	0.249766	+	226	8	2.67682	0.00352992
MP:0000186	decreased circulating HDL cholesterol level	MP:0005376	homeostasis/metabolism phenotype	2364	58	202	7	4.95601	0.22231	+	22	1	0.539763	0.422454	+	15	1	0.36802	0.311839	+	6	0	0.147208	0.861393	-	174	3	4.26904	0.371124	-	109	4	2.67428	0.277437	+	14	1	0.343486	0.294424	+	24	2	0.588832	0.115798	+	226	8	5.54484	0.184196
MP:0005567	decreased circulating total protein level	MP:0005376	homeostasis/metabolism phenotype	2364	41	202	7	3.50338	0.0553476	+	22	0	0.381557	0.679336	-	15	0	0.260152	0.768571	-	6	0	0.104061	0.900247	-	174	6	3.01777	0.076166	+	109	5	1.89044	0.0379058	++	14	0	0.242809	0.782219	-	24	0	0.416244	0.655754	-	226	10	3.91963	0.00408474
MP:0002834	decreased heart weight	MP:0005385	cardiovascular system phenotype	2364	32	202	6	2.73435	0.049977	++	22	0	0.2978	0.739942	-	15	0	0.203046	0.814611	-	6	0	0.0812183	0.921401	-	174	5	2.35533	0.0812213	+	109	1	1.47547	0.561279	-	14	0	0.189509	0.825857	-	24	0	0.324873	0.719855	-	226	6	3.05922	0.0782838
MP:0005562	decreased mean corpuscular hemoglobin	MP:0005397	hematopoietic system phenotype	2364	30	202	6	2.56345	0.0377418	++	22	0	0.279188	0.754094	-	15	0	0.190355	0.825186	-	6	0	0.0761421	0.926157	-	174	1	2.20812	0.33959	-	109	2	1.38325	0.406258	+	14	0	0.177665	0.835856	-	24	0	0.304569	0.734895	-	226	8	2.86802	0.00561805
MP:0002599	increased mean platelet volume	MP:0005397	hematopoietic system phenotype	2364	20	202	6	1.70897	0.00505214	++	22	0	0.186125	0.828817	-	15	0	0.126904	0.880008	-	6	0	0.0507614	0.950249	-	174	2	1.47208	0.439457	+	109	1	0.922166	0.612488	+	14	0	0.118443	0.887562	-	24	0	0.203046	0.814719	-	226	3	1.91201	0.297838
MP:0002100	abnormal tooth morphology	MP:0005382,MP:0005378,MP:0005390	craniofacial phenotype,growth/size/body region phenotype,skeleton phenotype	2364	22	202	5	1.87986	0.034303	++	22	0	0.204738	0.813329	-	15	0	0.139594	0.868779	-	6	0	0.0558376	0.945389	-	174	3	1.61929	0.217061	+	109	1	1.01438	0.647698	-	14	0	0.130288	0.876989	-	24	0	0.22335	0.798117	-	226	6	2.10321	0.0143667
MP:0010851	decreased effector memory CD8-positive, alpha-beta T cell number	MP:0005387,MP:0005397	immune system phenotype,hematopoietic system phenotype	2364	19	202	5	1.62352	0.0186775	++	22	0	0.176819	0.836666	-	15	0	0.120558	0.885674	-	6	0	0.0482233	0.952686	-	174	4	1.39848	0.0459144	++	109	1	0.876058	0.593598	+	14	1	0.112521	0.107107	+	24	0	0.192893	0.823143	-	226	4	1.81641	0.100556
MP:0000455	abnormal maxilla morphology	MP:0005382,MP:0005390	craniofacial phenotype,skeleton phenotype	2364	16	202	5	1.36717	0.00866482	++	22	0	0.1489	0.860642	-	15	0	0.101523	0.902874	-	6	0	0.0406091	0.96003	-	174	5	1.17766	0.00456781	++	109	2	0.737733	0.166346	+	14	0	0.0947547	0.909064	-	24	0	0.162437	0.848921	-	226	7	1.52961	0.000358786
MP:0010168	increased CD4-positive, CD25-positive, alpha-beta regulatory T cell number	MP:0005387,MP:0005397	immune system phenotype,hematopoietic system phenotype	2364	11	202	5	0.939932	0.00130698	++	22	0	0.102369	0.902066	-	15	0	0.069797	0.932237	-	6	0	0.0279188	0.972375	-	174	5	0.809645	0.000654674	++	109	0	0.507191	0.594292	-	14	0	0.0651438	0.936621	-	24	0	0.111675	0.893611	-	226	3	1.05161	0.0799707
MP:0000183	decreased circulating LDL cholesterol level	MP:0005376	homeostasis/metabolism phenotype	2364	37	202	5	3.16159	0.204379	+	22	0	0.344332	0.705663	-	15	0	0.234772	0.788725	-	6	0	0.0939086	0.909598	-	174	5	2.72335	0.131458	+	109	2	1.70601	0.515437	+	14	0	0.21912	0.801342	-	24	0	0.375635	0.683537	-	226	8	3.53723	0.0206396
MP:0013294	prenatal lethality prior to heart atrial septation	MP:0010768	mortality/aging	2364	59	202	5	5.04146	0.577083	-	22	1	0.549069	0.427964	+	15	1	0.374365	0.316315	+	6	0	0.149746	0.859152	-	174	3	4.34264	0.357457	-	109	2	2.72039	0.482368	-	14	0	0.349408	0.701292	-	24	0	0.598985	0.543571	-	226	7	5.64044	0.332102
MP:0008044	increased NK cell number	MP:0005387,MP:0005397	immune system phenotype,hematopoietic system phenotype	2364	16	202	4	1.36717	0.0415669	++	22	0	0.1489	0.860642	-	15	0	0.101523	0.902874	-	6	0	0.0406091	0.96003	-	174	2	1.17766	0.331777	+	109	2	0.737733	0.166346	+	14	0	0.0947547	0.909064	-	24	0	0.162437	0.848921	-	226	4	1.52961	0.0590602
MP:0013023	decreased Ly6C high monocyte number	MP:0005387,MP:0005397	immune system phenotype,hematopoietic system phenotype	2364	15	202	4	1.28173	0.0333414	++	22	0	0.139594	0.868779	-	15	0	0.0951777	0.908677	-	6	0	0.0380711	0.962489	-	174	2	1.10406	0.303816	+	109	0	0.691624	0.49153	-	14	0	0.0888325	0.914514	-	24	0	0.152284	0.857684	-	226	2	1.43401	0.427642
MP:0002875	decreased erythrocyte cell number	MP:0005397	hematopoietic system phenotype	2364	34	202	4	2.90525	0.330118	+	22	0	0.316413	0.726044	-	15	0	0.215736	0.804163	-	6	0	0.0862944	0.916665	-	174	1	2.50254	0.272898	-	109	4	1.56768	0.0684572	+	14	0	0.201354	0.815968	-	24	0	0.345178	0.705112	-	226	7	3.25042	0.0379868
MP:0013278	decreased fasted circulating glucose level	MP:0005376	homeostasis/metabolism phenotype	2364	33	202	4	2.8198	0.31004	+	22	0	0.307107	0.732961	-	15	0	0.209391	0.809371	-	6	0	0.0837563	0.91903	-	174	6	2.42893	0.0304268	++	109	2	1.52157	0.454594	+	14	0	0.195431	0.820899	-	24	0	0.335025	0.712447	-	226	3	3.15482	0.610894
MP:0003720	abnormal neural tube closure	MP:0003631,MP:0005380	nervous system phenotype,embryo phenotype	2364	30	202	4	2.56345	0.25084	+	22	0	0.279188	0.754094	-	15	0	0.190355	0.825186	-	6	0	0.0761421	0.926157	-	174	1	2.20812	0.33959	-	109	1	1.38325	0.593742	-	14	1	0.177665	0.164144	+	24	0	0.304569	0.734895	-	226	8	2.86802	0.00561805
MP:0005641	increased mean corpuscular hemoglobin concentration	MP:0005397	hematopoietic system phenotype	2364	26	202	4	2.22166	0.17676	+	22	0	0.241963	0.783177	-	15	0	0.164975	0.846721	-	6	0	0.0659898	0.935732	-	174	1	1.91371	0.418636	-	109	5	1.19882	0.00575195	++	14	0	0.153976	0.856193	-	24	0	0.263959	0.765881	-	226	7	2.48562	0.00896303
MP:0000194	increased circulating calcium level	MP:0005376	homeostasis/metabolism phenotype	2364	24	202	4	2.05076	0.143025	+	22	0	0.22335	0.798117	-	15	0	0.152284	0.857684	-	6	0	0.0609137	0.94055	-	174	5	1.7665	0.0274941	++	109	2	1.1066	0.30437	+	14	0	0.142132	0.866533	-	24	0	0.243655	0.78184	-	226	3	2.29442	0.406587
MP:0008810	increased circulating iron level	MP:0005376	homeostasis/metabolism phenotype	2364	23	202	4	1.96531	0.12722	+	22	0	0.214044	0.805689	-	15	1	0.145939	0.136785	+	6	0	0.0583756	0.942967	-	174	2	1.69289	0.513782	+	109	3	1.06049	0.0864244	+	14	0	0.13621	0.871747	-	24	0	0.233503	0.789938	-	226	4	2.19882	0.171232
MP:0006108	abnormal hindbrain development	MP:0003631	nervous system phenotype	2364	18	202	4	1.53807	0.0611437	+	22	0	0.167513	0.844587	-	15	0	0.114213	0.891373	-	6	0	0.0456853	0.955129	-	174	1	1.32487	0.613367	-	109	1	0.829949	0.573796	+	14	1	0.106599	0.101747	+	24	0	0.182741	0.831651	-	226	6	1.72081	0.00495025
MP:0004609	vertebral fusion	MP:0005390	skeleton phenotype	2364	17	202	4	1.45262	0.0508369	+	22	0	0.158206	0.852578	-	15	0	0.107868	0.897106	-	6	0	0.0431472	0.957577	-	174	1	1.25127	0.640583	-	109	2	0.783841	0.183131	+	14	0	0.100677	0.903643	-	24	0	0.172589	0.840243	-	226	4	1.62521	0.0716579
MP:0002965	increased circulating serum albumin level	MP:0005376	homeostasis/metabolism phenotype	2364	17	202	4	1.45262	0.0508369	+	22	0	0.158206	0.852578	-	15	0	0.107868	0.897106	-	6	0	0.0431472	0.957577	-	174	5	1.25127	0.00609149	++	109	0	0.783841	0.446962	-	14	0	0.100677	0.903643	-	24	0	0.172589	0.840243	-	226	2	1.62521	0.49387
MP:0001914	hemorrhage	MP:0005385	cardiovascular system phenotype	2364	10	202	3	0.854484	0.0470419	++	22	1	0.0930626	0.0894238	+	15	0	0.0634518	0.938215	-	6	0	0.0253807	0.97486	-	174	1	0.736041	0.535155	+	109	1	0.461083	0.376854	+	14	0	0.0592217	0.942225	-	24	0	0.101523	0.902815	-	226	2	0.956007	0.24679
MP:0012765	decreased alpha-beta T cell number	MP:0005387,MP:0005397	immune system phenotype,hematopoietic system phenotype	2364	9	202	3	0.769036	0.0350897	++	22	0	0.0837563	0.919163	-	15	0	0.0571066	0.94423	-	6	0	0.0228426	0.97735	-	174	2	0.662437	0.13784	+	109	2	0.414975	0.0613544	+	14	0	0.0532995	0.94786	-	24	0	0.0913706	0.912111	-	226	3	0.860406	0.0469238
MP:0004651	increased thoracic vertebrae number	MP:0005390	skeleton phenotype	2364	7	202	3	0.598139	0.0166171	++	22	0	0.0651438	0.936569	-	15	0	0.0444162	0.956366	-	6	0	0.0177665	0.982346	-	174	1	0.515228	0.414847	+	109	0	0.322758	0.718301	-	14	0	0.0414552	0.959223	-	24	0	0.071066	0.930977	-	226	3	0.669205	0.0225702
MP:0010392	prolonged QRS complex duration	MP:0005385	cardiovascular system phenotype	2364	6	202	3	0.51269	0.0101276	++	22	0	0.0558376	0.945389	-	15	0	0.0380711	0.962489	-	6	0	0.0152284	0.984852	-	174	0	0.441624	0.631772	-	109	1	0.27665	0.246885	+	14	0	0.035533	0.964952	-	24	0	0.0609137	0.94055	-	226	2	0.573604	0.105501
MP:0003864	abnormal midbrain development	MP:0003631	nervous system phenotype	2364	17	202	3	1.45262	0.172395	+	22	0	0.158206	0.852578	-	15	0	0.107868	0.897106	-	6	0	0.0431472	0.957577	-	174	0	1.25127	0.271361	-	109	1	0.783841	0.553038	+	14	1	0.100677	0.0963566	+	24	0	0.172589	0.840243	-	226	5	1.62521	0.0181175
MP:0005571	decreased lactate dehydrogenase level	MP:0005376	homeostasis/metabolism phenotype	2364	15	202	3	1.28173	0.130435	+	22	0	0.139594	0.868779	-	15	0	0.0951777	0.908677	-	6	0	0.0380711	0.962489	-	174	4	1.10406	0.0203514	++	109	4	0.691624	0.00393672	++	14	0	0.0888325	0.914514	-	24	0	0.152284	0.857684	-	226	4	1.43401	0.0477557
MP:0003232	abnormal forebrain development	MP:0003631	nervous system phenotype	2364	14	202	3	1.19628	0.111017	+	22	0	0.130288	0.876989	-	15	0	0.0888325	0.914514	-	6	0	0.035533	0.964952	-	174	0	1.03046	0.341837	-	109	0	0.645516	0.515437	-	14	1	0.0829103	0.080005	+	24	0	0.142132	0.866533	-	226	4	1.33841	0.0377682
MP:0011965	decreased total retina thickness	MP:0005391	vision/eye phenotype	2364	14	202	3	1.19628	0.111017	+	22	0	0.130288	0.876989	-	15	0	0.0888325	0.914514	-	6	0	0.035533	0.964952	-	174	5	1.03046	0.00236339	++	109	1	0.645516	0.484563	+	14	0	0.0829103	0.919995	-	24	0	0.142132	0.866533	-	226	4	1.33841	0.0377682
MP:0013279	increased fasted circulating glucose level	MP:0005376	homeostasis/metabolism phenotype	2364	49	202	3	4.18697	0.385692	-	22	0	0.456007	0.629468	-	15	0	0.310914	0.729698	-	6	0	0.124365	0.881785	-	174	3	3.6066	0.507665	-	109	2	2.25931	0.604647	-	14	0	0.290186	0.745236	-	24	0	0.497462	0.603398	-	226	6	4.68443	0.325085
MP:0003998	decreased thermal nociceptive threshold	MP:0005386,MP:0010771	behavior/neurological phenotype,integument phenotype	2364	4	202	2	0.341794	0.0388422	++	22	0	0.037225	0.963268	-	15	0	0.0253807	0.974844	-	6	0	0.0101523	0.98988	-	174	1	0.294416	0.263625	+	109	0	0.184433	0.827833	-	14	0	0.0236887	0.976506	-	24	0	0.0406091	0.95998	-	226	2	0.382403	0.0479558
MP:0002067	abnormal sensory capabilities/reflexes/nociception	MP:0005386	behavior/neurological phenotype	2364	4	202	2	0.341794	0.0388422	++	22	1	0.037225	0.0367316	++	15	0	0.0253807	0.974844	-	6	0	0.0101523	0.98988	-	174	0	0.294416	0.736375	-	109	0	0.184433	0.827833	-	14	0	0.0236887	0.976506	-	24	0	0.0406091	0.95998	-	226	2	0.382403	0.0479558
MP:0013154	increased KLRG1+ CD8 alpha beta T cell number	MP:0005387,MP:0005397	immune system phenotype,hematopoietic system phenotype	2364	3	202	2	0.256345	0.0205742	++	22	0	0.0279188	0.972329	-	15	0	0.0190355	0.981077	-	6	0	0.00761421	0.992402	-	174	2	0.220812	0.0153813	++	109	0	0.138325	0.867902	-	14	0	0.0177665	0.982331	-	24	0	0.0304569	0.969839	-	226	0	0.286802	0.739643
MP:0003062	abnormal coping response	MP:0005386	behavior/neurological phenotype	2364	12	202	2	1.02538	0.273706	+	22	0	0.111675	0.893632	-	15	0	0.0761421	0.926294	-	6	0	0.0304569	0.969896	-	174	2	0.883249	0.219346	+	109	2	0.553299	0.102879	+	14	0	0.071066	0.931048	-	24	0	0.121827	0.884496	-	226	5	1.14721	0.00345191
MP:0001973	increased thermal nociceptive threshold	MP:0005386,MP:0010771	behavior/neurological phenotype,integument phenotype	2364	11	202	2	0.939932	0.240759	+	22	0	0.102369	0.902066	-	15	0	0.069797	0.932237	-	6	0	0.0279188	0.972375	-	174	1	0.809645	0.569515	+	109	0	0.507191	0.594292	-	14	0	0.0651438	0.936621	-	24	0	0.111675	0.893611	-	226	4	1.05161	0.0156446
MP:0000432	abnormal head morphology	MP:0005378	growth/size/body region phenotype	2364	9	202	2	0.769036	0.175828	+	22	0	0.0837563	0.919163	-	15	0	0.0571066	0.94423	-	6	0	0.0228426	0.97735	-	174	1	0.662437	0.49807	+	109	0	0.414975	0.653388	-	14	0	0.0532995	0.94786	-	24	0	0.0913706	0.912111	-	226	3	0.860406	0.0469238
MP:0000955	abnormal spinal cord morphology	MP:0003631	nervous system phenotype	2364	7	202	2	0.598139	0.114648	+	22	0	0.0651438	0.936569	-	15	0	0.0444162	0.956366	-	6	0	0.0177665	0.982346	-	174	0	0.515228	0.585153	-	109	0	0.322758	0.718301	-	14	0	0.0414552	0.959223	-	24	0	0.071066	0.930977	-	226	4	0.669205	0.00225848
MP:0001504	abnormal posture	MP:0005386	behavior/neurological phenotype	2364	5	202	2	0.427242	0.0611354	+	22	0	0.0465313	0.954289	-	15	0	0.0317259	0.968648	-	6	0	0.0126904	0.987363	-	174	2	0.36802	0.0464571	++	109	0	0.230541	0.789599	-	14	0	0.0296108	0.970713	-	24	0	0.0507614	0.950218	-	226	1	0.478003	0.395207
MP:0002697	abnormal eye size	MP:0005391	vision/eye phenotype	2364	11	202	1	0.939932	0.626455	+	22	0	0.102369	0.902066	-	15	0	0.069797	0.932237	-	6	0	0.0279188	0.972375	-	174	3	0.809645	0.0416568	++	109	1	0.507191	0.405708	+	14	0	0.0651438	0.936621	-	24	0	0.111675	0.893611	-	226	2	1.05161	0.283861
MP:0005505	thrombocytosis	MP:0005397	hematopoietic system phenotype	2364	15	202	1	1.28173	0.628696	-	22	0	0.139594	0.868779	-	15	0	0.0951777	0.908677	-	6	0	0.0380711	0.962489	-	174	1	1.10406	0.683473	-	109	0	0.691624	0.49153	-	14	0	0.0888325	0.914514	-	24	2	0.152284	0.00957085	++	226	4	1.43401	0.0477557
MP:0001726	abnormal allantois morphology	MP:0005380	embryo phenotype	2364	3	202	0	0.256345	0.764844	-	22	0	0.0279188	0.972329	-	15	0	0.0190355	0.981077	-	6	0	0.00761421	0.992402	-	174	0	0.220812	0.794962	-	109	0	0.138325	0.867902	-	14	0	0.0177665	0.982331	-	24	0	0.0304569	0.969839	-	226	1	0.286802	0.260357
MP:0003233	prolonged QT interval	MP:0005385	cardiovascular system phenotype	2364	3	202	0	0.256345	0.764844	-	22	0	0.0279188	0.972329	-	15	0	0.0190355	0.981077	-	6	0	0.00761421	0.992402	-	174	2	0.220812	0.0153813	++	109	0	0.138325	0.867902	-	14	0	0.0177665	0.982331	-	24	0	0.0304569	0.969839	-	226	0	0.286802	0.739643
MP:0010570	prolonged ST segment	MP:0005385	cardiovascular system phenotype	2364	4	202	0	0.341794	0.699407	-	22	0	0.037225	0.963268	-	15	0	0.0253807	0.974844	-	6	0	0.0101523	0.98988	-	174	2	0.294416	0.0292782	++	109	0	0.184433	0.827833	-	14	0	0.0236887	0.976506	-	24	0	0.0406091	0.95998	-	226	0	0.382403	0.668843
MP:0001415	increased exploration in new environment	MP:0005386	behavior/neurological phenotype	2364	5	202	0	0.427242	0.639542	-	22	0	0.0465313	0.954289	-	15	0	0.0317259	0.968648	-	6	0	0.0126904	0.987363	-	174	2	0.36802	0.0464571	++	109	0	0.230541	0.789599	-	14	0	0.0296108	0.970713	-	24	0	0.0507614	0.950218	-	226	0	0.478003	0.604793
MP:0002151	abnormal neural tube morphology	MP:0003631,MP:0005380	nervous system phenotype,embryo phenotype	2364	6	202	0	0.51269	0.584779	-	22	0	0.0558376	0.945389	-	15	0	0.0380711	0.962489	-	6	0	0.0152284	0.984852	-	174	1	0.441624	0.368228	+	109	0	0.27665	0.753115	-	14	0	0.035533	0.964952	-	24	0	0.0609137	0.94055	-	226	1	0.573604	0.453148
MP:0001722	pale yolk sac	MP:0005380	embryo phenotype	2364	11	202	0	0.939932	0.373545	-	22	0	0.102369	0.902066	-	15	0	0.069797	0.932237	-	6	0	0.0279188	0.972375	-	174	1	0.809645	0.569515	+	109	0	0.507191	0.594292	-	14	0	0.0651438	0.936621	-	24	0	0.111675	0.893611	-	226	3	1.05161	0.0799707
MP:0005565	increased blood urea nitrogen level	MP:0005376	homeostasis/metabolism phenotype	2364	45	202	5	3.84518	0.338958	+	22	0	0.418782	0.653948	-	15	2	0.285533	0.0317921	++	6	0	0.114213	0.890976	-	174	1	3.31218	0.144057	-	109	3	2.07487	0.344085	+	14	2	0.266497	0.0278865	++	24	0	0.456853	0.629054	-	226	5	4.30203	0.433209
MP:0001314	corneal opacity	MP:0005391	vision/eye phenotype	2364	19	202	3	1.62352	0.217554	+	22	0	0.176819	0.836666	-	15	2	0.120558	0.00603944	++	6	0	0.0482233	0.952686	-	174	1	1.39848	0.586663	-	109	2	0.876058	0.217354	+	14	1	0.112521	0.107107	+	24	1	0.192893	0.176857	+	226	3	1.81641	0.270672
MP:0008806	increased circulating amylase level	MP:0005376	homeostasis/metabolism phenotype	2364	11	202	1	0.939932	0.626455	+	22	0	0.102369	0.902066	-	15	1	0.069797	0.0677631	+	6	0	0.0279188	0.972375	-	174	1	0.809645	0.569515	+	109	0	0.507191	0.594292	-	14	1	0.0651438	0.0633789	+	24	0	0.111675	0.893611	-	226	1	1.05161	0.669713
MP:0010507	shortened RR interval	MP:0005385	cardiovascular system phenotype	2364	10	202	1	0.854484	0.591391	+	22	0	0.0930626	0.910576	-	15	0	0.0634518	0.938215	-	6	0	0.0253807	0.97486	-	174	1	0.736041	0.535155	+	109	0	0.461083	0.623146	-	14	0	0.0592217	0.942225	-	24	0	0.101523	0.902815	-	226	1	0.956007	0.634636
MP:0003929	decreased heart rate variability	MP:0005385	cardiovascular system phenotype	2364	8	202	1	0.683587	0.51114	+	22	0	0.0744501	0.927827	-	15	0	0.0507614	0.95028	-	6	0	0.0203046	0.979845	-	174	0	0.588832	0.541955	-	109	0	0.368866	0.685083	-	14	0	0.0473773	0.953526	-	24	0	0.0812183	0.921498	-	226	1	0.764805	0.55297
MP:0005287	narrow eye opening	MP:0005391	vision/eye phenotype	2364	8	202	1	0.683587	0.51114	+	22	0	0.0744501	0.927827	-	15	2	0.0507614	0.00102965	++	6	0	0.0203046	0.979845	-	174	1	0.588832	0.458045	+	109	0	0.368866	0.685083	-	14	1	0.0473773	0.0464743	++	24	1	0.0812183	0.0785024	+	226	2	0.764805	0.173697
MP:0002699	abnormal vitreous body morphology	MP:0005391	vision/eye phenotype	2364	7	202	1	0.598139	0.465317	+	22	0	0.0651438	0.936569	-	15	1	0.0444162	0.043634	++	6	0	0.0177665	0.982346	-	174	1	0.515228	0.414847	+	109	0	0.322758	0.718301	-	14	0	0.0414552	0.959223	-	24	0	0.071066	0.930977	-	226	1	0.669205	0.505561
MP:0004613	fusion of vertebral arches	MP:0005390	skeleton phenotype	2364	7	202	1	0.598139	0.465317	+	22	0	0.0651438	0.936569	-	15	0	0.0444162	0.956366	-	6	0	0.0177665	0.982346	-	174	1	0.515228	0.414847	+	109	0	0.322758	0.718301	-	14	1	0.0414552	0.0407767	++	24	0	0.071066	0.930977	-	226	0	0.669205	0.494439
MP:0003918	decreased kidney weight	MP:0005367	renal/urinary system phenotype	2364	7	202	1	0.598139	0.465317	+	22	0	0.0651438	0.936569	-	15	1	0.0444162	0.043634	++	6	0	0.0177665	0.982346	-	174	0	0.515228	0.585153	-	109	0	0.322758	0.718301	-	14	0	0.0414552	0.959223	-	24	1	0.071066	0.0690228	+	226	0	0.669205	0.494439
MP:0000706	small thymus	MP:0005387,MP:0005397,MP:0005379	immune system phenotype,hematopoietic system phenotype,endocrine/exocrine gland phenotype	2364	6	202	1	0.51269	0.415221	+	22	0	0.0558376	0.945389	-	15	0	0.0380711	0.962489	-	6	0	0.0152284	0.984852	-	174	0	0.441624	0.631772	-	109	0	0.27665	0.753115	-	14	1	0.035533	0.0350476	++	24	0	0.0609137	0.94055	-	226	0	0.573604	0.546852
MP:0002626	increased heart rate	MP:0005385	cardiovascular system phenotype	2364	12	202	1	1.02538	0.658523	-	22	0	0.111675	0.893632	-	15	0	0.0761421	0.926294	-	6	0	0.0304569	0.969896	-	174	1	0.883249	0.601349	+	109	0	0.553299	0.566762	-	14	0	0.071066	0.931048	-	24	0	0.121827	0.884496	-	226	1	1.14721	0.679242
MP:0001516	abnormal motor coordination/ balance	MP:0005386	behavior/neurological phenotype	2364	1	202	0	0.0854484	0.914552	-	22	0	0.00930626	0.990694	-	15	1	0.00634518	0.00634518	++	6	0	0.00253807	0.997462	-	174	0	0.0736041	0.926396	-	109	0	0.0461083	0.953892	-	14	0	0.00592217	0.994078	-	24	0	0.0101523	0.989848	-	226	0	0.0956007	0.904399
MP:0009208	abnormal female genitalia morphology	MP:0005389	reproductive system phenotype	2364	1	202	0	0.0854484	0.914552	-	22	0	0.00930626	0.990694	-	15	0	0.00634518	0.993655	-	6	0	0.00253807	0.997462	-	174	0	0.0736041	0.926396	-	109	0	0.0461083	0.953892	-	14	1	0.00592217	0.00592217	++	24	0	0.0101523	0.989848	-	226	0	0.0956007	0.904399
MP:0004083	polysyndactyly	MP:0005371	limbs/digits/tail phenotype	2364	2	202	0	0.170897	0.836372	-	22	0	0.0186125	0.98147	-	15	0	0.0126904	0.987347	-	6	0	0.00507614	0.994929	-	174	0	0.147208	0.858181	-	109	0	0.0922166	0.909891	-	14	1	0.0118443	0.0118118	++	24	0	0.0203046	0.979794	-	226	0	0.191201	0.817902
MP:0005176	eyelids fail to open	MP:0005391	vision/eye phenotype	2364	3	202	0	0.256345	0.764844	-	22	0	0.0279188	0.972329	-	15	1	0.0190355	0.018923	++	6	0	0.00761421	0.992402	-	174	0	0.220812	0.794962	-	109	1	0.138325	0.132098	+	14	1	0.0177665	0.0176689	++	24	0	0.0304569	0.969839	-	226	1	0.286802	0.260357
MP:0000601	small liver	MP:0005370	liver/biliary system phenotype	2364	3	202	0	0.256345	0.764844	-	22	0	0.0279188	0.972329	-	15	0	0.0190355	0.981077	-	6	0	0.00761421	0.992402	-	174	0	0.220812	0.794962	-	109	0	0.138325	0.867902	-	14	1	0.0177665	0.0176689	++	24	0	0.0304569	0.969839	-	226	0	0.286802	0.739643
MP:0000774	decreased brain size	MP:0003631	nervous system phenotype	2364	3	202	0	0.256345	0.764844	-	22	0	0.0279188	0.972329	-	15	0	0.0190355	0.981077	-	6	0	0.00761421	0.992402	-	174	0	0.220812	0.794962	-	109	0	0.138325	0.867902	-	14	1	0.0177665	0.0176689	++	24	0	0.0304569	0.969839	-	226	0	0.286802	0.739643
MP:0002169	no abnormal phenotype detected	MP:0002873	normal phenotype	2364	3	202	0	0.256345	0.764844	-	22	0	0.0279188	0.972329	-	15	0	0.0190355	0.981077	-	6	0	0.00761421	0.992402	-	174	0	0.220812	0.794962	-	109	0	0.138325	0.867902	-	14	1	0.0177665	0.0176689	++	24	0	0.0304569	0.969839	-	226	0	0.286802	0.739643
MP:0002691	small stomach	MP:0005381	digestive/alimentary phenotype	2364	3	202	0	0.256345	0.764844	-	22	0	0.0279188	0.972329	-	15	0	0.0190355	0.981077	-	6	0	0.00761421	0.992402	-	174	0	0.220812	0.794962	-	109	0	0.138325	0.867902	-	14	1	0.0177665	0.0176689	++	24	0	0.0304569	0.969839	-	226	0	0.286802	0.739643
MP:0003641	small lung	MP:0005388	respiratory system phenotype	2364	3	202	0	0.256345	0.764844	-	22	0	0.0279188	0.972329	-	15	0	0.0190355	0.981077	-	6	0	0.00761421	0.992402	-	174	0	0.220812	0.794962	-	109	0	0.138325	0.867902	-	14	1	0.0177665	0.0176689	++	24	0	0.0304569	0.969839	-	226	0	0.286802	0.739643
MP:0002188	small heart	MP:0005385	cardiovascular system phenotype	2364	4	202	0	0.341794	0.699407	-	22	0	0.037225	0.963268	-	15	0	0.0253807	0.974844	-	6	0	0.0101523	0.98988	-	174	0	0.294416	0.736375	-	109	0	0.184433	0.827833	-	14	1	0.0236887	0.0234938	++	24	1	0.0406091	0.0400199	++	226	0	0.382403	0.668843
MP:0003900	shortened QT interval	MP:0005385	cardiovascular system phenotype	2364	4	202	0	0.341794	0.699407	-	22	0	0.037225	0.963268	-	15	1	0.0253807	0.025156	++	6	0	0.0101523	0.98988	-	174	0	0.294416	0.736375	-	109	0	0.184433	0.827833	-	14	0	0.0236887	0.976506	-	24	0	0.0406091	0.95998	-	226	0	0.382403	0.668843
MP:0004648	decreased thoracic vertebrae number	MP:0005390	skeleton phenotype	2364	5	202	0	0.427242	0.639542	-	22	0	0.0465313	0.954289	-	15	0	0.0317259	0.968648	-	6	0	0.0126904	0.987363	-	174	0	0.36802	0.682083	-	109	1	0.230541	0.210401	+	14	0	0.0296108	0.970713	-	24	0	0.0507614	0.950218	-	226	0	0.478003	0.604793
MP:0005542	corneal vascularization	MP:0005385,MP:0005391	cardiovascular system phenotype,vision/eye phenotype	2364	5	202	0	0.427242	0.639542	-	22	0	0.0465313	0.954289	-	15	1	0.0317259	0.031352	++	6	0	0.0126904	0.987363	-	174	0	0.36802	0.682083	-	109	1	0.230541	0.210401	+	14	1	0.0296108	0.0292867	++	24	0	0.0507614	0.950218	-	226	1	0.478003	0.395207
MP:0001340	abnormal eyelid morphology	MP:0005391	vision/eye phenotype	2364	5	202	0	0.427242	0.639542	-	22	0	0.0465313	0.954289	-	15	1	0.0317259	0.031352	++	6	0	0.0126904	0.987363	-	174	0	0.36802	0.682083	-	109	0	0.230541	0.789599	-	14	1	0.0296108	0.0292867	++	24	0	0.0507614	0.950218	-	226	0	0.478003	0.604793
MP:0006243	impaired pupillary reflex	MP:0005391,MP:0005386	vision/eye phenotype,behavior/neurological phenotype	2364	5	202	0	0.427242	0.639542	-	22	0	0.0465313	0.954289	-	15	1	0.0317259	0.031352	++	6	0	0.0126904	0.987363	-	174	0	0.36802	0.682083	-	109	0	0.230541	0.789599	-	14	0	0.0296108	0.970713	-	24	1	0.0507614	0.0497824	++	226	0	0.478003	0.604793
MP:0000692	small spleen	MP:0005387,MP:0005397	immune system phenotype,hematopoietic system phenotype	2364	7	202	0	0.598139	0.534683	-	22	0	0.0651438	0.936569	-	15	0	0.0444162	0.956366	-	6	0	0.0177665	0.982346	-	174	0	0.515228	0.585153	-	109	0	0.322758	0.718301	-	14	1	0.0414552	0.0407767	++	24	1	0.071066	0.0690228	+	226	0	0.669205	0.494439
MP:0010845	decreased effector memory CD4-positive, alpha-beta T cell number	MP:0005387,MP:0005397	immune system phenotype,hematopoietic system phenotype	2364	8	202	0	0.683587	0.48886	-	22	0	0.0744501	0.927827	-	15	0	0.0507614	0.95028	-	6	0	0.0203046	0.979845	-	174	0	0.588832	0.541955	-	109	2	0.368866	0.0491726	++	14	1	0.0473773	0.0464743	++	24	0	0.0812183	0.921498	-	226	1	0.764805	0.55297
MP:0000063	decreased bone mineral density	MP:0005390	skeleton phenotype	2364	105	202	11	8.97208	0.281937	+	22	0	0.977157	0.366377	-	15	1	0.666244	0.495186	+	6	0	0.266497	0.761175	-	174	5	7.72843	0.200734	-	109	4	4.84137	0.461807	-	14	0	0.621827	0.528424	-	24	4	1.06599	0.0196558	++	226	11	10.0381	0.421672
MP:0002874	decreased hemoglobin content	MP:0005397	hematopoietic system phenotype	2364	53	202	5	4.52876	0.478791	+	22	0	0.493232	0.605864	-	15	0	0.336294	0.710956	-	6	0	0.134518	0.872673	-	174	1	3.90102	0.0881382	-	109	6	2.44374	0.0328747	++	14	1	0.313875	0.272639	+	24	0	0.538071	0.578747	-	226	8	5.06684	0.127364
MP:0008079	decreased CD8-positive, alpha-beta T cell number	MP:0005387,MP:0005397	immune system phenotype,hematopoietic system phenotype	2364	24	202	4	2.05076	0.143025	+	22	0	0.22335	0.798117	-	15	0	0.152284	0.857684	-	6	0	0.0609137	0.94055	-	174	2	1.7665	0.537088	+	109	1	1.1066	0.679735	-	14	0	0.142132	0.866533	-	24	1	0.243655	0.21816	+	226	3	2.29442	0.406587
MP:0000562	polydactyly	MP:0005371	limbs/digits/tail phenotype	2364	51	202	4	4.35787	0.555657	-	22	0	0.474619	0.617558	-	15	1	0.323604	0.27973	+	6	0	0.129442	0.877219	-	174	1	3.75381	0.099832	-	109	6	2.35152	0.0277734	++	14	0	0.30203	0.736248	-	24	0	0.517766	0.590949	-	226	7	4.87563	0.209558
MP:0001303	abnormal lens morphology	MP:0005391	vision/eye phenotype	2364	61	202	4	5.21235	0.392357	-	22	0	0.567682	0.561166	-	15	0	0.387056	0.674814	-	6	0	0.154822	0.854684	-	174	4	4.48985	0.529419	-	109	1	2.81261	0.21783	-	14	0	0.361252	0.692797	-	24	0	0.619289	0.532308	-	226	8	5.83164	0.222764
MP:0000274	enlarged heart	MP:0005385	cardiovascular system phenotype	2364	30	202	3	2.56345	0.479523	+	22	1	0.279188	0.245906	+	15	1	0.190355	0.174814	+	6	1	0.0761421	0.0738426	+	174	2	2.20812	0.618246	-	109	0	1.38325	0.240478	-	14	0	0.177665	0.835856	-	24	2	0.304569	0.0361466	++	226	1	2.86802	0.202797
MP:0003047	abnormal thoracic vertebrae morphology	MP:0005390	skeleton phenotype	2364	16	202	3	1.36717	0.150944	+	22	0	0.1489	0.860642	-	15	0	0.101523	0.902874	-	6	0	0.0406091	0.96003	-	174	2	1.17766	0.331777	+	109	0	0.737733	0.468721	-	14	0	0.0947547	0.909064	-	24	0	0.162437	0.848921	-	226	2	1.52961	0.461347
MP:0002942	decreased circulating alanine transaminase level	MP:0005376	homeostasis/metabolism phenotype	2364	36	202	3	3.07614	0.605901	-	22	2	0.335025	0.0430378	++	15	1	0.228426	0.20616	+	6	0	0.0913706	0.911949	-	174	5	2.64975	0.120464	+	109	4	1.6599	0.0811299	+	14	1	0.213198	0.19381	+	24	0	0.365482	0.690657	-	226	6	3.44162	0.1228
MP:0001554	increased circulating free fatty acid level	MP:0005376	homeostasis/metabolism phenotype	2364	19	202	2	1.62352	0.492277	+	22	0	0.176819	0.836666	-	15	0	0.120558	0.885674	-	6	0	0.0482233	0.952686	-	174	0	1.39848	0.232609	-	109	2	0.876058	0.217354	+	14	0	0.112521	0.892893	-	24	0	0.192893	0.823143	-	226	3	1.81641	0.270672
MP:0002727	decreased circulating insulin level	MP:0005376	homeostasis/metabolism phenotype	2364	18	202	2	1.53807	0.463359	+	22	0	0.167513	0.844587	-	15	0	0.114213	0.891373	-	6	0	0.0456853	0.955129	-	174	1	1.32487	0.613367	-	109	0	0.829949	0.426204	-	14	0	0.106599	0.898253	-	24	0	0.182741	0.831651	-	226	1	1.72081	0.474873
MP:0008045	decreased NK cell number	MP:0005387,MP:0005397	immune system phenotype,hematopoietic system phenotype	2364	15	202	2	1.28173	0.371304	+	22	0	0.139594	0.868779	-	15	0	0.0951777	0.908677	-	6	0	0.0380711	0.962489	-	174	2	1.10406	0.303816	+	109	1	0.691624	0.50847	+	14	0	0.0888325	0.914514	-	24	0	0.152284	0.857684	-	226	3	1.43401	0.166833
MP:0002192	hydrops fetalis	MP:0005376	homeostasis/metabolism phenotype	2364	13	202	2	1.11083	0.306592	+	22	0	0.120981	0.885273	-	15	0	0.0824873	0.920387	-	6	0	0.0329949	0.967421	-	174	0	0.956853	0.369159	-	109	1	0.599408	0.459504	+	14	0	0.0769882	0.925506	-	24	0	0.13198	0.87547	-	226	2	1.24281	0.357175
MP:0005013	increased lymphocyte cell number	MP:0005387,MP:0005397	immune system phenotype,hematopoietic system phenotype	2364	8	202	2	0.683587	0.144553	+	22	0	0.0744501	0.927827	-	15	0	0.0507614	0.95028	-	6	0	0.0203046	0.979845	-	174	1	0.588832	0.458045	+	109	2	0.368866	0.0491726	++	14	0	0.0473773	0.953526	-	24	0	0.0812183	0.921498	-	226	2	0.764805	0.173697
MP:0008805	decreased circulating amylase level	MP:0005376	homeostasis/metabolism phenotype	2364	24	202	2	2.05076	0.62129	-	22	0	0.22335	0.798117	-	15	0	0.152284	0.857684	-	6	0	0.0609137	0.94055	-	174	1	1.7665	0.462912	-	109	4	1.1066	0.0222596	++	14	0	0.142132	0.866533	-	24	0	0.243655	0.78184	-	226	4	2.29442	0.191086
MP:0002092	abnormal eye morphology	MP:0005391	vision/eye phenotype	2364	29	202	2	2.478	0.543345	-	22	0	0.269882	0.761267	-	15	0	0.18401	0.830521	-	6	0	0.0736041	0.928543	-	174	4	2.13452	0.160233	+	109	4	1.33714	0.0417356	++	14	0	0.171743	0.840898	-	24	0	0.294416	0.742526	-	226	6	2.77242	0.0520853
MP:0003019	increased circulating chloride level	MP:0005376	homeostasis/metabolism phenotype	2364	35	202	2	2.99069	0.413722	-	22	0	0.325719	0.719188	-	15	1	0.222081	0.201014	+	6	0	0.0888325	0.914304	-	174	1	2.57614	0.25805	-	109	2	1.61379	0.485564	+	14	1	0.207276	0.188934	+	24	0	0.35533	0.697849	-	226	2	3.34602	0.335005
MP:0005292	improved glucose tolerance	MP:0005376	homeostasis/metabolism phenotype	2364	38	202	2	3.24704	0.356731	-	22	0	0.353638	0.698991	-	15	0	0.241117	0.783641	-	6	1	0.0964467	0.0927472	+	174	3	2.79695	0.538557	+	109	1	1.75212	0.470056	-	14	0	0.225042	0.796521	-	24	2	0.385787	0.0556199	+	226	1	3.63283	0.108242
MP:0000266	abnormal heart morphology	MP:0005385	cardiovascular system phenotype	2364	11	202	1	0.939932	0.626455	+	22	0	0.102369	0.902066	-	15	0	0.069797	0.932237	-	6	1	0.0279188	0.0276249	++	174	0	0.809645	0.430485	-	109	0	0.507191	0.594292	-	14	0	0.0651438	0.936621	-	24	1	0.111675	0.106389	+	226	0	1.05161	0.330287
MP:0010068	decreased red blood cell distribution width	MP:0005397	hematopoietic system phenotype	2364	8	202	1	0.683587	0.51114	+	22	0	0.0744501	0.927827	-	15	0	0.0507614	0.95028	-	6	0	0.0203046	0.979845	-	174	1	0.588832	0.458045	+	109	2	0.368866	0.0491726	++	14	0	0.0473773	0.953526	-	24	0	0.0812183	0.921498	-	226	2	0.764805	0.173697
MP:0012767	increased KLRG1-positive NK cell number	MP:0005387,MP:0005397	immune system phenotype,hematopoietic system phenotype	2364	8	202	1	0.683587	0.51114	+	22	0	0.0744501	0.927827	-	15	0	0.0507614	0.95028	-	6	0	0.0203046	0.979845	-	174	0	0.588832	0.541955	-	109	2	0.368866	0.0491726	++	14	0	0.0473773	0.953526	-	24	0	0.0812183	0.921498	-	226	2	0.764805	0.173697
MP:0011239	abnormal skin coloration	MP:0010771	integument phenotype	2364	8	202	1	0.683587	0.51114	+	22	1	0.0744501	0.0721732	+	15	0	0.0507614	0.95028	-	6	1	0.0203046	0.0201547	++	174	0	0.588832	0.541955	-	109	0	0.368866	0.685083	-	14	0	0.0473773	0.953526	-	24	0	0.0812183	0.921498	-	226	0	0.764805	0.44703
MP:0009931	abnormal skin appearance	MP:0010771	integument phenotype	2364	6	202	1	0.51269	0.415221	+	22	0	0.0558376	0.945389	-	15	0	0.0380711	0.962489	-	6	0	0.0152284	0.984852	-	174	0	0.441624	0.631772	-	109	1	0.27665	0.246885	+	14	0	0.035533	0.964952	-	24	0	0.0609137	0.94055	-	226	0	0.573604	0.546852
MP:0001944	abnormal pancreas morphology	MP:0005379	endocrine/exocrine gland phenotype	2364	4	202	1	0.341794	0.300593	+	22	0	0.037225	0.963268	-	15	0	0.0253807	0.974844	-	6	0	0.0101523	0.98988	-	174	0	0.294416	0.736375	-	109	1	0.184433	0.172167	+	14	0	0.0236887	0.976506	-	24	0	0.0406091	0.95998	-	226	1	0.382403	0.331157
MP:0011954	shortened PQ interval	MP:0005385	cardiovascular system phenotype	2364	3	202	1	0.256345	0.235156	+	22	0	0.0279188	0.972329	-	15	0	0.0190355	0.981077	-	6	0	0.00761421	0.992402	-	174	0	0.220812	0.794962	-	109	0	0.138325	0.867902	-	14	0	0.0177665	0.982331	-	24	1	0.0304569	0.0301613	++	226	0	0.286802	0.739643
MP:0012121	sclerocornea	MP:0005391	vision/eye phenotype	2364	2	202	1	0.170897	0.163628	+	22	1	0.0186125	0.0185298	++	15	0	0.0126904	0.987347	-	6	0	0.00507614	0.994929	-	174	0	0.147208	0.858181	-	109	0	0.0922166	0.909891	-	14	0	0.0118443	0.988188	-	24	0	0.0203046	0.979794	-	226	0	0.191201	0.817902
MP:0002095	abnormal skin pigmentation	MP:0001186,MP:0010771	pigmentation phenotype,integument phenotype	2364	1	202	1	0.0854484	0.0854484	+	22	0	0.00930626	0.990694	-	15	0	0.00634518	0.993655	-	6	0	0.00253807	0.997462	-	174	0	0.0736041	0.926396	-	109	1	0.0461083	0.0461083	++	14	0	0.00592217	0.994078	-	24	0	0.0101523	0.989848	-	226	1	0.0956007	0.0956007
MP:0002059	abnormal seminal vesicle morphology	MP:0005389,MP:0005379	reproductive system phenotype,endocrine/exocrine gland phenotype	2364	17	202	1	1.45262	0.566498	-	22	0	0.158206	0.852578	-	15	0	0.107868	0.897106	-	6	1	0.0431472	0.042423	++	174	1	1.25127	0.640583	-	109	0	0.783841	0.446962	-	14	1	0.100677	0.0963566	+	24	1	0.172589	0.159757	+	226	1	1.62521	0.50613
MP:0003984	embryonic growth retardation	MP:0005378,MP:0005380	growth/size/body region phenotype,embryo phenotype	2364	22	202	1	1.87986	0.4271	-	22	1	0.204738	0.186671	+	15	1	0.139594	0.131221	+	6	0	0.0558376	0.945389	-	174	0	1.61929	0.184558	-	109	0	1.01438	0.352302	-	14	0	0.130288	0.876989	-	24	0	0.22335	0.798117	-	226	4	2.10321	0.15216
MP:0001712	abnormal placenta development	MP:0005380	embryo phenotype	2364	1	202	0	0.0854484	0.914552	-	22	1	0.00930626	0.00930626	++	15	0	0.00634518	0.993655	-	6	0	0.00253807	0.997462	-	174	0	0.0736041	0.926396	-	109	0	0.0461083	0.953892	-	14	0	0.00592217	0.994078	-	24	0	0.0101523	0.989848	-	226	0	0.0956007	0.904399
MP:0000629	absent mammary gland	MP:0010771,MP:0005379	integument phenotype,endocrine/exocrine gland phenotype	2364	1	202	0	0.0854484	0.914552	-	22	0	0.00930626	0.990694	-	15	0	0.00634518	0.993655	-	6	0	0.00253807	0.997462	-	174	0	0.0736041	0.926396	-	109	0	0.0461083	0.953892	-	14	0	0.00592217	0.994078	-	24	1	0.0101523	0.0101523	++	226	0	0.0956007	0.904399
MP:0001127	small ovary	MP:0005389,MP:0005379	reproductive system phenotype,endocrine/exocrine gland phenotype	2364	1	202	0	0.0854484	0.914552	-	22	0	0.00930626	0.990694	-	15	0	0.00634518	0.993655	-	6	0	0.00253807	0.997462	-	174	0	0.0736041	0.926396	-	109	0	0.0461083	0.953892	-	14	0	0.00592217	0.994078	-	24	1	0.0101523	0.0101523	++	226	0	0.0956007	0.904399
MP:0001199	thin skin	MP:0010771	integument phenotype	2364	1	202	0	0.0854484	0.914552	-	22	0	0.00930626	0.990694	-	15	0	0.00634518	0.993655	-	6	0	0.00253807	0.997462	-	174	0	0.0736041	0.926396	-	109	0	0.0461083	0.953892	-	14	0	0.00592217	0.994078	-	24	1	0.0101523	0.0101523	++	226	0	0.0956007	0.904399
MP:0002637	small uterus	MP:0005389	reproductive system phenotype	2364	1	202	0	0.0854484	0.914552	-	22	0	0.00930626	0.990694	-	15	0	0.00634518	0.993655	-	6	0	0.00253807	0.997462	-	174	0	0.0736041	0.926396	-	109	0	0.0461083	0.953892	-	14	0	0.00592217	0.994078	-	24	1	0.0101523	0.0101523	++	226	0	0.0956007	0.904399
MP:0004819	decreased skeletal muscle mass	MP:0005369	muscle phenotype	2364	1	202	0	0.0854484	0.914552	-	22	0	0.00930626	0.990694	-	15	0	0.00634518	0.993655	-	6	0	0.00253807	0.997462	-	174	0	0.0736041	0.926396	-	109	0	0.0461083	0.953892	-	14	0	0.00592217	0.994078	-	24	1	0.0101523	0.0101523	++	226	0	0.0956007	0.904399
MP:0005478	decreased circulating thyroxine level	MP:0005376	homeostasis/metabolism phenotype	2364	2	202	0	0.170897	0.836372	-	22	0	0.0186125	0.98147	-	15	0	0.0126904	0.987347	-	6	0	0.00507614	0.994929	-	174	0	0.147208	0.858181	-	109	0	0.0922166	0.909891	-	14	0	0.0118443	0.988188	-	24	0	0.0203046	0.979794	-	226	0	0.191201	0.817902
MP:0002187	abnormal fibula morphology	MP:0005371,MP:0005390	limbs/digits/tail phenotype,skeleton phenotype	2364	2	202	0	0.170897	0.836372	-	22	0	0.0186125	0.98147	-	15	0	0.0126904	0.987347	-	6	0	0.00507614	0.994929	-	174	0	0.147208	0.858181	-	109	0	0.0922166	0.909891	-	14	0	0.0118443	0.988188	-	24	1	0.0203046	0.0202058	++	226	0	0.191201	0.817902
MP:0010511	shortened PR interval	MP:0005385	cardiovascular system phenotype	2364	2	202	0	0.170897	0.836372	-	22	0	0.0186125	0.98147	-	15	0	0.0126904	0.987347	-	6	0	0.00507614	0.994929	-	174	0	0.147208	0.858181	-	109	0	0.0922166	0.909891	-	14	0	0.0118443	0.988188	-	24	1	0.0203046	0.0202058	++	226	0	0.191201	0.817902
MP:0003068	enlarged kidney	MP:0005367	renal/urinary system phenotype	2364	3	202	0	0.256345	0.764844	-	22	0	0.0279188	0.972329	-	15	0	0.0190355	0.981077	-	6	1	0.00761421	0.00759811	++	174	0	0.220812	0.794962	-	109	0	0.138325	0.867902	-	14	0	0.0177665	0.982331	-	24	1	0.0304569	0.0301613	++	226	0	0.286802	0.739643
MP:0001711	abnormal placenta morphology	MP:0005380	embryo phenotype	2364	3	202	0	0.256345	0.764844	-	22	1	0.0279188	0.0276714	++	15	0	0.0190355	0.981077	-	6	0	0.00761421	0.992402	-	174	0	0.220812	0.794962	-	109	0	0.138325	0.867902	-	14	0	0.0177665	0.982331	-	24	0	0.0304569	0.969839	-	226	0	0.286802	0.739643
MP:0000149	abnormal scapula morphology	MP:0005390	skeleton phenotype	2364	3	202	0	0.256345	0.764844	-	22	0	0.0279188	0.972329	-	15	0	0.0190355	0.981077	-	6	0	0.00761421	0.992402	-	174	0	0.220812	0.794962	-	109	0	0.138325	0.867902	-	14	0	0.0177665	0.982331	-	24	1	0.0304569	0.0301613	++	226	0	0.286802	0.739643
MP:0000603	pale liver	MP:0005370	liver/biliary system phenotype	2364	4	202	0	0.341794	0.699407	-	22	0	0.037225	0.963268	-	15	0	0.0253807	0.974844	-	6	0	0.0101523	0.98988	-	174	1	0.294416	0.263625	+	109	0	0.184433	0.827833	-	14	0	0.0236887	0.976506	-	24	0	0.0406091	0.95998	-	226	0	0.382403	0.668843
MP:0005298	abnormal clavicle morphology	MP:0005390	skeleton phenotype	2364	4	202	0	0.341794	0.699407	-	22	0	0.037225	0.963268	-	15	0	0.0253807	0.974844	-	6	0	0.0101523	0.98988	-	174	0	0.294416	0.736375	-	109	0	0.184433	0.827833	-	14	0	0.0236887	0.976506	-	24	1	0.0406091	0.0400199	++	226	0	0.382403	0.668843
MP:0002953	thick ventricular wall	MP:0005385	cardiovascular system phenotype	2364	6	202	0	0.51269	0.584779	-	22	0	0.0558376	0.945389	-	15	0	0.0380711	0.962489	-	6	0	0.0152284	0.984852	-	174	1	0.441624	0.368228	+	109	2	0.27665	0.0279802	++	14	0	0.035533	0.964952	-	24	0	0.0609137	0.94055	-	226	1	0.573604	0.453148
MP:0010102	increased caudal vertebrae number	MP:0005371,MP:0005390	limbs/digits/tail phenotype,skeleton phenotype	2364	6	202	0	0.51269	0.584779	-	22	0	0.0558376	0.945389	-	15	0	0.0380711	0.962489	-	6	0	0.0152284	0.984852	-	174	0	0.441624	0.631772	-	109	2	0.27665	0.0279802	++	14	0	0.035533	0.964952	-	24	0	0.0609137	0.94055	-	226	0	0.573604	0.546852
MP:0004258	abnormal placenta size	MP:0005380	embryo phenotype	2364	8	202	0	0.683587	0.48886	-	22	1	0.0744501	0.0721732	+	15	0	0.0507614	0.95028	-	6	1	0.0203046	0.0201547	++	174	1	0.588832	0.458045	+	109	0	0.368866	0.685083	-	14	0	0.0473773	0.953526	-	24	0	0.0812183	0.921498	-	226	2	0.764805	0.173697
MP:0001364	decreased anxiety-related response	MP:0005386	behavior/neurological phenotype	2364	8	202	0	0.683587	0.48886	-	22	0	0.0744501	0.927827	-	15	0	0.0507614	0.95028	-	6	0	0.0203046	0.979845	-	174	0	0.588832	0.541955	-	109	1	0.368866	0.314917	+	14	0	0.0473773	0.953526	-	24	0	0.0812183	0.921498	-	226	0	0.764805	0.44703
MP:0001392	abnormal locomotor behavior	MP:0005386	behavior/neurological phenotype	2364	10	202	0	0.854484	0.408609	-	22	0	0.0930626	0.910576	-	15	0	0.0634518	0.938215	-	6	0	0.0253807	0.97486	-	174	1	0.736041	0.535155	+	109	1	0.461083	0.376854	+	14	0	0.0592217	0.942225	-	24	0	0.101523	0.902815	-	226	2	0.956007	0.24679
MP:0002135	abnormal kidney morphology	MP:0005367	renal/urinary system phenotype	2364	11	202	0	0.939932	0.373545	-	22	0	0.102369	0.902066	-	15	0	0.069797	0.932237	-	6	1	0.0279188	0.0276249	++	174	2	0.809645	0.191557	+	109	0	0.507191	0.594292	-	14	0	0.0651438	0.936621	-	24	1	0.111675	0.106389	+	226	0	1.05161	0.330287
MP:0003717	pallor	MP:0010771	integument phenotype	2364	13	202	0	1.11083	0.31215	-	22	1	0.120981	0.114727	+	15	0	0.0824873	0.920387	-	6	0	0.0329949	0.967421	-	174	1	0.956853	0.630841	+	109	1	0.599408	0.459504	+	14	0	0.0769882	0.925506	-	24	0	0.13198	0.87547	-	226	2	1.24281	0.357175
MP:0005343	increased circulating aspartate transaminase level	MP:0005376	homeostasis/metabolism phenotype	2364	16	202	0	1.36717	0.238376	-	22	0	0.1489	0.860642	-	15	0	0.101523	0.902874	-	6	0	0.0406091	0.96003	-	174	2	1.17766	0.331777	+	109	1	0.737733	0.531279	+	14	1	0.0947547	0.0909363	+	24	0	0.162437	0.848921	-	226	0	1.52961	0.199261
Red terms are those over-represented in house-keeping complex genes
Blue terms are those over-represented in SOTC-specific complex genes
[truncated: 39 more columns]
