# Supplementary material for: A two-level model for the role of complex and young genes in the formation of organism complexity and new insights into the relationship between evolution and development
Source: EvoDevo. 2018 Nov 12;9:22. doi: 10.1186/s13227-018-0111-4 (PMC6231269; doi:10.1186/s13227-018-0111-4)
Supplement: Supplementary file 9 — Additional file 9: Table S11. The significantly over/under-represented KEGG pathways in the widely expressed/SOTC-specific complex/simple genes. [file 13227_2018_111_MOESM9_ESM.xlsx]

## Sheet: Sheet1
Table S11: The significantly over/under-represented KEGG pathways in the house-keeping/SOTC-specific complex or simple genes
Pathway_ID	Pathway_Name	N	HK								SOTC-S								HK								SOTC-S								HK								SOTC-S
			GL<=3200				GL>53000				GL<=3200				GL>53000				CRMN=0				CRMN>10				CRMN=0				CRMN>10				PL<=210				PL>720				PL<=210				PL>720
			n	exp	O/U	logP	n	exp	O/U	logP	n	exp	O/U	logP	n	exp	O/U	logP	n	exp	O/U	logP	n	exp	O/U	logP	n	exp	O/U	logP	n	exp	O/U	logP	n	exp	O/U	logP	n	exp	O/U	logP	n	exp	O/U	logP	n	exp	O/U
mmu04010	MAPK signaling pathway	255	3	8.08469	--	-1.4664	38	20.101	++	4.14515	3	3.10098	-	-0.21662	1	1.49511	-	-0.256257	10	16.6678	--	-1.32824	18	16.5016	+	0.414737	4	2.87948	+	0.488498	2	1.93811	+	0.23254	11	17.6645	-	-1.28136	18	17.1661	+	0.344134	5	1.71661	++	1.58414	0	1.21824	-
mmu04910	Insulin signaling pathway	135	1	4.28013	-	-1.17258	27	10.6417	++	5.37639	0	1.64169	-	-0.728061	1	0.791531	+	0.257107	8	8.8241	-	-0.324472	11	8.73616	+	0.591899	1	1.52443	-	-0.262691	1	1.02606	-	-0.188143	8	9.35179	-	-0.396159	14	9.08795	+	1.16548	0	0.908795	-	-0.401916	1	0.644951	+
mmu04630	Jak-STAT signaling pathway	136	0	4.31183	--	-1.93186	19	10.7205	++	2.01835	8	1.65385	++	3.69416	1	0.797394	+	0.254993	4	8.88947	-	-1.29565	8	8.80087	-	-0.321466	4	1.53572	+	1.17878	1	1.03366	-	-0.186303	1	9.42106	--	-3.24705	11	9.15527	+	0.512579	11	0.915527	++	9.29343	1	0.649729	+
mmu04722	Neurotrophin signaling pathway	127	1	4.02649	-	-1.07961	25	10.0111	++	4.88895	0	1.54441	-	-0.684303	0	0.744625	-	-0.328872	10	8.30119	+	0.499178	13	8.21846	+	1.18421	0	1.43409	-	-0.635142	0	0.965255	-	-0.426694	12	8.79761	+	0.776222	12	8.5494	+	0.838498	0	0.85494	-	-0.377761	0	0.606732	-
mmu04012	ErbB signaling pathway	86	0	2.7266	-	-1.21476	21	6.77915	++	5.73355	0	1.04582	-	-0.461275	2	0.504235	+	1.04777	6	5.62128	+	0.304327	7	5.56526	+	0.493398	0	0.971118	-	-0.428137	1	0.653637	+	0.314858	4	5.95744	-	-0.554741	10	5.78936	+	1.21092	0	0.578936	-	-0.254644	2	0.410858	+
mmu04310	Wnt signaling pathway	147	0	4.66059	--	-2.09072	26	11.5876	++	4.2112	0	1.78762	-	-0.793845	0	0.861889	-	-0.381514	7	9.60847	-	-0.611799	12	9.5127	+	0.617697	2	1.65993	+	0.30213	1	1.11726	-	-0.167423	5	10.1831	-	-1.28761	13	9.89577	+	0.724869	1	0.989577	+	0.196926	0	0.70228	-
mmu04660	T cell receptor signaling pathway	108	0	3.4241	--	-1.52928	23	8.51336	++	5.13062	1	1.31336	-	-0.207498	0	0.633225	-	-0.27908	6	7.05928	-	-0.362712	9	6.98893	+	0.579673	0	1.21954	-	-0.538977	1	0.820847	+	0.247506	8	7.48143	+	0.322482	12	7.27036	+	1.23986	3	0.727036	++	1.45549	0	0.515961	-
mmu04150	mTOR signaling pathway	52	1	1.64864	-	-0.296779	13	4.09902	++	3.86485	0	0.632356	-	-0.277863	0	0.304886	-	-0.133543	3	3.39891	-	-0.255515	7	3.36504	++	1.31617	0	0.587188	-	-0.257902	0	0.395223	-	-0.173264	2	3.60217	-	-0.536662	11	3.50054	++	3.27073	0	0.350054	-	-0.153395	0	0.248426	-
mmu04120	Ubiquitin mediated proteolysis	134	2	4.24843	-	-0.709883	37	10.5629	++	11.4646	0	1.62953	-	-0.722587	1	0.785668	+	0.259243	14	8.75874	+	1.27346	18	8.67144	++	2.65067	0	1.51314	-	-0.670675	1	1.01846	-	-0.190005	24	9.28252	++	4.94205	33	9.02063	++	10.6813	0	0.902063	-	-0.398894	0	0.640174	-
mmu04110	Cell cycle	123	1	3.89967	-	-1.03361	18	9.69577	++	2.14312	0	1.49577	-	-0.662454	2	0.721173	+	0.791785	11	8.03974	+	0.748277	13	7.95961	+	1.27481	0	1.38893	-	-0.614863	2	0.934853	+	0.620132	7	8.52052	-	-0.428005	18	8.28013	++	2.88656	0	0.828013	-	-0.3657	2	0.587622	+
mmu04530	Tight junction	129	2	4.0899	-	-0.664714	17	10.1687	++	1.62598	0	1.56873	-	-0.695235	0	0.756352	-	-0.334126	7	8.43192	-	-0.414022	9	8.34788	+	0.339082	1	1.45668	-	-0.24459	1	0.980456	+	0.199657	8	8.93616	-	-0.339211	13	8.68404	+	1.03673	1	0.868404	+	0.231541	0	0.616287	-
mmu03040	Spliceosome	122	11	3.86797	++	2.81725	7	9.61694	-	-0.615431	0	1.4836	-	-0.656995	0	0.715309	-	-0.315749	26	7.97438	++	7.35807	19	7.8949	++	3.58104	0	1.37763	-	-0.609796	0	0.927253	-	-0.409666	26	8.45125	++	6.84196	24	8.21281	++	5.91013	0	0.821281	-	-0.362687	0	0.582845	-
mmu04330	Notch signaling pathway	47	2	1.49012	+	0.35427	7	3.70489	+	1.13754	0	0.571553	-	-0.251007	1	0.27557	+	0.61523	4	3.0721	+	0.43251	3	3.04148	-	-0.225561	1	0.530727	+	0.381767	1	0.35722	+	0.519132	1	3.25581	-	-0.816301	8	3.16395	++	1.91954	0	0.316395	-	-0.138569	1	0.224539	+
mmu04080	Neuroactive ligand-receptor interaction	229	1	7.26037	--	-2.33814	1	18.0515	--	-7.0475	6	2.7848	+	1.23822	7	1.34267	++	3.5865	0	14.9683	--	-6.90115	1	14.8191	--	-5.58124	9	2.58588	++	3.04745	10	1.7405	++	5.33215	0	15.8634	--	-7.32943	1	15.4159	--	-5.84894	3	1.54159	+	0.703038	2	1.09403	+
mmu04742	Taste transduction	29	0	0.919435	-	-0.407032	3	2.28599	+	0.394185	1	0.35266	+	0.523653	0	0.170033	-	-0.0742883	1	1.89555	-	-0.37098	1	1.87666	-	-0.365295	1	0.32747	+	0.550794	0	0.220413	-	-0.0963841	0	2.0089	-	-0.907009	1	1.95223	-	-0.38818	0	0.195223	-	-0.0853313	3	0.138545	++
mmu04060	Cytokine-cytokine receptor interaction	223	0	7.07014	--	-3.19929	2	17.5785	--	-5.81163	15	2.71183	++	7.48537	3	1.30749	+	0.853799	2	14.5761	--	-4.53504	2	14.4308	--	-4.47454	8	2.51813	++	2.49944	1	1.6949	-	-0.310981	1	15.4478	--	-5.86509	1	15.0119	--	-5.66914	16	1.50119	++	13.0716	1	1.06536	-
mmu03010	Ribosome	118	68	3.74115	++	76.4476	0	9.30163	--	-4.26448	1	1.43496	-	-0.238801	0	0.691857	-	-0.30526	42	7.71292	++	20.6263	11	7.63605	+	0.854814	1	1.33246	-	-0.212374	0	0.896851	-	-0.396058	81	8.17416	++	68.5368	2	7.94354	--	-1.94142	1	0.794354	+	0.256511	0	0.563735	-
mmu00190	Oxidative phosphorylation	115	15	3.64604	++	5.59962	4	9.06515	--	-1.3525	0	1.39848	-	-0.618815	1	0.674267	+	0.304691	22	7.51683	++	5.46123	14	7.44191	++	1.80817	1	1.29859	-	-0.203818	0	0.87405	-	-0.38586	55	7.96634	++	33.8721	1	7.74159	--	-2.5471	0	0.774159	-	-0.34161	1	0.549403	+
mmu04740	Olfactory transduction	69	1	2.18762	-	-0.455022	2	5.43909	-	-1.08706	14	0.839088	++	13.589	0	0.40456	-	-0.177533	2	4.5101	-	-0.793167	1	4.46515	-	-1.25304	8	0.779153	++	6.1258	1	0.52443	+	0.385509	3	4.7798	-	-0.54436	0	4.64495	--	-2.10452	0	0.464495	-	-0.203924	0	0.329642	-
N, the number of genes in this pathway
n, the number of a certain type of compex genes in this pathway
O/U, Over/under representation
Exp, means expected gene numbers according to background.
logP, The over- or under- representation strengths are represented by -log(P) or log(P) respectively.
[truncated: 17 more columns]
